# Supplementary material for: Multiple Reassortants of H5N8 Clade 2.3.4.4b Highly Pathogenic Avian Influenza Viruses Detected in South Korea during the Winter of 2020–2021
Source: Viruses. 2021 Mar 16;13(3):490. doi: 10.3390/v13030490 (PMC8001867; doi:10.3390/v13030490)
Supplement: Supplementary file 1 [file viruses-13-00490-s001.zip]

Archive with 12 entries (11 files):
- viruses-1135196-SI/
- viruses-1135196-SI/Supplementary Figure 1A.JPG
- viruses-1135196-SI/Supplementary Figure 1B.JPG
- viruses-1135196-SI/Supplementary Figure 1C.JPG
- viruses-1135196-SI/Supplementary Figure 1D.JPG
- viruses-1135196-SI/Supplementary Figure 1E.JPG
- viruses-1135196-SI/Supplementary Figure 1F.JPG
- viruses-1135196-SI/Supplementary Figure 1G.JPG
- viruses-1135196-SI/Supplementary Figure 2.jpg
- viruses-1135196-SI/Supplementary Figure legends.pdf
- viruses-1135196-SI/Supplementary Table 1.pdf
- viruses-1135196-SI/Supplementary Table 2.xlsx
