# Supplementary material for: Multiple Reassortants of H5N8 Clade 2.3.4.4b Highly Pathogenic Avian Influenza Viruses Detected in South Korea during the Winter of 2020–2021
Source: Viruses. 2021 Mar 16;13(3):490. doi: 10.3390/v13030490 (PMC8001867; doi:10.3390/v13030490)
Supplement: Supplementary file 1 [file viruses-13-00490-s001.zip › viruses-1135196-SI/Supplementary Table 2.xlsx]

## Sheet: PB2
We gratefully acknowledge the following Authors from the Originating laboratories responsible for obtaining the specimens and the Submitting laboratories where genetic sequence data were generated and shared via the GISAID Initiative, on which this research is based. All submitters of data may be contacted directly via www.gisaid.org 1 Shu, Y., McCauley, J. (2017) GISAID: from vision to reality E…
Virus name	Accession No.	Collected	Originating laboratory	Submitting laboratory	Authors
A/chicken/Yamaguchi/7/2004	EPI_ISL_262	2004_(Month_and_day_unknown)
A/bar-headed_goose/Mongolia/1/05	EPI_ISL_291	2005_(Month_and_day_unknown)
A/whooper_swan/Mongolia/3/05	EPI_ISL_292	2005_(Month_and_day_unknown)
A/duck/Hokkaido/Vac-2/04	EPI_ISL_310	2004_(Month_and_day_unknown)
A/duck/Hokkaido/Vac-1/04	EPI_ISL_356	2004_(Month_and_day_unknown)
A/whooper_swan/Mongolia/2/06	EPI_ISL_372	2006_(Month_and_day_unknown)
A/common_goldeneye/Mongolia/12/2006	EPI_ISL_548	2006_(Month_and_day_unknown)
A/duck/Hokkaido/447/2000	EPI_ISL_303	2000_(Month_and_day_unknown)
A/duck/Mongolia/54/01	EPI_ISL_297	2001_(Month_and_day_unknown)
A/duck/Shiga/8/2004	EPI_ISL_648	2004_(Month_and_day_unknown)
A/duck/Hokkaido/Vac-3/2007	EPI_ISL_664	2007_(Month_and_day_unknown)
A/chicken/California/905/01	EPI_ISL_2146	2001_(Month_and_day_unknown)
A/Chicken/California/6643/2001	EPI_ISL_2147	2001_(Month_and_day_unknown)
A/chicken/California/465/00	EPI_ISL_2148	2000_(Month_and_day_unknown)
A/chicken/California/431/00	EPI_ISL_2149	2000_(Month_and_day_unknown)
A/chicken/California/139/01	EPI_ISL_2150	2001_(Month_and_day_unknown)
A/chicken/California/1002a/00	EPI_ISL_2145	2000_(Month_and_day_unknown)
A/Chicken/Guangdong/10/00	EPI_ISL_2233	2000_(Month_and_day_unknown)
A/chicken/Germany/R28/03	EPI_ISL_2789	2003_(Month_and_day_unknown)
A/turkey/Italy/214845/2002	EPI_ISL_2792	2002_(Month_and_day_unknown)
A/turkey/Italy/220158/2002	EPI_ISL_2793	2002_(Month_and_day_unknown)
A/chicken/Nigeria/BA210/2006	EPI_ISL_2927	2006_(Month_and_day_unknown)
A/chicken/Nigeria/SO300/2006	EPI_ISL_2929	2006_(Month_and_day_unknown)
A/chicken/Nigeria/SO452/2006	EPI_ISL_2930	2006_(Month_and_day_unknown)
A/chicken/Nigeria/SO493/2006	EPI_ISL_2931	2006_(Month_and_day_unknown)
A/chicken/Nigeria/SO494/2006	EPI_ISL_2932	2006_(Month_and_day_unknown)
A/Hooded_vulture/Burkina_Faso/2/2006	EPI_ISL_2958	2006_(Month_and_day_unknown)
A/chicken/Nigeria/FA7/2006	EPI_ISL_3000	2006_(Month_and_day_unknown)
A/chicken/Nigeria/IF10/2006	EPI_ISL_3002	2006_(Month_and_day_unknown)
A/chicken/Nigeria/OD9/2006	EPI_ISL_3001	2006_(Month_and_day_unknown)
A/chicken/Nigeria/AB13/2006	EPI_ISL_3003	2006_(Month_and_day_unknown)
A/chicken/Nigeria/AB14/2006	EPI_ISL_3004	2006_(Month_and_day_unknown)
A/chicken/Nigeria/BA211/2006	EPI_ISL_2928	2006_(Month_and_day_unknown)
A/Wild_Duck/Nanchang/2-0480/2000	EPI_ISL_3192	02/17/2000
A/Pigeon/Nanchang/2-0461/2000	EPI_ISL_3185	02/17/2000
A/Chicken/Nanchang/7-010/2000	EPI_ISL_3154	07/09/2000
A/Chicken/Nanchang/2-0527/2000	EPI_ISL_3174	02/24/2000
A/Quail/Nanchang/2-0460/2000	EPI_ISL_3199	02/17/2000
A/Duck/Nanchang/2-0486/2000	EPI_ISL_3140	02/17/2000
A/Duck/Nanchang/4-165/2000	EPI_ISL_3182	04/12/2000
A/Duck/Nanchang/8-174/2000	EPI_ISL_3162	08/13/2000
A/Quail/Nanchang/7-026/2000	EPI_ISL_3172	07/09/2000
A/Chicken/Nanchang/4-301/2001	EPI_ISL_3197	04/27/2001
A/Duck/Nanchang/4-184/2000	EPI_ISL_3141	04/12/2000
A/duck/NC/91347/01	EPI_ISL_3362	2001_(Month_and_day_unknown)
A/chicken/Netherlands/1/03	EPI_ISL_3546	2003_(Month_and_day_unknown)
A/duck/Hokkaido/17/2001	EPI_ISL_644	2001_(Month_and_day_unknown)
A/duck/China/E319-2/03	EPI_ISL_3740	2003_(Month_and_day_unknown)
A/duck/Fujian/01/2002	EPI_ISL_3889	2002_(Month_and_day_unknown)
A/duck/Fujian/13/2002	EPI_ISL_3890	2002_(Month_and_day_unknown)
A/duck/Fujian/17/2001	EPI_ISL_3904	2001_(Month_and_day_unknown)
A/duck/Fujian/19/2000	EPI_ISL_3891	2000_(Month_and_day_unknown)
A/duck/Guangdong/01/2001	EPI_ISL_3892	2001_(Month_and_day_unknown)
A/duck/Guangdong/12/2000	EPI_ISL_3893	2000_(Month_and_day_unknown)
A/duck/Guangdong/22/2002	EPI_ISL_3894	2002_(Month_and_day_unknown)
A/duck/Guangdong/40/2000	EPI_ISL_3906	2000_(Month_and_day_unknown)
A/duck/Guangxi/22/2001	EPI_ISL_3896	2001_(Month_and_day_unknown)
A/duck/Guangxi/35/2001	EPI_ISL_3897	2001_(Month_and_day_unknown)
A/duck/Guangxi/50/2001	EPI_ISL_3907	2001_(Month_and_day_unknown)
A/duck/Guangxi/53/2002	EPI_ISL_3898	2002_(Month_and_day_unknown)
A/duck/Shanghai/08/2001	EPI_ISL_3902	2001_(Month_and_day_unknown)
A/duck/Shanghai/13/2001	EPI_ISL_3899	2001_(Month_and_day_unknown)
A/duck/Shanghai/35/2002	EPI_ISL_3900	2002_(Month_and_day_unknown)
A/duck/Shanghai/37/2002	EPI_ISL_3901	2002_(Month_and_day_unknown)
A/duck/Shanghai/38/2001	EPI_ISL_3908	2001_(Month_and_day_unknown)
A/duck/Zhejiang/11/2000	EPI_ISL_3903	2000_(Month_and_day_unknown)
A/duck/Zhejiang/52/2000	EPI_ISL_3909	2000_(Month_and_day_unknown)
A/turkey/Italy/220158/2002	EPI_ISL_2793	2002_(Month_and_day_unknown)
A/chicken/Guangdong/174/04	EPI_ISL_4036	2004_(Month_and_day_unknown)
A/Ck/Viet_Nam/C57/2004	EPI_ISL_4165	2004_(Month_and_day_unknown)
A/chicken/Jilin/9/2004	EPI_ISL_4202	2004_(Month_and_day_unknown)
A/chicken/Hubei/327/2004	EPI_ISL_4478	2004_(Month_and_day_unknown)
A/guillemot/Sweden/3/00	EPI_ISL_4509	2000_(Month_and_day_unknown)
A/chicken/Hebei/1/2002	EPI_ISL_4515	2002_(Month_and_day_unknown)
A/chicken/Guangdong/191/04	EPI_ISL_4531	2004_(Month_and_day_unknown)
A/chicken/Guangdong/178/04	EPI_ISL_4532	2004_(Month_and_day_unknown)
A/duck/Guangdong/173/04	EPI_ISL_4533	2004_(Month_and_day_unknown)
A/chicken/Hubei/489/2004	EPI_ISL_4592	2004_(Month_and_day_unknown)
A/duck/Shandong/093/2004	EPI_ISL_4662	2004_(Month_and_day_unknown)
A/chicken/Henan/01/2004	EPI_ISL_4852	2004_(Month_and_day_unknown)
A/Chicken/Henan/12/2004	EPI_ISL_4854	2004_(Month_and_day_unknown)
A/Chicken/Henan/13/2004	EPI_ISL_4855	2004_(Month_and_day_unknown)
A/Chicken/Henan/16/2004	EPI_ISL_4856	2004_(Month_and_day_unknown)
A/wild_duck/Guangdong/314/2004	EPI_ISL_4857	2004_(Month_and_day_unknown)
A/swan/Guangxi/307/2004	EPI_ISL_4858	2004_(Month_and_day_unknown)
A/blue-winged_teal/Ohio/926/2002	EPI_ISL_5342	09/07/2002
A/blue-winged_teal/Ohio/908/2002	EPI_ISL_5345	09/07/2002
A/mallard/Maryland/881/2002	EPI_ISL_5351	08/29/2002
A/pintail/Alaska/20/2005	EPI_ISL_5563	08/09/2005
A/pintail/Alaska/53/2005	EPI_ISL_5616	08/08/2005
A/mallard/Ohio/657/2002	EPI_ISL_5343	08/19/2002
A/chicken/Pennsylvania/143586/2002	EPI_ISL_5858	2002_(Month_and_day_unknown)
A/mallard/Alaska/256/2005	EPI_ISL_6150	08/11/2005
A/pintail/Alaska/279/2005	EPI_ISL_6151	08/11/2005
A/pintail/Alaska/211/2005	EPI_ISL_6236	08/10/2005
A/chicken/Nigeria/641/2006	EPI_ISL_6247	01/17/2006
A/chicken/Nigeria/957-20/2006	EPI_ISL_6248	2006_(Month_and_day_unknown)
A/chicken/Sudan/1784-7/2006	EPI_ISL_6249	2006_(Month_and_day_unknown)
A/chicken/Sudan/1784-10/2006	EPI_ISL_6250	2006_(Month_and_day_unknown)
A/mallard/Alaska/715/2005	EPI_ISL_6335	08/19/2005
A/mallard/Maryland/789/2002	EPI_ISL_6360	2002_(Month_and_day_unknown)
A/cygnus_cygnus/Iran/754/2006	EPI_ISL_6381	2006_(Month_and_day_unknown)
A/chicken/Afghanistan/1207/2006	EPI_ISL_6382	2006_(Month_and_day_unknown)
A/mallard/Italy/835/2006	EPI_ISL_6383	2006_(Month_and_day_unknown)
A/duck/Cote_d'Ivoire/1787-18/2006	EPI_ISL_6384	2006_(Month_and_day_unknown)
A/chicken/Cote_d'Ivoire/1787-34/2006	EPI_ISL_6385	2006_(Month_and_day_unknown)
A/cygnus_olor/Croatia/1/2005	EPI_ISL_6386	2005_(Month_and_day_unknown)
A/duck/Viet_Nam/1/2005	EPI_ISL_6387	2005_(Month_and_day_unknown)
A/chicken/Viet_Nam/2/2005	EPI_ISL_6388	2005_(Month_and_day_unknown)
A/chicken/Viet_Nam/6/2005	EPI_ISL_6389	2005_(Month_and_day_unknown)
A/chicken/Viet_Nam/8/2005	EPI_ISL_6390	2005_(Month_and_day_unknown)
A/chicken/Viet_Nam/9/2005	EPI_ISL_6391	2005_(Month_and_day_unknown)
A/chicken/Viet_Nam/10/2005	EPI_ISL_6392	2005_(Month_and_day_unknown)
A/chicken/Viet_Nam/11/2005	EPI_ISL_6393	2005_(Month_and_day_unknown)
A/duck/Viet_Nam/12/2005	EPI_ISL_6394	2005_(Month_and_day_unknown)
A/duck/Viet_Nam/20/2005	EPI_ISL_6395	2005_(Month_and_day_unknown)
A/chicken/Nigeria/1047-8/2006	EPI_ISL_6397	2006_(Month_and_day_unknown)
A/ostrich/Nigeria/1047-25/2006	EPI_ISL_6398	2006_(Month_and_day_unknown)
A/chicken/Nigeria/1047-54/2006	EPI_ISL_6399	2006_(Month_and_day_unknown)
A/chicken/Nigeria/1047-62/2006	EPI_ISL_6400	2006_(Month_and_day_unknown)
A/chicken/Nigeria/1047-30/2006	EPI_ISL_6401	2006_(Month_and_day_unknown)
A/chicken/Nigeria/1047-34/2006	EPI_ISL_6402	2006_(Month_and_day_unknown)
A/duck/Niger/914/2006	EPI_ISL_6412	2006_(Month_and_day_unknown)
A/cygnus_olor/Italy/742/2006	EPI_ISL_6413	02/10/2006
A/swan/Slovenia/760/2006	EPI_ISL_6414	2006_(Month_and_day_unknown)
A/quail/Viet_Nam/15/2005	EPI_ISL_6415	2005_(Month_and_day_unknown)
A/chicken/Viet_Nam/17/2005	EPI_ISL_6416	2005_(Month_and_day_unknown)
A/duck/Viet_Nam/18/2005	EPI_ISL_6417	2005_(Month_and_day_unknown)
A/guinea_fowl/Nigeria/957-12/2006	EPI_ISL_6431	2006_(Month_and_day_unknown)
A/duck/Viet_Nam/19/2005	EPI_ISL_6432	2005_(Month_and_day_unknown)
A/pintail/Alaska/102/2005	EPI_ISL_6499	08/09/2005
A/pintail/Alaska/310/2005	EPI_ISL_6500	08/11/2005
A/mallard/Alaska/708/2005	EPI_ISL_6501	08/19/2005
A/pintail/Alaska/779/2005	EPI_ISL_6502	08/20/2005
A/longtail_duck/Maryland/291/2005	EPI_ISL_6504	12/05/2005
A/snow_goose/Maryland/410/2005	EPI_ISL_6506	12/13/2005
A/blue-winged_teal/Ohio/658/2004	EPI_ISL_6627	09/01/2004
A/snow_goose/Maryland/353/2005	EPI_ISL_6628	12/13/2005
A/snow_goose/Maryland/364/2005	EPI_ISL_6629	12/13/2005
A/cygnus_olor/Italy/808/2006	EPI_ISL_6891	2006_(Month_and_day_unknown)
A/turkey/Italy/4479/2004	EPI_ISL_6916	2004_(Month_and_day_unknown)
A/turkey/Italy/251/2003	EPI_ISL_6917	2003_(Month_and_day_unknown)
A/turkey/Italy/3807/2004	EPI_ISL_6918	2004_(Month_and_day_unknown)
A/turkey/Italy/8912/2002	EPI_ISL_6919	2002_(Month_and_day_unknown)
A/quail/Italy/3347/2004	EPI_ISL_6920	2004_(Month_and_day_unknown)
A/chicken/Afghanistan/1573-47/2006	EPI_ISL_6921	2006_(Month_and_day_unknown)
A/chicken/Afghanistan/1573-65/2006	EPI_ISL_6922	2006_(Month_and_day_unknown)
A/chicken/Afghanistan/1573-92/2006	EPI_ISL_6923	2006_(Month_and_day_unknown)
A/chicken/Egypt/2253-1/2006	EPI_ISL_6924	2006_(Month_and_day_unknown)
A/turkey/Egypt/2253-2/2006	EPI_ISL_6925	2006_(Month_and_day_unknown)
A/chicken/Sudan/1784-8/2006	EPI_ISL_6926	2006_(Month_and_day_unknown)
A/chicken/Sudan/2115-9/2006	EPI_ISL_6927	2006_(Month_and_day_unknown)
A/chicken/Sudan/2115-12/2006	EPI_ISL_6928	2006_(Month_and_day_unknown)
A/ostrich/Italy/1038/2000	EPI_ISL_6929	02/09/2000
A/turkey/Ivory_Coast/4372-2/2006	EPI_ISL_6930	2006_(Month_and_day_unknown)
A/turkey/Ivory_Coast/4372-3/2006	EPI_ISL_6931	2006_(Month_and_day_unknown)
A/turkey/Ivory_Coast/4372-4/2006	EPI_ISL_6932	2006_(Month_and_day_unknown)
A/mallard/Ohio/667/2002	EPI_ISL_6934	08/19/2002
A/mallard/Maryland/750/2002	EPI_ISL_6935	08/27/2002
A/mallard/Ohio/654/2002	EPI_ISL_6936	08/19/2002
A/blue-winged_teal/Ohio/989/2002	EPI_ISL_6937	09/07/2002
A/mallard/Ohio/649/2002	EPI_ISL_6938	08/19/2002
A/black_duck/Maryland/834/2002	EPI_ISL_6939	08/28/2002
A/mallard/Ohio/655/2002	EPI_ISL_6940	08/19/2002
A/mallard/Ohio/666/2002	EPI_ISL_6941	08/19/2002
A/mallard/Ohio/668/2002	EPI_ISL_6942	08/19/2002
A/mallard/Ohio/671/2002	EPI_ISL_6943	08/19/2002
A/mallard/Ohio/686/2002	EPI_ISL_6944	08/19/2002
A/mallard/Maryland/470/2002	EPI_ISL_6945	08/14/2002
A/mallard/Maryland/172/2002	EPI_ISL_6946	06/26/2002
A/mallard/Ohio/648/2002	EPI_ISL_6947	08/19/2002
A/mallard/Ohio/653/2002	EPI_ISL_6948	08/19/2002
A/mallard/Ohio/664/2002	EPI_ISL_6950	08/19/2002
A/blue-winged_teal/Ohio/907/2002	EPI_ISL_6951	09/07/2002
A/pintail/Alaska/49/2005	EPI_ISL_6953	08/08/2005
A/black_duck/Ohio/415/2001	EPI_ISL_6954	08/30/2001
A/longtail_duck/Maryland/295/2005	EPI_ISL_6956	12/05/2005
A/common_scoter/Maryland/297/2005	EPI_ISL_6957	12/05/2005
A/mallard/Missouri/MO130/2005	EPI_ISL_6985	2005_(Month_and_day_unknown)
A/green-winged_teal/Ohio/1747/2005	EPI_ISL_6988	2005_(Month_and_day_unknown)
A/green-winged_teal/Ohio/1844/2005	EPI_ISL_6989	2005_(Month_and_day_unknown)
A/mallard/Ohio/1851/2005	EPI_ISL_6990	2005_(Month_and_day_unknown)
A/blue-winged_teal/Ohio/1339/2005	EPI_ISL_6994	2005_(Month_and_day_unknown)
A/green-winged_teal/Ohio/1324/2005	EPI_ISL_6996	2005_(Month_and_day_unknown)
A/american_black_duck/Ohio/1823/2005	EPI_ISL_6997	2005_(Month_and_day_unknown)
A/mallard/Maryland/681/2005	EPI_ISL_6999	2005_(Month_and_day_unknown)
A/mallard/Maryland/691/2005	EPI_ISL_7000	2005_(Month_and_day_unknown)
A/mallard/Maryland/631/2005	EPI_ISL_7001	2005_(Month_and_day_unknown)
A/mallard/Maryland/1135/2005	EPI_ISL_7003	2005_(Month_and_day_unknown)
A/mallard/Maryland/1153/2005	EPI_ISL_7004	2005_(Month_and_day_unknown)
A/green-winged_teal/Ohio/1289/2005	EPI_ISL_7006	2005_(Month_and_day_unknown)
A/green-winged_teal/Ohio/1324/2005	EPI_ISL_21001	2005_(Month_and_day_unknown)
A/mallard/Maryland/1241/2005	EPI_ISL_7007	2005_(Month_and_day_unknown)
A/mallard/Ohio/1801/2005	EPI_ISL_7008	2005_(Month_and_day_unknown)
A/green-winged_teal/Ohio/1292/2005	EPI_ISL_7009	2005_(Month_and_day_unknown)
A/turkey/Italy/3620/2003	EPI_ISL_7010	2003_(Month_and_day_unknown)
A/turkey/Italy/1010/2003	EPI_ISL_7011	2003_(Month_and_day_unknown)
A/chicken/Afghanistan/1573-7/2006	EPI_ISL_7012	2006_(Month_and_day_unknown)
A/chicken/Sudan/2115-10/2006	EPI_ISL_7014	2006_(Month_and_day_unknown)
A/mallard/Italy/3401/2005	EPI_ISL_7015	2005_(Month_and_day_unknown)
A/turkey/Italy/1351/2001	EPI_ISL_7016	2001_(Month_and_day_unknown)
A/mallard/Maryland/615/2005	EPI_ISL_7020	2005_(Month_and_day_unknown)
A/mallard/Maryland/710/2005	EPI_ISL_7021	2005_(Month_and_day_unknown)
A/mallard/Maryland/1124/2005	EPI_ISL_7022	2005_(Month_and_day_unknown)
A/mallard/Maryland/2022/2005	EPI_ISL_7023	2005_(Month_and_day_unknown)
A/turkey/Italy/4608/2003	EPI_ISL_7024	2003_(Month_and_day_unknown)
A/turkey/Italy/2987/2003	EPI_ISL_7025	2003_(Month_and_day_unknown)
A/turkey/Italy/3337/2004	EPI_ISL_7026	2004_(Month_and_day_unknown)
A/quail/Italy/4610/2003	EPI_ISL_7027	2003_(Month_and_day_unknown)
A/chicken/Ivory_Coast/1787-35/2006	EPI_ISL_7028	2006_(Month_and_day_unknown)
A/turkey/Italy/1258/2005	EPI_ISL_7029	2005_(Month_and_day_unknown)
A/turkey/Italy/2984/2000	EPI_ISL_7030	05/08/2000
A/turkey/Italy/4426/2000	EPI_ISL_7031	2000_(Month_and_day_unknown)
A/chicken/Italy/322/2001	EPI_ISL_7032	2001_(Month_and_day_unknown)
A/duck/Italy/551/2000	EPI_ISL_7033	2000_(Month_and_day_unknown)
A/mallard/Ohio/656/2002	EPI_ISL_7035	08/19/2002
A/mallard/Maryland/899/2002	EPI_ISL_7036	08/29/2002
A/mallard/Delaware/418/2005	EPI_ISL_7040	12/15/2005
A/mallard/Missouri/MO32/2005	EPI_ISL_7046	2005_(Month_and_day_unknown)
A/mallard/Maryland/1131/2005	EPI_ISL_7070	2005_(Month_and_day_unknown)
A/white-winged_scoter/Maryland/301/2005	EPI_ISL_7071	12/05/2005
A/green-winged_teal/Ohio/1292/2005	EPI_ISL_21007	2005_(Month_and_day_unknown)
A/turkey/Italy/2043/2003	EPI_ISL_7156	2003_(Month_and_day_unknown)
A/turkey/Italy/1325/2005	EPI_ISL_7158	2005_(Month_and_day_unknown)
A/teal/Italy/3931-38/2005	EPI_ISL_7159	2005_(Month_and_day_unknown)
A/teal/Italy/3812/2005	EPI_ISL_7160	2005_(Month_and_day_unknown)
A/guinea_fowl/Italy/155/2000	EPI_ISL_7162	01/11/2000
A/quail/Italy/396/2000	EPI_ISL_7163	01/19/2000
A/mallard/Ohio/1717/2005	EPI_ISL_7169	2005_(Month_and_day_unknown)
A/mallard/Maryland/712/2005	EPI_ISL_7172	2005_(Month_and_day_unknown)
A/chukar/New_York/11653-1/2005	EPI_ISL_7175	02/02/2005
A/chicken/New_York/16326-5/2005	EPI_ISL_7181	02/16/2005
A/chicken/New_York/16330/2005	EPI_ISL_7182	02/16/2005
A/chicken/New_York/21211-2/2005	EPI_ISL_7183	03/01/2005
A/duck/New_York/21211-6/2005	EPI_ISL_7184	03/01/2005
A/turkey/Italy/8000/2002	EPI_ISL_7493	2002_(Month_and_day_unknown)
A/duck/Italy/775/2004	EPI_ISL_7494	2004_(Month_and_day_unknown)
A/chicken/Italy/2335/2000	EPI_ISL_7495	03/31/2000
A/turkey/Italy/1084/2000	EPI_ISL_7496	02/10/2000
A/mallard/Maryland/1983/2005	EPI_ISL_7499	2005_(Month_and_day_unknown)
A/blue-winged_teal/Ohio/566/2006	EPI_ISL_7502	2006_(Month_and_day_unknown)
A/chicken/New_York/21211-1/2005	EPI_ISL_7504	03/01/2005
A/chukar/New_York/21211-7/2005	EPI_ISL_7505	03/01/2005
A/pekin_duck/Italy/1848/2000	EPI_ISL_7511	03/13/2000
A/sharp-tailed_sandpiper/Australia/6/2004	EPI_ISL_7554	2004_(Month_and_day_unknown)
A/mallard/Maryland/182/2006	EPI_ISL_8016	2006_(Month_and_day_unknown)
A/duck/Victoria/5384/2002	EPI_ISL_8018	2002_(Month_and_day_unknown)
A/red-necked_stint/Australia/2/2004	EPI_ISL_8019	2004_(Month_and_day_unknown)
A/guinea_fowl/New_York/143646-3/2005	EPI_ISL_8050	2005_(Month_and_day_unknown)
A/pheasant/New_York/143646-4/2005	EPI_ISL_8051	2005_(Month_and_day_unknown)
A/duck/New_York/143646-5/2005	EPI_ISL_8052	2005_(Month_and_day_unknown)
A/chicken/New_York/3181-5/2006	EPI_ISL_8055	2006_(Month_and_day_unknown)
A/guinea_fowl/New_York/8391-1/2006	EPI_ISL_8059	2006_(Month_and_day_unknown)
A/chicken/New_York/8391-2/2006	EPI_ISL_8060	2006_(Month_and_day_unknown)
A/guinea_fowl/New_York/19501-4/2006	EPI_ISL_8062	2006_(Month_and_day_unknown)
A/chicken/New_York/29047-4/2006	EPI_ISL_8066	2006_(Month_and_day_unknown)
A/turkey/Italy/9742/2002	EPI_ISL_8070	2002_(Month_and_day_unknown)
A/turkey/Italy/2685/2003	EPI_ISL_8071	2003_(Month_and_day_unknown)
A/turkey/Italy/3829/2004	EPI_ISL_8072	2004_(Month_and_day_unknown)
A/turkey/Italy/3477/2004	EPI_ISL_8073	2004_(Month_and_day_unknown)
A/mallard/Maryland/1235/2006	EPI_ISL_8074	2006_(Month_and_day_unknown)
A/chicken/Vietnam/10/2004	EPI_ISL_8075	2004_(Month_and_day_unknown)
A/chicken/Vietnam/23/2004	EPI_ISL_8076	2004_(Month_and_day_unknown)
A/chicken/Vietnam/24/2004	EPI_ISL_8077	2004_(Month_and_day_unknown)
A/mallard/Alberta/24/01	EPI_ISL_8355	2001_(Month_and_day_unknown)
A/mallard/Alberta/24/01	EPI_ISL_8355	2001_(Month_and_day_unknown)
A/chicken/Fujian/25/00	EPI_ISL_8494	2000_(Month_and_day_unknown)
A/Chicken/Guangdong/10/00	EPI_ISL_2233	2000_(Month_and_day_unknown)
A/chicken/Guangdong/21/02	EPI_ISL_8495	2002_(Month_and_day_unknown)
A/chicken/Guangdong/47/01	EPI_ISL_8497	2001_(Month_and_day_unknown)
A/chicken/Guangdong/4/00	EPI_ISL_8496	2000_(Month_and_day_unknown)
A/chicken/Guangdong/56/01	EPI_ISL_8499	2001_(Month_and_day_unknown)
A/chicken/Hebei/31/00	EPI_ISL_8503	2000_(Month_and_day_unknown)
A/chicken/Heilongjiang/35/00	EPI_ISL_8504	2000_(Month_and_day_unknown)
A/chicken/Heilongjiang/48/01	EPI_ISL_8505	2001_(Month_and_day_unknown)
A/chicken/Henan/26/00	EPI_ISL_8506	2000_(Month_and_day_unknown)
A/chicken/Henan/43/02	EPI_ISL_8507	2002_(Month_and_day_unknown)
A/chicken/Jilin/53/01	EPI_ISL_8509	2001_(Month_and_day_unknown)
A/chicken/Jiangsu/1/00	EPI_ISL_8510	2000_(Month_and_day_unknown)
A/chicken/Shanghai/10/01	EPI_ISL_8514	2001_(Month_and_day_unknown)
A/mallard/Alberta/149/2002	EPI_ISL_8725	08/02/2002
A/mallard/Alberta/79/2003	EPI_ISL_8726	08/01/2003
A/mallard/Alberta/154/2003	EPI_ISL_8767	08/03/2003
A/shorebird/DE/12/2004	EPI_ISL_8768	05/15/2004
A/mallard/Alberta/130/2003	EPI_ISL_8770	08/01/2003
A/pintail/Alberta/166/2003	EPI_ISL_8772	08/03/2003
A/pintail/Alberta/49/2003	EPI_ISL_8777	2003_(Month_and_day_unknown)
A/mallard/Alberta/209/2003	EPI_ISL_8779	08/07/2003
A/mallard/Alberta/245/2003	EPI_ISL_8781	08/08/2003
A/shorebird/DE/101/2004	EPI_ISL_8785	05/17/2004
A/laughing_gull/DE/5/2003	EPI_ISL_8788	05/19/2003
A/shorebird/DE/10/2004	EPI_ISL_8789	05/15/2004
A/shorebird/DE/68/2004	EPI_ISL_8791	05/17/2004
A/pintail_duck/Alberta/210/2002	EPI_ISL_8803	08/16/2002
A/mallard/Alberta/156/2001	EPI_ISL_8826	08/06/2001
A/mallard/Alberta/30/2001	EPI_ISL_8860	07/27/2001
A/pintail/Alberta/269/2001	EPI_ISL_8861	08/14/2001
A/blue-winged_teal/Alberta/293/2003	EPI_ISL_8862	08/13/2003
A/shorebird/DE/75/2004	EPI_ISL_8865	05/17/2004
A/mallard/Alberta/34/2001	EPI_ISL_5799	07/27/2001
A/shorebird/DE/66/2003	EPI_ISL_8885	05/19/2003
A/shorebird/DE/231/2003	EPI_ISL_8887	05/30/2003
A/shorebird/DE/261/2003	EPI_ISL_8888	05/20/2003
A/pintail/Alberta/202/2000	EPI_ISL_8900	08/18/2000
A/mallard/Alberta/208/2000	EPI_ISL_8901	08/19/2000
A/shorebird/DE/122/2004	EPI_ISL_8902	05/17/2004
A/pintail/Alberta/84/2000	EPI_ISL_8909	08/07/2000
A/shorebird/DE/236/2003	EPI_ISL_8910	05/30/2003
A/laughing_gull/Delaware/94/2000	EPI_ISL_5807	05/15/2000
A/ruddy_turnstone/DE/97/2000	EPI_ISL_8912	05/15/2000
A/Duck/Nanchang/2-0486/2000	EPI_ISL_3140	02/17/2000
A/Duck/Nanchang/4-184/2000	EPI_ISL_3141	04/12/2000
A/Chicken/Nanchang/7-010/2000	EPI_ISL_3154	07/09/2000
A/Quail/Nanchang/7-026/2000	EPI_ISL_3172	07/09/2000
A/Duck/Nanchang/8-174/2000	EPI_ISL_3162	08/13/2000
A/Chicken/Nanchang/2-0527/2000	EPI_ISL_3174	02/24/2000
A/Duck/Nanchang/4-165/2000	EPI_ISL_3182	04/12/2000
A/Quail/Nanchang/2-0460/2000	EPI_ISL_3199	02/17/2000
A/Pigeon/Nanchang/2-0461/2000	EPI_ISL_3185	02/17/2000
A/Wild_Duck/Nanchang/2-0480/2000	EPI_ISL_3192	02/17/2000
A/Chicken/Nanchang/4-301/2001	EPI_ISL_3197	04/27/2001
A/duck/Nanchang/4-361/2001	EPI_ISL_8922	2001_(Month_and_day_unknown)
A/mallard/Netherlands/12/00	EPI_ISL_3548	2000_(Month_and_day_unknown)
A/Brown-headed_Gull/Qinghai/3/05	EPI_ISL_9316	2005_(Month_and_day_unknown)
A/Bar-headed_Goose/Qinghai/12/05	EPI_ISL_9321	2005_(Month_and_day_unknown)
A/Bar-headed_Goose/Qinghai/65/05	EPI_ISL_9322	2005_(Month_and_day_unknown)
A/Bar-headed_Goose/Qinghai/67/05	EPI_ISL_9323	2005_(Month_and_day_unknown)
A/grebe/Novosibirsk/29/2005	EPI_ISL_9768	2005_(Month_and_day_unknown)
A/duck/Novosibirsk/56/2005	EPI_ISL_9769	2005_(Month_and_day_unknown)
A/pigeon/Thailand/KU-03/04	EPI_ISL_9808	2004_(Month_and_day_unknown)
A/duck/Denmark/65047/04	EPI_ISL_9832	2004_(Month_and_day_unknown)
A/chicken/Kurgan/3/2005	EPI_ISL_9967	2005_(Month_and_day_unknown)
A/Cygnus_olor/Astrakhan/Ast05-2-2/2005	EPI_ISL_10008	11/26/2005
A/Cygnus_olor/Astrakhan/Ast05-2-3/2005	EPI_ISL_10048	12/01/2005
A/Cygnus_olor/Astrakhan/Ast05-2-4/2005	EPI_ISL_10050	2005_(Month_and_day_unknown)
A/Cygnus_olor/Astrakhan/Ast05-2-7/2005	EPI_ISL_10051	2005_(Month_and_day_unknown)
A/Cygnus_olor/Astrakhan/Ast05-2-6/2005	EPI_ISL_10052	11/26/2005
A/Cygnus_olor/Astrakhan/Ast05-2-5/2005	EPI_ISL_10053	11/26/2005
A/duck/Viet_Nam/1/2005	EPI_ISL_21032	2005_(Month_and_day_unknown)
A/goose/Vietnam/3/05	EPI_ISL_10054	2005_(Month_and_day_unknown)
A/duck/Vietnam/8/05	EPI_ISL_10055	2005_(Month_and_day_unknown)
A/chicken/Guangxi/12/2004	EPI_ISL_10056	2004_(Month_and_day_unknown)
A/duck/Guangxi/13/2004	EPI_ISL_10057	2004_(Month_and_day_unknown)
A/chicken/Taiwan/SP1/00	EPI_ISL_10074	2000_(Month_and_day_unknown)
A/duck/Taiwan/29-3/00	EPI_ISL_10075	2000_(Month_and_day_unknown)
A/chicken/Taiwan/0329/01	EPI_ISL_10079	2001_(Month_and_day_unknown)
A/chicken/Taiwan/1205/01	EPI_ISL_10076	2001_(Month_and_day_unknown)
A/chicken/Taiwan/1212/01	EPI_ISL_10077	2001_(Month_and_day_unknown)
A/chicken/Taiwan/1215/01	EPI_ISL_10078	2001_(Month_and_day_unknown)
A/chicken/Taiwan/0222/02	EPI_ISL_10080	2002_(Month_and_day_unknown)
A/chicken/Taiwan/PF1/02	EPI_ISL_10081	2002_(Month_and_day_unknown)
A/chicken/Taiwan/PF2/02	EPI_ISL_10082	2002_(Month_and_day_unknown)
A/chicken/Taiwan/PF3/02	EPI_ISL_10083	2002_(Month_and_day_unknown)
A/chicken/Taiwan/0320/02	EPI_ISL_10084	2002_(Month_and_day_unknown)
A/chicken/Taiwan/A37/02	EPI_ISL_10085	2002_(Month_and_day_unknown)
A/chicken/Taiwan/0107/02	EPI_ISL_10086	2002_(Month_and_day_unknown)
A/chicken/Taiwan/0208/02	EPI_ISL_10087	2002_(Month_and_day_unknown)
A/chicken/Taiwan/0408/02	EPI_ISL_10088	2002_(Month_and_day_unknown)
A/duck/Taiwan/WB239/03	EPI_ISL_10089	2003_(Month_and_day_unknown)
A/chicken/Taiwan/0706/03	EPI_ISL_10090	2003_(Month_and_day_unknown)
A/chicken/Taiwan/1203/03	EPI_ISL_10091	2003_(Month_and_day_unknown)
A/duck/Taiwan/A68/03	EPI_ISL_10092	2003_(Month_and_day_unknown)
A/chicken/Taiwan/0114/04	EPI_ISL_10093	2004_(Month_and_day_unknown)
A/chicken/Taiwan/0305/04	EPI_ISL_10094	2004_(Month_and_day_unknown)
A/duck/Kingmen/E322/04	EPI_ISL_10096	2004_(Month_and_day_unknown)
A/chicken/Taiwan/ch1006/04	EPI_ISL_10095	2004_(Month_and_day_unknown)
A/duck/Taiwan/WB459/04	EPI_ISL_10097	2004_(Month_and_day_unknown)
A/chicken/Taiwan/0204/05	EPI_ISL_10098	2005_(Month_and_day_unknown)
A/chicken/Taiwan/A342/05	EPI_ISL_10099	2005_(Month_and_day_unknown)
A/Cygnus_olor/Astrakhan/Ast05-2-8/2005	EPI_ISL_10101	2005_(Month_and_day_unknown)
A/Cygnus_olor/Astrakhan/Ast05-2-1/2005	EPI_ISL_10103	2005_(Month_and_day_unknown)
A/Cygnus_olor/Astrakhan/Ast05-2-9/2005	EPI_ISL_10106	2005_(Month_and_day_unknown)
A/little_grebe/Thailand/Phichit-01/2004	EPI_ISL_3826	2004_(Month_and_day_unknown)
A/Cygnus_olor/Astrakhan/Ast05-2-10/2005	EPI_ISL_10121	11/26/2005
A/chicken/Kurgan/05/2005	EPI_ISL_10137	2005_(Month_and_day_unknown)
A/duck/Kurgan/08/2005	EPI_ISL_10138	2005_(Month_and_day_unknown)
A/swan/Germany/R65/2006	EPI_ISL_10142	2006_(Month_and_day_unknown)
A/duck/Hubei/W1/2004	EPI_ISL_10144	2004_(Month_and_day_unknown)
A/mallard/Xuyi/8/2004	EPI_ISL_10163	2004_(Month_and_day_unknown)
A/chicken/China/Guangxi1/2000	EPI_ISL_10168	03/20/2000
A/chicken/China/Guangxi17/2000	EPI_ISL_10170	11/20/2000
A/cinnamon_teal/Bolivia/4537/2001	EPI_ISL_10304	2001_(Month_and_day_unknown)
A/chicken/Nigeria/641/2006	EPI_ISL_21033	01/17/2006
A/chicken/Crimea/08/2005	EPI_ISL_10340	2005_(Month_and_day_unknown)
A/duck/Zhejiang/03/2001	EPI_ISL_10364	2001_(Month_and_day_unknown)
A/duck/Xuzhou/07/2003	EPI_ISL_10365	2003_(Month_and_day_unknown)
A/duck/Xuzhou/05/2001	EPI_ISL_10366	2001_(Month_and_day_unknown)
A/Bewick's_swan/Netherlands/1/2005	EPI_ISL_10384	2005_(Month_and_day_unknown)
A/Bewick's_swan/Netherlands/2/2005	EPI_ISL_10385	2005_(Month_and_day_unknown)
A/grebe/Tyva/Tyv06-2/06	EPI_ISL_10435	06/24/2006
A/Grebe/Tyva/Tyv06-8/2006	EPI_ISL_10440	06/24/2006
A/grebe/Tyva/Tyv06-1/2006	EPI_ISL_10543	06/24/2006
A/chicken/Shanxi/2/2006	EPI_ISL_10544	2006_(Month_and_day_unknown)
A/open-billed_stork/Nakhonsawan/BBD0104F/2004	EPI_ISL_10642	2004_(Month_and_day_unknown)
A/open-billed_stork/Nakhonsawan/BBD0404F/2004	EPI_ISL_10643	2004_(Month_and_day_unknown)
A/open-billed_stork/Suphanburi/TSD0912F/2004	EPI_ISL_10644	2004_(Month_and_day_unknown)
A/open-billed_stork/Nakhonsawan/BBD1521J/2005	EPI_ISL_10645	2005_(Month_and_day_unknown)
A/open-billed_stork/Nakhonsawan/BBD2616F/2005	EPI_ISL_10646	2005_(Month_and_day_unknown)
A/open-billed_stork/Nakhonsawan/BBA3011M/2005	EPI_ISL_10647	2005_(Month_and_day_unknown)
A/chicken/Jiangsu/cz1/2002	EPI_ISL_11068	2002_(Month_and_day_unknown)
A/chicken/Netherlands/03010132/03	EPI_ISL_11114	2003_(Month_and_day_unknown)
A/duck/Yangzhou/02/2005	EPI_ISL_11168	2005_(Month_and_day_unknown)
A/quail/Dubai/303/2000	EPI_ISL_11171	2000_(Month_and_day_unknown)
A/chicken/Dubai/338/2001	EPI_ISL_11172	2001_(Month_and_day_unknown)
A/chicken/Dubai/383/2002	EPI_ISL_11174	2002_(Month_and_day_unknown)
A/open-billed_stork/Bangkok/LBD0111F/04	EPI_ISL_11232	2004_(Month_and_day_unknown)
A/open-billed_stork/Bangkok/LBD0511F/04	EPI_ISL_11233	2004_(Month_and_day_unknown)
A/open-billed_stork/Nakhonsawan/BBD1221J/05	EPI_ISL_11234	2005_(Month_and_day_unknown)
A/open-billed_stork/Nakhonsawan/BBD1421J/05	EPI_ISL_11235	2005_(Month_and_day_unknown)
A/open-billed_stork/Nakhonsawan/BBD1621J/05	EPI_ISL_11236	2005_(Month_and_day_unknown)
A/open-billed_stork/Nakhonsawan/BBD1721J/05	EPI_ISL_11237	2005_(Month_and_day_unknown)
A/open-billed_stork/Nakhonsawan/BBD1821J/05	EPI_ISL_11238	2005_(Month_and_day_unknown)
A/open-billed_stork/Nakhonsawan/BBD2316F/05	EPI_ISL_11239	2005_(Month_and_day_unknown)
A/open-billed_stork/Nakhonsawan/BBD2416F/05	EPI_ISL_11240	2005_(Month_and_day_unknown)
A/open-billed_stork/Nakhonsawan/BBD3009M/05	EPI_ISL_11241	2005_(Month_and_day_unknown)
A/open-billed_stork/Nakhonsawan/BBD3209M/05	EPI_ISL_11242	2005_(Month_and_day_unknown)
A/open-billed_stork/Nakhonsawan/BBD3309M/05	EPI_ISL_11243	2005_(Month_and_day_unknown)
A/open-billed_stork/Nakhonsawan/BBD3509M/05	EPI_ISL_11244	2005_(Month_and_day_unknown)
A/open-billed_stork/Nakhonsawan/BBA2111M/05	EPI_ISL_11245	2005_(Month_and_day_unknown)
A/open-billed_stork/Nakhonsawan/BBA2611M/05	EPI_ISL_11246	2005_(Month_and_day_unknown)
A/open-billed_stork/Nakhonsawan/BBA2711M/05	EPI_ISL_11247	2005_(Month_and_day_unknown)
A/open-billed_stork/Nakhonsawan/BBA2811M/05	EPI_ISL_11248	2005_(Month_and_day_unknown)
A/open-billed_stork/Nakhonsawan/BBA2911M/05	EPI_ISL_11249	2005_(Month_and_day_unknown)
A/open-billed_stork/Nakhonsawan/BBD4011M/05	EPI_ISL_11250	2005_(Month_and_day_unknown)
A/open-billed_stork/Nakhonsawan/BBD4211M/05	EPI_ISL_11251	2005_(Month_and_day_unknown)
A/open-billed_stork/Nakhonsawan/BBD4411M/05	EPI_ISL_11252	2005_(Month_and_day_unknown)
A/open-billed_stork/Nakhonsawan/BBD3516M/05	EPI_ISL_11253	2005_(Month_and_day_unknown)
A/open-billed_stork/Nakhonsawan/BBD3616M/05	EPI_ISL_11254	2005_(Month_and_day_unknown)
A/open-billed_stork/Nakhonsawan/BBA0627May/05	EPI_ISL_11255	2005_(Month_and_day_unknown)
A/tree_sparrow/Thailand/VSMU-16-RBR/2005	EPI_ISL_11364	2005_(Month_and_day_unknown)
A/golden_pheasant/Thailand/VSMU-21-SPB/2005	EPI_ISL_11365	2005_(Month_and_day_unknown)
A/chicken/Suzdalka/06/05	EPI_ISL_11385	2005_(Month_and_day_unknown)
A/chicken/Omsk/14/05	EPI_ISL_11386	2005_(Month_and_day_unknown)
A/goose/Suzdalka/10/05	EPI_ISL_11387	2005_(Month_and_day_unknown)
A/goose/Krasnoozerskoe/627/05	EPI_ISL_11388	2005_(Month_and_day_unknown)
A/turkey/Suzdalka/12/05	EPI_ISL_11389	2005_(Month_and_day_unknown)
A/chicken/Krasnodar/123/06	EPI_ISL_11390	2006_(Month_and_day_unknown)
A/chicken/Tula/4/05	EPI_ISL_11391	2005_(Month_and_day_unknown)
A/mallard/Manitoba/458/2005	EPI_ISL_11404	2005_(Month_and_day_unknown)
A/chicken/India/NIV33487/06	EPI_ISL_11408	2006_(Month_and_day_unknown)
A/chicken/India/NIV33491/06	EPI_ISL_11409	2006_(Month_and_day_unknown)
A/mallard/ON/499/2005	EPI_ISL_11405	2005_(Month_and_day_unknown)
A/chicken/Moscow/2/2007	EPI_ISL_11823	02/13/2007
A/chicken/Thailand/vsmu-3-BKK/2004	EPI_ISL_12406	2004_(Month_and_day_unknown)
A/duck/Jiang_Xi/1286/2005	EPI_ISL_12416	2005_(Month_and_day_unknown)
A/mallard/Italy/37/2002	EPI_ISL_12423	2002_(Month_and_day_unknown)
A/mallard/Italy/208/2000	EPI_ISL_3915	2000_(Month_and_day_unknown)
A/mallard/Italy/36/2002	EPI_ISL_12422	2002_(Month_and_day_unknown)
A/duck/Jiang_Xi/3345/2005	EPI_ISL_12433	2005_(Month_and_day_unknown)
A/chicken/Russia_Moscow_oblast_Odintsovo/1/2007	EPI_ISL_11426	2007_(Month_and_day_unknown)
A/chicken/Russia_Krasnodar/2/2007	EPI_ISL_12512	2007_(Month_and_day_unknown)
A/chicken/Taiwan/2838N/00	EPI_ISL_12742	2000_(Month_and_day_unknown)
A/chicken/Taiwan/2838V/00	EPI_ISL_12743	2000_(Month_and_day_unknown)
A/mallard/Maryland/887/2002	EPI_ISL_12852	2002_(Month_and_day_unknown)
A/mallard/MD/161/2002	EPI_ISL_12853	2002_(Month_and_day_unknown)
A/mallard/MD/163/2002	EPI_ISL_12561	2002_(Month_and_day_unknown)
A/mallard/MD/168/2002	EPI_ISL_12562	2002_(Month_and_day_unknown)
A/mallard/MD/170/2002	EPI_ISL_12563	2002_(Month_and_day_unknown)
A/mallard/MD/352/2002	EPI_ISL_12568	2002_(Month_and_day_unknown)
A/mallard/MD/358/2002	EPI_ISL_12854	2002_(Month_and_day_unknown)
A/mallard/MD/369/2002	EPI_ISL_12569	2002_(Month_and_day_unknown)
A/mallard/MD/382/2002	EPI_ISL_12570	2002_(Month_and_day_unknown)
A/mallard/MD/390/2002	EPI_ISL_12571	2002_(Month_and_day_unknown)
A/mallard/MD/403/2002	EPI_ISL_12572	2002_(Month_and_day_unknown)
A/mallard/MD/406/2002	EPI_ISL_12855	2002_(Month_and_day_unknown)
A/avian/NY/118353-1/2001	EPI_ISL_3386	2001_(Month_and_day_unknown)
A/shorebird/Delaware/22/06	EPI_ISL_12856	2006_(Month_and_day_unknown)
A/shorebird/Delaware/168/06	EPI_ISL_12857	2006_(Month_and_day_unknown)
A/laughing_gull/Delaware/42/06	EPI_ISL_12858	2006_(Month_and_day_unknown)
A/chicken/NY/30749-3/00	EPI_ISL_3406	2000_(Month_and_day_unknown)
A/chicken/NY/119256-7/01	EPI_ISL_3400	2001_(Month_and_day_unknown)
A/chicken/NJ/118878-5/01	EPI_ISL_3393	2001_(Month_and_day_unknown)
A/avian/NY/53726/00	EPI_ISL_3476	2000_(Month_and_day_unknown)
A/duck/NY/44018-1/00	EPI_ISL_3473	2000_(Month_and_day_unknown)
A/Duck/NJ/117228-7/2001	EPI_ISL_3479	2001_(Month_and_day_unknown)
A/Duck/NY/185502/2002	EPI_ISL_3482	2002_(Month_and_day_unknown)
A/avian/NY/31588-3/00	EPI_ISL_3472	2000_(Month_and_day_unknown)
A/chicken/Guangxi/37/2005	EPI_ISL_13010	2005_(Month_and_day_unknown)
A/chicken/Guangxi/6/2000	EPI_ISL_13012	2000_(Month_and_day_unknown)
A/duck/Guangxi/51/2005	EPI_ISL_13011	2005_(Month_and_day_unknown)
A/chicken/Guangxi/55/2005	EPI_ISL_13013	2005_(Month_and_day_unknown)
A/bird/Guangxi/62/2005	EPI_ISL_13014	2005_(Month_and_day_unknown)
A/bird/Guangxi/82/2005	EPI_ISL_13016	2005_(Month_and_day_unknown)
A/quail/Guangxi/B1/2006	EPI_ISL_13018	2006_(Month_and_day_unknown)
A/bird/Guangxi/83/2005	EPI_ISL_13017	2005_(Month_and_day_unknown)
A/bird/Guangxi/A1/2006	EPI_ISL_13019	2006_(Month_and_day_unknown)
A/bird/Guangxi/H1/2006	EPI_ISL_13021	2006_(Month_and_day_unknown)
A/chicken/Nigeria/1071-1/2007	EPI_ISL_13515	2007_(Month_and_day_unknown)
A/chicken/Nigeria/1071-3/2007	EPI_ISL_13516	2007_(Month_and_day_unknown)
A/chicken/Nigeria/1071-4/2007	EPI_ISL_13517	2007_(Month_and_day_unknown)
A/chicken/Nigeria/1071-7/2007	EPI_ISL_13519	2007_(Month_and_day_unknown)
A/chicken/Nigeria/1071-9/2007	EPI_ISL_13520	2007_(Month_and_day_unknown)
A/chicken/Nigeria/1071-10/2007	EPI_ISL_13521	2007_(Month_and_day_unknown)
A/chicken/Nigeria/1071-22/2007	EPI_ISL_13523	2007_(Month_and_day_unknown)
A/chicken/Nigeria/1071-23/2007	EPI_ISL_13524	2007_(Month_and_day_unknown)
A/chicken/Nigeria/1071-30/2007	EPI_ISL_13526	2007_(Month_and_day_unknown)
A/mallard/Italy/250/02	EPI_ISL_13570	2002_(Month_and_day_unknown)
A/chicken/Krasnodar/300/07	EPI_ISL_13577	09/05/2007
A/chicken/CA/431/2000	EPI_ISL_13592	2000_(Month_and_day_unknown)
A/chicken/CA/6643/2001	EPI_ISL_13593	2001_(Month_and_day_unknown)
A/Japanese_quail/CA/K0401010/2004	EPI_ISL_13594	2004_(Month_and_day_unknown)
A/chicken/CA/S0403106/2004	EPI_ISL_13595	2004_(Month_and_day_unknown)
A/chicken/PA/143586/01	EPI_ISL_3408	2001_(Month_and_day_unknown)
A/duck/Korea/Asan5/2006	EPI_ISL_13791	2006_(Month_and_day_unknown)
A/duck/Korea/Asan6/2006	EPI_ISL_13792	2006_(Month_and_day_unknown)
A/Cygnus_cygnus/Krasnodar/329/07	EPI_ISL_13848	09/06/2007
A/chicken/Burkina_Faso/1347-16/2006	EPI_ISL_13903	2006_(Month_and_day_unknown)
A/wild_duck/Hunan/021/2005	EPI_ISL_13988	2005_(Month_and_day_unknown)
A/wild_duck/Hunan/211/2005	EPI_ISL_13989	2005_(Month_and_day_unknown)
A/chicken/Hubei/C1/2007	EPI_ISL_14003	2007_(Month_and_day_unknown)
A/chicken/Rostov/22-1/2007	EPI_ISL_14423	2007_(Month_and_day_unknown)
A/chicken/Rostov-on-Don/35/2007	EPI_ISL_14419	12/14/2007
A/duck/Hokkaido/167/2007	EPI_ISL_15042	2007_(Month_and_day_unknown)
A/chicken/New_York/16326-4/2005	EPI_ISL_15099	02/16/2005
A/muscovy_duck/New_York/21211-5/2005	EPI_ISL_15100	03/01/2005
A/sharp-tailed_sandpiper/Australia/10/2004	EPI_ISL_15105	2004_(Month_and_day_unknown)
A/turkey/Italy/8535/02	EPI_ISL_21059	2002_(Month_and_day_unknown)
A/turkey/Italy/4130/2004	EPI_ISL_15107	2004_(Month_and_day_unknown)
A/mallard/Missouri/209/2006	EPI_ISL_15108	2006_(Month_and_day_unknown)
A/blue-winged_teal/Ohio/1864/2006	EPI_ISL_15109	2006_(Month_and_day_unknown)
A/chicken/Vietnam/15/2004	EPI_ISL_15110	2004_(Month_and_day_unknown)
A/red-necked_stint/Australia/5/2004	EPI_ISL_15161	2004_(Month_and_day_unknown)
A/turkey/Israel/345/2006	EPI_ISL_10369	2006_(Month_and_day_unknown)
A/turkey/Israel/446/2006	EPI_ISL_10372	2006_(Month_and_day_unknown)
A/chicken/Israel/625/2006	EPI_ISL_11862	2006_(Month_and_day_unknown)
A/duck/Guangxi/12/2003	EPI_ISL_15274	2003_(Month_and_day_unknown)
A/duck/Guangxi/27/2003	EPI_ISL_15275	2003_(Month_and_day_unknown)
A/chicken/Kuwait/KISR2/2007	EPI_ISL_15276	2007_(Month_and_day_unknown)
A/chicken/Kuwait/KISR3/2007	EPI_ISL_15277	2007_(Month_and_day_unknown)
A/chicken/Kuwait/KISR5/2007	EPI_ISL_15278	2007_(Month_and_day_unknown)
A/chicken/Kuwait/KISR6/2007	EPI_ISL_15279	2007_(Month_and_day_unknown)
A/chicken/Kuwait/KISR7/2007	EPI_ISL_15280	2007_(Month_and_day_unknown)
A/chicken/Kuwait/KISR8/2007	EPI_ISL_15281	2007_(Month_and_day_unknown)
A/chicken/Kuwait/KISR9/2007	EPI_ISL_15282	2007_(Month_and_day_unknown)
A/starling/Rostov-on-Don/39/2007	EPI_ISL_15357	12/15/2007
A/muscovy_duck/Rostov-on-Don/51/2007	EPI_ISL_15358	12/15/2007
A/pigeon/Rostov-on-Don/6/2007	EPI_ISL_15359	12/14/2007
A/chicken/Shantou/904/2001	EPI_ISL_15610	2001_(Month_and_day_unknown)
A/duck/Shantou/1930/2001	EPI_ISL_15613	2001_(Month_and_day_unknown)
A/goose/Shantou/4325/2001	EPI_ISL_15615	2001_(Month_and_day_unknown)
A/chicken/Shantou/5738/2001	EPI_ISL_15622	2001_(Month_and_day_unknown)
A/partridge/Shantou/478/2002	EPI_ISL_15627	2002_(Month_and_day_unknown)
A/chicken/Shantou/4059/2002	EPI_ISL_15635	2002_(Month_and_day_unknown)
A/pheasant/Shantou/4567/2002	EPI_ISL_15637	2002_(Month_and_day_unknown)
A/partridge/Shantou/2886/2003	EPI_ISL_15642	2003_(Month_and_day_unknown)
A/pheasant/Shantou/3535/2003	EPI_ISL_15643	2003_(Month_and_day_unknown)
A/chicken/Shantou/3744/2003	EPI_ISL_15644	2003_(Month_and_day_unknown)
A/chukar/Shantou/4690/2003	EPI_ISL_15645	2003_(Month_and_day_unknown)
A/duck/Hunan/533/2004	EPI_ISL_15654	2004_(Month_and_day_unknown)
A/duck/Hunan/733/2004	EPI_ISL_15655	2004_(Month_and_day_unknown)
A/duck/Yunnan/4072/2003	EPI_ISL_15667	2003_(Month_and_day_unknown)
A/duck/Yunnan/4645/2003	EPI_ISL_15668	2003_(Month_and_day_unknown)
A/duck/Yunnan/5090/2003	EPI_ISL_15669	2003_(Month_and_day_unknown)
A/duck/Yunnan/5169/2003	EPI_ISL_15670	2003_(Month_and_day_unknown)
A/chicken/Yunnan/5686/2003	EPI_ISL_15671	2003_(Month_and_day_unknown)
A/duck/Yunnan/5948/2003	EPI_ISL_15672	2003_(Month_and_day_unknown)
A/duck/Yunnan/6080/2003	EPI_ISL_15673	2003_(Month_and_day_unknown)
A/duck/Yunnan/6603/2003	EPI_ISL_15674	2003_(Month_and_day_unknown)
A/chicken/Yunnan/6797/2003	EPI_ISL_15675	2003_(Month_and_day_unknown)
A/chicken/Yunnan/6885/2003	EPI_ISL_15676	2003_(Month_and_day_unknown)
A/chicken/Yunnan/6957/2003	EPI_ISL_15677	2003_(Month_and_day_unknown)
A/chicken/Yunnan/207/2004	EPI_ISL_15678	2004_(Month_and_day_unknown)
A/duck/Yunnan/426/2004	EPI_ISL_15679	2004_(Month_and_day_unknown)
A/duck/Yunnan/485/2004	EPI_ISL_15680	2004_(Month_and_day_unknown)
A/duck/Yunnan/522/2004	EPI_ISL_15681	2004_(Month_and_day_unknown)
A/Ck/HK/YU22/2002	EPI_ISL_4171	2002_(Month_and_day_unknown)
A/teal/China/2978.1/2002	EPI_ISL_4174	2002_(Month_and_day_unknown)
A/migratory_duck/Hong_Kong/MP2553/2003	EPI_ISL_12429	2003_(Month_and_day_unknown)
A/duck/Malaysia/F118-08-04/2004	EPI_ISL_9371	2004_(Month_and_day_unknown)
A/chicken/China/Guangxi14/2000	EPI_ISL_10169	11/13/2000
A/chicken/Israel/364/2006	EPI_ISL_16341	2006_(Month_and_day_unknown)
A/duck/Italy/4609/2003	EPI_ISL_16396	2003_(Month_and_day_unknown)
A/chukar/New_York/23164-13/2005	EPI_ISL_16401	03/04/2005
A/chicken/New_York/23165-6/2005	EPI_ISL_16402	03/04/2005
A/chicken/New_York/30732-6/2005	EPI_ISL_16407	03/23/2005
A/turkey/New_York/30732-7/2005	EPI_ISL_16408	03/23/2005
A/duck/Vietnam/7A/2004	EPI_ISL_16414	2004_(Month_and_day_unknown)
A/duck/Vietnam/942A/2004	EPI_ISL_16415	2004_(Month_and_day_unknown)
A/chicken/New_York/10196-6/2005	EPI_ISL_16419	01/31/2005
A/guinea_fowl/New_York/10196-7/2005	EPI_ISL_16420	01/31/2005
A/chicken/New_York/23164-6/2005	EPI_ISL_16421	03/04/2005
A/chicken/New_York/23165-7/2005	EPI_ISL_16423	03/04/2005
A/chicken/Ghana/2534/2007	EPI_ISL_18698	04/24/2007	Istituto_Zooprofilattico_Sperimentale_Delle_Venezie		Monne_Isabella
A/chicken/Togo/4106-1/2007	EPI_ISL_18699	2007_(Month_and_day_unknown)	Istituto_Zooprofilattico_Sperimentale_Delle_Venezie		Monne_Isabella
A/duck/Egypt/5169-1/2007	EPI_ISL_18745	2007_(Month_and_day_unknown)	Istituto_Zooprofilattico_Sperimentale_Delle_Venezie		Monne_Isabella
A/chicken/Egypt/5169-2/2007	EPI_ISL_18746	2007_(Month_and_day_unknown)	Istituto_Zooprofilattico_Sperimentale_Delle_Venezie		Monne_Isabella
A/whooper_swan/Hokkaido/1/2008	EPI_ISL_18908	2008_(Month_and_day_unknown)
A/duck/Vietnam/NCVD01/2005	EPI_ISL_19112	2005_(Month_and_day_unknown)
A/muscovy_duck/Vietnam/NCVD02/2005	EPI_ISL_19113	2005_(Month_and_day_unknown)
A/chicken/New_York/22067-7/2005	EPI_ISL_19114	06/27/2005
A/chicken/New_York/22067-12/2005	EPI_ISL_19115	06/27/2005
A/guinea_fowl/New_York/22071/2005	EPI_ISL_19116	03/03/2005
A/guinea_fowl/New_York/23164-3-05/2005	EPI_ISL_19119	03/04/2005
A/chicken/New_York/23164-5/2005	EPI_ISL_19120	03/04/2005
A/chicken/New_York/23164-7/2005	EPI_ISL_19121	03/04/2005
A/chicken/New_York/23164-9/2005	EPI_ISL_19122	03/04/2005
A/muscovy_duck/New_York/23164-10/2005	EPI_ISL_19123	03/04/2005
A/turkey/New_York/23164-11/2005	EPI_ISL_19124	03/04/2005
A/guinea_fowl/New_York/23165-12/2005	EPI_ISL_19125	03/04/2005
A/quail/New_York/30732-12/2005	EPI_ISL_19126	03/23/2005
A/chicken/New_York/31621-9/2005	EPI_ISL_19128	03/24/2005
A/guinea_fowl/New_York/37982-3/2005	EPI_ISL_19130	04/06/2005
A/chicken/New_York/42217/2005	EPI_ISL_19131	04/14/2005
A/turkey/Israel/90710/2000	EPI_ISL_10368	2000_(Month_and_day_unknown)
A/chicken/Beit-Aran/29/05	EPI_ISL_9494	2005_(Month_and_day_unknown)
A/turkey/Bezat/89/05	EPI_ISL_9485	2005_(Month_and_day_unknown)
A/chicken/Israel/178/2006	EPI_ISL_19621	2006_(Month_and_day_unknown)
A/chicken/Israel/282/2005	EPI_ISL_19622	2005_(Month_and_day_unknown)
A/turkey/Israel/425/2005	EPI_ISL_19623	2005_(Month_and_day_unknown)
A/chicken/Israel/554/2005	EPI_ISL_19624	2005_(Month_and_day_unknown)
A/avian/Israel/584/2005	EPI_ISL_19625	2005_(Month_and_day_unknown)
A/turkey/Mishmar_Hasharon/619/02	EPI_ISL_9505	2002_(Month_and_day_unknown)
A/turkey/Israel/747/2005	EPI_ISL_19626	2005_(Month_and_day_unknown)
A/chicken/Tel_Adashim/786/01	EPI_ISL_3802	2001_(Month_and_day_unknown)
A/chicken/Israel/793/2005	EPI_ISL_19620	2005_(Month_and_day_unknown)
A/turkey/Israel/810/2001	EPI_ISL_10373	2001_(Month_and_day_unknown)
A/chicken/Israel/853/2005	EPI_ISL_19627	2005_(Month_and_day_unknown)
A/turkey/Israel/884/2005	EPI_ISL_19628	2005_(Month_and_day_unknown)
A/chicken/Israel/909/2005	EPI_ISL_19629	2005_(Month_and_day_unknown)
A/turkey/Israel/965/2002	EPI_ISL_10374	2002_(Month_and_day_unknown)
A/turkey/Naharia/1013/02	EPI_ISL_9342	2002_(Month_and_day_unknown)
A/turkey/Israel/1209/2003	EPI_ISL_10375	2003_(Month_and_day_unknown)
A/chicken/Talmei_Elazar/1304/03	EPI_ISL_4534	2003_(Month_and_day_unknown)
A/chicken/Iarah/1376/03	EPI_ISL_9474	2003_(Month_and_day_unknown)
A/ostrich/Eshkol/1436/03	EPI_ISL_4535	2003_(Month_and_day_unknown)
A/chicken/Pardes-Hana-Carcur/1475/03	EPI_ISL_9367	2003_(Month_and_day_unknown)
A/turkey/Israel/1562/2004	EPI_ISL_19630	2004_(Month_and_day_unknown)
A/turkey/Shadmot_Dvorah/1567/04	EPI_ISL_9481	2004_(Month_and_day_unknown)
A/chicken/Ein_Habsor/1808/04	EPI_ISL_9488	2004_(Month_and_day_unknown)
A/chicken/Israel/1953/2004	EPI_ISL_10376	2004_(Month_and_day_unknown)
A/chicken/Israel/1966/2004	EPI_ISL_10377	2004_(Month_and_day_unknown)
A/chicken/Maale_HaHamisha/90658/00	EPI_ISL_9357	2000_(Month_and_day_unknown)
A/chicken/Netherlands/2586/2003	EPI_ISL_19633	2003_(Month_and_day_unknown)
A/mallard/MD/350/2002	EPI_ISL_21279	07/25/2002
A/ruddy_turnstone/DE/371/2003	EPI_ISL_12539	2003_(Month_and_day_unknown)
A/falcon/Saudi_Arabia/D1795/2005	EPI_ISL_19785	2005_(Month_and_day_unknown)
A/ostrich/Saudi_Arabia/6732-3/2007	EPI_ISL_19925	2007_(Month_and_day_unknown)	Istituto_Zooprofilattico_Sperimentale_Delle_Venezie		Monne_Isabella
A/chicken/Saudi_Arabia/6732-4/2007	EPI_ISL_19926	2007_(Month_and_day_unknown)	Istituto_Zooprofilattico_Sperimentale_Delle_Venezie		Monne_Isabella
A/duck/Saudi_Arabia/6732-7/2007	EPI_ISL_19927	2007_(Month_and_day_unknown)	Istituto_Zooprofilattico_Sperimentale_Delle_Venezie		Monne_Isabella
A/chicken/Saudi_Arabia/6732-13/2007	EPI_ISL_19928	2007_(Month_and_day_unknown)	Istituto_Zooprofilattico_Sperimentale_Delle_Venezie		Monne_Isabella
A/chicken/Saudi_Arabia/6732-18/2007	EPI_ISL_19929	2007_(Month_and_day_unknown)	Istituto_Zooprofilattico_Sperimentale_Delle_Venezie		Monne_Isabella
A/northern_shoveler/California/HKWF1005/2007	EPI_ISL_19941	11/02/2007
A/gadwall/California/HKWF100/2007	EPI_ISL_19942	10/24/2007
A/northern_shoveler/California/HKWF1201/2007	EPI_ISL_19943	12/05/2007
A/northern_shoveler/California/HKWF1370/2007	EPI_ISL_19945	12/12/2007
A/northern_shoveler/California/HKWF268/2007	EPI_ISL_19946	10/28/2007
A/northern_shoveler/California/HKWF383/2007	EPI_ISL_19948	11/03/2007
A/northern_pintail/California/HKWF792/2007	EPI_ISL_19949	11/28/2007
A/northern_shoveler/California/HKWF979/2007	EPI_ISL_19950	12/02/2007
A/chicken/Thailand/ICRC-V586/2008	EPI_ISL_15724	2008_(Month_and_day_unknown)
A/northern_shoveler/California/HKWF115/2007	EPI_ISL_20032	10/24/2007
A/bufflehead/California/HKWF205/2007	EPI_ISL_20033	10/28/2007
A/northern_shoveler/California/HKWF611/2007	EPI_ISL_20036	11/10/2007
A/rook/Rostov-on-Don/26/2007	EPI_ISL_20040	12/14/2007
A/chicken/Egitto/2628-1/2007	EPI_ISL_20072	2007_(Month_and_day_unknown)	Istituto_Zooprofilattico_Sperimentale_Delle_Venezie		Monne_Isabella
A/pintail/Barrow/38/2005	EPI_ISL_20130	2005_(Month_and_day_unknown)
A/dunlin/Barrow/65/2005	EPI_ISL_20131	2005_(Month_and_day_unknown)
A/pintail/Barrow/155/2005	EPI_ISL_20133	2005_(Month_and_day_unknown)
A/duck/Tasmania/277/2007	EPI_ISL_20835	2007_(Month_and_day_unknown)
A/chicken/Vietnam/830/2004	EPI_ISL_20836	2004_(Month_and_day_unknown)
A/duck/Vietnam/942B/2004	EPI_ISL_20837	2004_(Month_and_day_unknown)
A/Duck/Viet_Nam/NCVD08/2005	EPI_ISL_21337	2005_(Month_and_day_unknown)
A/chicken/New_York/22067-8/2005	EPI_ISL_20839	06/27/2005
A/chicken/New_York/22067-9/2005	EPI_ISL_20840	06/27/2005
A/muscovy_duck/New_York/23165-13/2005	EPI_ISL_20842	03/04/2005
A/chicken/New_York/30732-8/2005	EPI_ISL_20843	03/23/2005
A/chicken/New_York/30732-9/2005	EPI_ISL_20844	03/23/2005
A/chicken/New_York/30732-10/2005	EPI_ISL_20845	03/23/2005
A/chicken/New_York/30732-11/2005	EPI_ISL_20846	03/23/2005
A/muscovy_duck/New_York/30732-13/2005	EPI_ISL_20847	03/23/2005
A/guinea_fowl/New_York/31621-8/2005	EPI_ISL_20849	03/24/2005
A/chicken/New_York/37982-4/2005	EPI_ISL_20851	04/06/2005
A/chicken/New_York/63806-8/2005	EPI_ISL_20852	05/25/2005
A/chicken/Niger/2130-7/2006	EPI_ISL_20905	05/2006_(Day_unknown)	Istituto_Zooprofilattico_Sperimentale_Delle_Venezie		Monne_Isabella
A/avian/Togo/3618-10/2007	EPI_ISL_20909	2007_(Month_and_day_unknown)	Istituto_Zooprofilattico_Sperimentale_Delle_Venezie		Monne_Isabella
A/chicken/Togo/4106-4/2007	EPI_ISL_20910	2007_(Month_and_day_unknown)	Istituto_Zooprofilattico_Sperimentale_Delle_Venezie		Monne_Isabella
A/chicken/Egypt/5169-3/2007	EPI_ISL_20911	06/2007_(Day_unknown)	Istituto_Zooprofilattico_Sperimentale_Delle_Venezie		Monne_Isabella
A/duck/Egypt/5169-4/2007	EPI_ISL_20912	02/2007_(Day_unknown)	Istituto_Zooprofilattico_Sperimentale_Delle_Venezie		Monne_Isabella
A/duck/NY/186875/02	EPI_ISL_3483	2002_(Month_and_day_unknown)
A/chicken/NY/51375/2000	EPI_ISL_22492	2000_(Month_and_day_unknown)
A/duck/NY/191255-59/02	EPI_ISL_3488	2002_(Month_and_day_unknown)
A/duck/ME/151895-7/2002	EPI_ISL_22493	2002_(Month_and_day_unknown)
A/Chicken/New_Jersey/30739-6/00	EPI_ISL_1865	2000_(Month_and_day_unknown)
A/turkey/CA/8651-C/2002	EPI_ISL_22498	2002_(Month_and_day_unknown)
A/ruddy_turnstone/DE/1444/00	EPI_ISL_8394	2000_(Month_and_day_unknown)
A/ruddy_turnstone/NJ/1602/2001	EPI_ISL_22501	2001_(Month_and_day_unknown)
A/chicken/PA/149092-1/02	EPI_ISL_3409	2002_(Month_and_day_unknown)
A/mallard/MD/02-375/2002	EPI_ISL_22514	2002_(Month_and_day_unknown)
A/mallard/MD/02-359/2002	EPI_ISL_22515	2002_(Month_and_day_unknown)
A/mallard/MD/02-184/2002	EPI_ISL_22516	2002_(Month_and_day_unknown)
A/mallard/MD/02-181/2002	EPI_ISL_22517	2002_(Month_and_day_unknown)
A/mallard/MN/515/2000	EPI_ISL_22518	2000_(Month_and_day_unknown)
A/mallard/MN/99/2000	EPI_ISL_22519	2000_(Month_and_day_unknown)
A/ruddy_turnstone/NJ/581/2000	EPI_ISL_22523	2000_(Month_and_day_unknown)
A/mallard/MN/109/2000	EPI_ISL_22524	2000_(Month_and_day_unknown)
A/mallard/MN/107/2000	EPI_ISL_22525	2000_(Month_and_day_unknown)
A/mallard/MN/42/2000	EPI_ISL_22526	2000_(Month_and_day_unknown)
A/ruddy_turnstone/NJ/2002/2001	EPI_ISL_22527	2001_(Month_and_day_unknown)
A/ruddy_turnstone/NJ/1956/2001	EPI_ISL_22528	2001_(Month_and_day_unknown)
A/ruddy_turnstone/NJ/1605/2001	EPI_ISL_22529	2001_(Month_and_day_unknown)
A/ruddy_turnstone/NJ/1600/2001	EPI_ISL_22530	2001_(Month_and_day_unknown)
A/ruddy_turnstone/NJ/823/2001	EPI_ISL_22531	2001_(Month_and_day_unknown)
A/ruddy_turnstone/NJ/350/2004	EPI_ISL_22532	2004_(Month_and_day_unknown)
A/ruddy_turnstone/NJ/238/2004	EPI_ISL_22533	2004_(Month_and_day_unknown)
A/ruddy_turnstone/NJ/203/2004	EPI_ISL_22534	2004_(Month_and_day_unknown)
A/ruddy_turnstone/DE/167/2004	EPI_ISL_22535	2004_(Month_and_day_unknown)
A/ruddy_turnstone/DE/1529/2001	EPI_ISL_22536	2001_(Month_and_day_unknown)
A/ruddy_turnstone/DE/1450/2001	EPI_ISL_22537	2001_(Month_and_day_unknown)
A/ruddy_turnstone/DE/323/2004	EPI_ISL_22538	2004_(Month_and_day_unknown)
A/red_knot/NJ/1443/2001	EPI_ISL_22539	2001_(Month_and_day_unknown)
A/red_knot/GA/1721/2001	EPI_ISL_22540	2001_(Month_and_day_unknown)
A/red_knot/DE/1587/2001	EPI_ISL_22541	2001_(Month_and_day_unknown)
A/northern_shoveler/TX/56/2000	EPI_ISL_22542	2000_(Month_and_day_unknown)
A/chicken/NJ/294508-12/2004	EPI_ISL_22547	2004_(Month_and_day_unknown)
A/turkey/MN/366767/2005	EPI_ISL_22551	2005_(Month_and_day_unknown)
A/chicken/NJ/7207-4/2000	EPI_ISL_22564	2000_(Month_and_day_unknown)
A/Duck/PA/143585/01	EPI_ISL_3436	2001_(Month_and_day_unknown)
A/chicken/CT/260413-2/2003	EPI_ISL_22566	2003_(Month_and_day_unknown)
A/guinea_fowl/NJ/119063-8/2001	EPI_ISL_22569	2001_(Month_and_day_unknown)
A/chicken/FL/90348-4/2001	EPI_ISL_22572	2001_(Month_and_day_unknown)
A/turkey/VA/158512/2002	EPI_ISL_22574	2002_(Month_and_day_unknown)
A/ruddy_turnstone/NJ/1698/2001	EPI_ISL_12549	2001_(Month_and_day_unknown)
A/ruddy_turnstone/NJ/327/2004	EPI_ISL_22588	2004_(Month_and_day_unknown)
A/mallard/MN/105/2000	EPI_ISL_12546	2000_(Month_and_day_unknown)
A/mallard/MN/479/2000	EPI_ISL_12544	2000_(Month_and_day_unknown)
A/mallard/MN/113/2000	EPI_ISL_12530	2000_(Month_and_day_unknown)
A/mallard/MN/158/2000	EPI_ISL_22592	2000_(Month_and_day_unknown)
A/sanderling/NJ/1042/2005	EPI_ISL_22593	2005_(Month_and_day_unknown)
A/ruddy_turnstone/NJ/357/2005	EPI_ISL_22594	2005_(Month_and_day_unknown)
A/ruddy_turnstone/NJ/335/2005	EPI_ISL_22595	2005_(Month_and_day_unknown)
A/northern_shoveler/California/HKWF1021/2007	EPI_ISL_22632	12/02/2007
A/northern_shoveler/California/HKWF1046/2007	EPI_ISL_22633	12/02/2007
A/northern_shoveler/California/HKWF1128/2007	EPI_ISL_22634	12/07/2007
A/northern_shoveler/California/HKWF1131/2007	EPI_ISL_22635	12/02/2007
A/northern_shoveler/California/HKWF1199/2007	EPI_ISL_22637	12/05/2007
A/northern_shoveler/California/HKWF1367/2007	EPI_ISL_22638	12/12/2007
A/mallard/California/HKWF1971/2007	EPI_ISL_22639	12/23/2007
A/turkey/CA/358533/2005	EPI_ISL_22672	2005_(Month_and_day_unknown)
A/northern_shoveler/California/HKWF1325/2007	EPI_ISL_25501	12/09/2007
A/cinnamon_teal/California/HKWF1111/2007	EPI_ISL_25500	12/02/2007
A/northern_shoveler/California/HKWF592/2007	EPI_ISL_25505	11/10/2007
A/northern_shoveler/California/HKWF848/2007	EPI_ISL_25506	11/28/2007
A/chicken/New_York/143646-2/2005	EPI_ISL_22978	2005_(Month_and_day_unknown)
A/chicken/Vietnam/18/2004	EPI_ISL_22979	2004_(Month_and_day_unknown)
A/chicken/Vietnam/890/2004	EPI_ISL_22980	2004_(Month_and_day_unknown)
A/chicken/Vietnam/NCVD09/2005	EPI_ISL_22981	2005_(Month_and_day_unknown)
A/Duck/Viet_Nam/367/2005	EPI_ISL_12088	2005_(Month_and_day_unknown)
A/guinea_fowl/New_York/32084/2006	EPI_ISL_22983	07/26/2006
A/chicken/New_York/19499/2005	EPI_ISL_22984	06/28/2005
A/chicken/New_York/10196-4/2005	EPI_ISL_22986	01/31/2005
A/chicken/New_York/10196-5/2005	EPI_ISL_22987	01/31/2005
A/guinea_fowl/New_York/22067-10/2005	EPI_ISL_22988	06/27/2005
A/duck/New_York/22067-11/2005	EPI_ISL_22989	06/27/2005
A/chicken/New_York/23165-10/2005	EPI_ISL_22991	03/04/2005
A/chicken/New_York/23165-11/2005	EPI_ISL_22992	03/04/2005
A/chicken/New_York/63806-12/2005	EPI_ISL_22996	05/25/2005
A/chicken/New_York/88291-6/2005	EPI_ISL_22998	07/20/2005
A/chicken/New_York/88291-11/2005	EPI_ISL_22999	07/20/2005
A/duck/New_York/88291-13/2005	EPI_ISL_23000	07/20/2005
A/quail/New_York/89641/2005	EPI_ISL_23002	07/26/2005
A/chicken/Nigeria/OG2/2007	EPI_ISL_23012	2007_(Month_and_day_unknown)
A/chicken/Nigeria/OG5/2007	EPI_ISL_23014	2007_(Month_and_day_unknown)
A/brown-headed_gull/Thailand/VSMU-28-SPK/2005	EPI_ISL_11366	2005_(Month_and_day_unknown)
A/chicken/Hebei/B1/2001	EPI_ISL_13995	2001_(Month_and_day_unknown)
A/chicken/Beijing/L1/2005	EPI_ISL_13996	2005_(Month_and_day_unknown)
A/chicken/Henan/L1/2002	EPI_ISL_13997	2002_(Month_and_day_unknown)
A/chicken/Jiangsu/L1/2004	EPI_ISL_13998	2004_(Month_and_day_unknown)
A/chicken/Tianjin/B1/2004	EPI_ISL_14000	2004_(Month_and_day_unknown)
A/chicken/Hebei/L1/2006	EPI_ISL_14002	2006_(Month_and_day_unknown)
A/chicken/Henan/L2/2008	EPI_ISL_62998	2008_(Month_and_day_unknown)
A/duck/Nigeria/3724-2/2008	EPI_ISL_23133	2008_(Month_and_day_unknown)	Istituto_Zooprofilattico_Sperimentale_Delle_Venezie		Monne_Isabella
A/turkey/VA/55/2002	EPI_ISL_23345	2002_(Month_and_day_unknown)
A/ruddy_turnstone/DE/313/2003	EPI_ISL_12538	2003_(Month_and_day_unknown)
A/mallard/MD/199/2003	EPI_ISL_23353	2003_(Month_and_day_unknown)
A/mallard/MD/11/2003	EPI_ISL_12552	2003_(Month_and_day_unknown)
A/mallard/MD/185/2003	EPI_ISL_12520	2003_(Month_and_day_unknown)
A/mallard/MD/898/2002	EPI_ISL_23354	2002_(Month_and_day_unknown)
A/mallard/MD/865/2002	EPI_ISL_12519	2002_(Month_and_day_unknown)
A/mallard/MD/790/2002	EPI_ISL_12518	2002_(Month_and_day_unknown)
A/whooper_swan/Aomori/1/2008	EPI_ISL_24698	2008_(Month_and_day_unknown)
A/whooper_swan/Aomori/2/2008	EPI_ISL_24699	2008_(Month_and_day_unknown)
A/gull/Moscow/3100/2006	EPI_ISL_24785	2006_(Month_and_day_unknown)
A/quail/New_York/63806-13/2005	EPI_ISL_24786	05/25/2005
A/red-necked_stint/Australia/3/2004	EPI_ISL_24787	2004_(Month_and_day_unknown)
A/chicken/Italy/682/2003	EPI_ISL_24788	2003_(Month_and_day_unknown)
A/mallard/Italy/4223-2/2006	EPI_ISL_24789	11/11/2006
A/duck/Vietnam/177/2005	EPI_ISL_24790	2005_(Month_and_day_unknown)
A/duck/Vietnam/NCVD06/2005	EPI_ISL_24791	2005_(Month_and_day_unknown)
A/Muscovy_duck/New_York/87493-3/2005	EPI_ISL_24793	07/14/2005
A/chicken/New_York/88291-8/2005	EPI_ISL_24794	07/20/2005
A/duck/New_York/98616-4/2005	EPI_ISL_24795	06/27/2005
A/duck/New_York/98616-5/2005	EPI_ISL_24796	06/27/2005
A/Guinea_fowl/New_York/101276-1/2005	EPI_ISL_24798	08/19/2005
A/chicken/New_York/10508/2005	EPI_ISL_24799	08/24/2005
A/Muscovy_duck/New_York/11646-4/2005	EPI_ISL_24800	02/01/2005
A/turkey/New_York/122501-2/2005	EPI_ISL_24806	10/11/2005
A/chicken/New_York/19495-2/2006	EPI_ISL_24807	02/21/2006
A/chicken/New_York/19495-3/2006	EPI_ISL_24808	02/21/2006
A/Canada_goose/BC/3752/2007	EPI_ISL_24810	2007_(Month_and_day_unknown)
A/American_black_duck/NB/2538/2007	EPI_ISL_24811	2007_(Month_and_day_unknown)
A/chicken/SK/HR-00011/2007	EPI_ISL_24812	2007_(Month_and_day_unknown)
A/chicken/Thailand/ICRC-213/2007	EPI_ISL_15726	08/23/2007
A/mallard/ZhaLong/88/2004	EPI_ISL_25104	08/08/2004
A/mallard/MD/53/2003	EPI_ISL_25197	2003_(Month_and_day_unknown)
A/mallard/MD/42/2003	EPI_ISL_25198	2003_(Month_and_day_unknown)
A/mallard/MD/41/2003	EPI_ISL_25199	2003_(Month_and_day_unknown)
A/mallard/MD/26/2003	EPI_ISL_25200	2003_(Month_and_day_unknown)
A/mallard/MN/1/2000	EPI_ISL_25205	2000_(Month_and_day_unknown)
A/blue_winged_teal/TX/43/2002	EPI_ISL_25206	2002_(Month_and_day_unknown)
A/blue_winged_teal/TX/27/2002	EPI_ISL_25207	2002_(Month_and_day_unknown)
A/blue_winged_teal/TX/75/2002	EPI_ISL_25208	2002_(Month_and_day_unknown)
A/blue_winged_teal/TX/34/2002	EPI_ISL_25209	2002_(Month_and_day_unknown)
A/falcon/Saudi_Arabia/D1936/2007	EPI_ISL_25228	2007_(Month_and_day_unknown)
A/least_sandpiper/South_Central_Alaska/1/2007	EPI_ISL_25498	05/09/2007
A/mallard/Interior_Alaska/1/2007	EPI_ISL_25499	09/06/2007
A/northern_pintail/California/HKWF151/2007	EPI_ISL_25502	10/24/2007
A/northern_shoveler/California/HKWF216/2007	EPI_ISL_25503	10/28/2007
A/tree_sparrow/Thailand/VSMU-16-RBR/2005	EPI_ISL_11364	2005_(Month_and_day_unknown)
A/chicken/Vietnam/NCVD12/2005	EPI_ISL_25602	2005_(Month_and_day_unknown)
A/Guinea_fowl/New_York/88291-9/2005	EPI_ISL_25605	07/20/2005
A/chicken/New_York/88291-10/2005	EPI_ISL_25606	07/20/2005
A/chicken/New_York/11646-2/2005	EPI_ISL_25608	02/01/2005
A/Guinea_fowl/New_York/11646-3/2005	EPI_ISL_25609	02/01/2005
A/chicken/New_York/122501-1/2005	EPI_ISL_25612	10/11/2005
A/chicken/New_York/19495-4/2006	EPI_ISL_25613	02/21/2006
A/Guinea_fowl/New_York/19495-6/2006	EPI_ISL_25614	02/21/2006
A/Muscovy_duck/New_York/19495-7/2006	EPI_ISL_25615	02/21/2006
A/chicken/New_York/19499-1/2006	EPI_ISL_25616	02/17/2006
A/Muscovy_duck/New_York/62095-1/2006	EPI_ISL_25619	05/15/2006
A/duck/Vietnam/NCVD-1/2007	EPI_ISL_25621	2007_(Month_and_day_unknown)
A/duck/Vietnam/NCVD-2/2007	EPI_ISL_25622	2007_(Month_and_day_unknown)
A/chicken/Vietnam/NCVD-3/2007	EPI_ISL_25623	2007_(Month_and_day_unknown)
A/Muscovy_duck/Vietnam/NCVD-4/2007	EPI_ISL_25624	2007_(Month_and_day_unknown)
A/Muscovy_duck/Vietnam/NCVD-5/2007	EPI_ISL_25625	2007_(Month_and_day_unknown)
A/duck/Vietnam/NCVD-6/2007	EPI_ISL_25626	2007_(Month_and_day_unknown)
A/duck/Vietnam/NCVD-7/2007	EPI_ISL_25627	2007_(Month_and_day_unknown)
A/duck/Vietnam/NCVD-8/2007	EPI_ISL_25628	2007_(Month_and_day_unknown)
A/duck/Vietnam/NCVD-9/2007	EPI_ISL_25629	2007_(Month_and_day_unknown)
A/chicken/Vietnam/NCVD-10/2007	EPI_ISL_25630	2007_(Month_and_day_unknown)
A/Muscovy_duck/Vietnam/NCVD-11/2007	EPI_ISL_25631	2007_(Month_and_day_unknown)
A/duck/Vietnam/NCVD-12/2007	EPI_ISL_25632	2007_(Month_and_day_unknown)
A/duck/Vietnam/NCVD-13/2007	EPI_ISL_25633	2007_(Month_and_day_unknown)
A/chicken/Vietnam/NCVD-15/2007	EPI_ISL_25634	2007_(Month_and_day_unknown)
A/duck/Vietnam/NCVD-16/2007	EPI_ISL_25635	2007_(Month_and_day_unknown)
A/duck/Vietnam/NCVD-17/2007	EPI_ISL_25636	2007_(Month_and_day_unknown)
A/duck/Vietnam/NCVD-18/2007	EPI_ISL_25637	2007_(Month_and_day_unknown)
A/duck/Vietnam/NCVD-19/2007	EPI_ISL_25638	2007_(Month_and_day_unknown)
A/chicken/Vietnam/NCVD-20/2007	EPI_ISL_25639	2007_(Month_and_day_unknown)
A/chicken/Vietnam/NCVD-21/2007	EPI_ISL_25640	2007_(Month_and_day_unknown)
A/Muscovy_duck/Vietnam/NCVD-22/2007	EPI_ISL_25641	2007_(Month_and_day_unknown)
A/Muscovy_duck/Vietnam/NCVD-23/2007	EPI_ISL_25642	2007_(Month_and_day_unknown)
A/chicken/Vietnam/NCVD-24/2007	EPI_ISL_25643	2007_(Month_and_day_unknown)
A/duck/Vietnam/NCVD-25/2007	EPI_ISL_25644	2007_(Month_and_day_unknown)
A/duck/Vietnam/NCVD-26/2007	EPI_ISL_25645	2007_(Month_and_day_unknown)
A/Muscovy_duck/Vietnam/NCVD-29/2007	EPI_ISL_25646	2007_(Month_and_day_unknown)
A/duck/Vietnam/NCVD-30/2007	EPI_ISL_25647	2007_(Month_and_day_unknown)
A/duck/Vietnam/NCVD-31/2007	EPI_ISL_25648	2007_(Month_and_day_unknown)
A/duck/Vietnam/NCVD-34/2007	EPI_ISL_25649	2007_(Month_and_day_unknown)
A/duck/Laos/NCVD-35/2007	EPI_ISL_25650	2007_(Month_and_day_unknown)
A/goose/Laos/NCVD-39/2007	EPI_ISL_25653	2007_(Month_and_day_unknown)
A/chicken/Vietnam/NCVD-40/2007	EPI_ISL_25654	2007_(Month_and_day_unknown)
A/chicken/Vietnam/NCVD-41/2007	EPI_ISL_25655	2007_(Month_and_day_unknown)
A/duck/Vietnam/NCVD-43/2007	EPI_ISL_25657	2007_(Month_and_day_unknown)
A/chicken/Vietnam/NCVD-44/2007	EPI_ISL_25658	2007_(Month_and_day_unknown)
A/chicken/Vietnam/NCVD-45/2007	EPI_ISL_25659	2007_(Month_and_day_unknown)
A/chicken/Vietnam/NCVD-42/2007	EPI_ISL_25656	2007_(Month_and_day_unknown)
A/Muscovy_duck/Vietnam/NCVD-46/2007	EPI_ISL_25660	2007_(Month_and_day_unknown)
A/duck/Italy/69238/2007	EPI_ISL_25670	2007_(Month_and_day_unknown)
A/duck/Italy/194659/2006	EPI_ISL_25671	2006_(Month_and_day_unknown)
A/duck/Italy/281904/2006	EPI_ISL_25672	2006_(Month_and_day_unknown)
A/goose/Italy/296426/2003	EPI_ISL_25673	2003_(Month_and_day_unknown)
A/duck/Vietnam/NCVD-1/2003	EPI_ISL_25903	2003_(Month_and_day_unknown)	Centers_for_Disease_Control_and_Prevention		Rivailler_Pierre
A/mute_swan/Aktau/1460/2006	EPI_ISL_25913	2006_(Month_and_day_unknown)
A/Anas_platyrhynchos/Belgium/12827/2007	EPI_ISL_26267	09/18/2007	Veterinary_and_Agrochemical_Research_Centre_CODA-CERVA		van_den_Berg_Thierry
A/least_sandpiper/South_Central_Alaska/4/2007	EPI_ISL_26270	05/10/2007
A/northern_pintail/Interior_Alaska/1/2007	EPI_ISL_26271	08/08/2007
A/green-winged_teal/Interior_Alaska/1/2007	EPI_ISL_26272	08/11/2007
A/Mallard/Sweden/S90735/2003	EPI_ISL_26369	2003_(Month_and_day_unknown)	National_Veterinary_Institute	National_Veterinary_Institute	Zohari_Siamak
A/Mallard/Sweden/S90754/2003	EPI_ISL_26370	2003_(Month_and_day_unknown)	National_Veterinary_Institute	National_Veterinary_Institute	Zohari_Siamak
A/ruddy_turnstone/NJ/631/2002	EPI_ISL_26427	2002_(Month_and_day_unknown)
A/mallard/MN/506/2000	EPI_ISL_26428	2000_(Month_and_day_unknown)
A/shorebird/DE/1346/2001	EPI_ISL_12547	2001_(Month_and_day_unknown)
A/duck/Mongolia/867/2002	EPI_ISL_26430	2002_(Month_and_day_unknown)
A/duck/Mongolia/47/01	EPI_ISL_377	2001_(Month_and_day_unknown)
A/duck/Vietnam/219/2005	EPI_ISL_27331	12/19/2005
A/duck/Vietnam/218/2005	EPI_ISL_27332	12/19/2005
A/Muscovy_duck/Vietnam/217/2005	EPI_ISL_27333	12/18/2005
A/chicken/Vietnam/216/2005	EPI_ISL_27334	12/18/2005
A/duck/Vietnam/215/2005	EPI_ISL_27335	12/16/2005
A/Muscovy_duck/Vietnam/213/2005	EPI_ISL_27336	12/09/2005
A/chicken/Vietnam/212/2005	EPI_ISL_27337	12/09/2005
A/Muscovy_duck/Vietnam/211/2005	EPI_ISL_27338	12/09/2005
A/duck/Vietnam/210/2005	EPI_ISL_27339	12/09/2005
A/chicken/Vietnam/209/2005	EPI_ISL_27340	12/08/2005
A/duck/Vietnam/208/2005	EPI_ISL_27341	12/07/2005
A/duck/Vietnam/207/2005	EPI_ISL_27342	12/07/2005
A/duck/Vietnam/206/2005	EPI_ISL_27343	12/07/2005
A/duck/Vietnam/205/2005	EPI_ISL_27344	12/07/2005
A/duck/Vietnam/204/2005	EPI_ISL_27345	12/07/2005
A/duck/Vietnam/203/2005	EPI_ISL_27346	12/06/2005
A/chicken/Vietnam/202/2005	EPI_ISL_27347	12/05/2005
A/duck/Vietnam/201/2005	EPI_ISL_27348	12/02/2005
A/chicken/Vietnam/200/2005	EPI_ISL_27349	12/02/2005
A/avian/Russia/5354-vac/2005	EPI_ISL_27352	2005_(Month_and_day_unknown)
A/chicken/Henan/L1/2008	EPI_ISL_20103	2008_(Month_and_day_unknown)
A/chicken/Shandong/B4/2007	EPI_ISL_13999	2007_(Month_and_day_unknown)
A/chicken/Vietnam/921/2004	EPI_ISL_27580	2004_(Month_and_day_unknown)
A/chicken/Vietnam/925/2004	EPI_ISL_27581	2004_(Month_and_day_unknown)
A/chicken/Vietnam/933/2004	EPI_ISL_27582	2004_(Month_and_day_unknown)
A/chicken/Vietnam/NCVD11/2005	EPI_ISL_27583	2005_(Month_and_day_unknown)
A/shorebird/Delaware_Bay/560/2006	EPI_ISL_27589	05/23/2006
A/ruddy_turnstone/Delaware_Bay/108/2007	EPI_ISL_27590	05/22/2007
A/ruddy_turnstone/Delaware_Bay/121/2007	EPI_ISL_27591	05/22/2007
A/ruddy_turnstone/Delaware_Bay/123/2007	EPI_ISL_27592	05/22/2007
A/Peking_duck/Germany/R1959/2007	EPI_ISL_27765	2007_(Month_and_day_unknown)
A/chicken/Germany/R3272/2006	EPI_ISL_27770	2006_(Month_and_day_unknown)
A/chicken/Germany/R3294/2007	EPI_ISL_27772	2007_(Month_and_day_unknown)
A/blue-winged_teal/Manitoba/13436/2005	EPI_ISL_28111	08/30/2005
A/chicken/New_York/63806-11/2005	EPI_ISL_28112	05/25/2005
A/duck/New_York/88291-12/2005	EPI_ISL_28115	07/20/2005
A/chicken/New_York/88291-14/2005	EPI_ISL_28116	07/20/2005
A/chicken/New_York/88291-15/2005	EPI_ISL_28117	07/20/2005
A/Guinea_fowl/New_York/98616-3/2005	EPI_ISL_28118	06/27/2005
A/laughing_gull/Delaware_Bay/6/2006	EPI_ISL_28120	05/22/2006
A/laughing_gull/Delaware_Bay/46/2006	EPI_ISL_28121	05/22/2006
A/chicken/New_York/87493-2/2005	EPI_ISL_28122	07/14/2005
A/duck/Hokkaido/143/2004	EPI_ISL_16146	2004_(Month_and_day_unknown)
A/chicken/Primorsky/85/2008	EPI_ISL_28437	04/08/2008
A/mallard/Maryland/316/2003	EPI_ISL_28741	2003_(Month_and_day_unknown)
A/mallard/Maryland/314/2003	EPI_ISL_28742	2003_(Month_and_day_unknown)
A/mallard/Maryland/296/2003	EPI_ISL_28743	2003_(Month_and_day_unknown)
A/mallard/Maryland/234/2001	EPI_ISL_28744	2001_(Month_and_day_unknown)
A/mallard/Maryland/233/2001	EPI_ISL_28745	2001_(Month_and_day_unknown)
A/mallard/Maryland/232/2001	EPI_ISL_28746	2001_(Month_and_day_unknown)
A/mallard/Maryland/231/2001	EPI_ISL_28747	2001_(Month_and_day_unknown)
A/mallard/Maryland/228/2001	EPI_ISL_28748	2001_(Month_and_day_unknown)
A/mallard/Maryland/226/2001	EPI_ISL_28749	2001_(Month_and_day_unknown)
A/mallard/Maryland/897/2004	EPI_ISL_28750	2004_(Month_and_day_unknown)
A/mallard/Ohio/365/2003	EPI_ISL_28751	2003_(Month_and_day_unknown)
A/mallard/Ohio/363/2003	EPI_ISL_28752	2003_(Month_and_day_unknown)
A/mallard/Ohio/362/2003	EPI_ISL_28753	2003_(Month_and_day_unknown)
A/mallard/Maryland/319/2003	EPI_ISL_28754	2003_(Month_and_day_unknown)
A/mallard/Maryland/301/2003	EPI_ISL_28755	2003_(Month_and_day_unknown)
A/duck/Italy/69238/2007	EPI_ISL_28841	2007_(Month_and_day_unknown)	Istituto_Zooprofilattico_Speriment._Lombardia,_Emilia_Ro._IZSLER		Barbieri_Ilaria
A/duck/Italy/194659/2006	EPI_ISL_28842	2006_(Month_and_day_unknown)	Istituto_Zooprofilattico_Speriment._Lombardia,_Emilia_Ro._IZSLER		Barbieri_Ilaria
A/goose/Italy/296426/2003	EPI_ISL_28843	2003_(Month_and_day_unknown)	Istituto_Zooprofilattico_Speriment._Lombardia,_Emilia_Ro._IZSLER		Barbieri_Ilaria
A/chicken/Hunan/1793/2007	EPI_ISL_29180	01/23/2007
A/duck/Italy/73383/2006	EPI_ISL_29228	2006_(Month_and_day_unknown)	Istituto_Zooprofilattico_Speriment._Lombardia,_Emilia_Ro._IZSLER		Barbieri_Ilaria
A/chicken/Guangdong/1/2005	EPI_ISL_23104	2005_(Month_and_day_unknown)
A/ruddy_turnstone/Delaware/Sg-00469/2008	EPI_ISL_63148	05/21/2008
A/ruddy_turnstone/Delaware/Sg-00470/2008	EPI_ISL_29317	05/21/2008
A/ruddy_turnstone/Delaware/Sg-00474/2008	EPI_ISL_29318	05/21/2008
A/ruddy_turnstone/New_Jersey/Sg-00480/2008	EPI_ISL_29323	05/18/2008
A/ruddy_turnstone/New_Jersey/Sg-00484/2008	EPI_ISL_29326	05/16/2008
A/ruddy_turnstone/New_Jersey/Sg-00490/2008	EPI_ISL_29329	05/16/2008
A/ruddy_turnstone/New_Jersey/Sg-00493/2008	EPI_ISL_29330	05/18/2008
A/ruddy_turnstone/New_Jersey/Sg-00495/2008	EPI_ISL_29332	05/17/2008
A/ruddy_turnstone/New_Jersey/Sg-00496/2008	EPI_ISL_29333	05/10/2008
A/ruddy_turnstone/New_Jersey/Sg-00507/2008	EPI_ISL_29339	05/16/2008
A/ruddy_turnstone/New_Jersey/Sg-00534/2008	EPI_ISL_29348	05/22/2008
A/ruddy_turnstone/Delaware/Sg-00539/2008	EPI_ISL_29349	05/31/2008
A/ruddy_turnstone/New_Jersey/Sg-00560/2008	EPI_ISL_29356	05/16/2008
A/ruddy_turnstone/New_Jersey/Sg-00561/2008	EPI_ISL_29357	05/18/2008
A/ruddy_turnstone/New_Jersey/Sg-00564/2008	EPI_ISL_29359	05/22/2008
A/ruddy_turnstone/New_Jersey/Sg-00565/2008	EPI_ISL_29360	06/04/2008
A/mallard/Minnesota/Sg-00569/2008	EPI_ISL_29361	08/01/2008
A/mallard/Minnesota/Sg-00570/2008	EPI_ISL_29362	08/03/2008
A/duck/Hubei/Hangmei01/2006	EPI_ISL_29372	2006_(Month_and_day_unknown)
A/chicken/Rawalakot/NARC2441A/2006	EPI_ISL_29082	2006_(Month_and_day_unknown)
A/chicken/Sihala/NARC3303.4/2006	EPI_ISL_29083	2006_(Month_and_day_unknown)
A/chicken/Rawalpindi/NARC68/2002	EPI_ISL_25495	2002_(Month_and_day_unknown)
A/chicken/Rawalpindi/NARC72/2002	EPI_ISL_25497	2002_(Month_and_day_unknown)
A/northern_pintail/Interior_Alaska/2/2007	EPI_ISL_29427	09/07/2007
A/red-necked_stint/Australia/4/2004	EPI_ISL_29689	2004_(Month_and_day_unknown)
A/chicken/New_York/23165-9/2005	EPI_ISL_29690	03/04/2005
A/mallard/New_Zealand/479-8/2005	EPI_ISL_29703	2005_(Month_and_day_unknown)
A/chicken/Pakistan/UDL-01/2007	EPI_ISL_29785	06/07/2007
A/chicken/Pakistan/UDL-04/2006	EPI_ISL_29786	06/19/2006
A/chicken/Pakistan/UDL-01/2005	EPI_ISL_29787	05/18/2005
A/chicken/Pakistan/UDL-02/2005	EPI_ISL_29788	12/31/2005
A/chicken/Pakistan/UDL-01/2006	EPI_ISL_29789	05/02/2006
A/chicken/Pakistan/UDL-02/2006	EPI_ISL_29790	12/29/2006
A/chicken/Pakistan/UDL-03/2005	EPI_ISL_29791	12/21/2005
A/chicken/Pakistan/UDL-03/2007	EPI_ISL_29792	12/17/2007
A/chicken/Pakistan/UDL-01/2008	EPI_ISL_29793	01/09/2008
A/chicken/Pakistan/UDL-02/2008	EPI_ISL_29794	02/22/2008
A/chicken/Pakistan/UDL-03/2008	EPI_ISL_29795	03/04/2008
A/chicken/Pakistan/UDL-04/2007	EPI_ISL_29796	03/23/2007
A/chicken/Jiangsu/7/2002	EPI_ISL_29822	2002_(Month_and_day_unknown)
A/chicken/Jiangsu/7/2002	EPI_ISL_29822	2002_(Month_and_day_unknown)
A/chicken/Laos/1/2008	EPI_ISL_19571	2008_(Month_and_day_unknown)
A/Duck/Italy/268302/2004	EPI_ISL_29991	2004_(Month_and_day_unknown)	Istituto_Zooprofilattico_Speriment._Lombardia,_Emilia_Ro._IZSLER		Barbieri_Ilaria
A/Goose/Italy/6117/2004	EPI_ISL_29997	2004_(Month_and_day_unknown)	Istituto_Zooprofilattico_Speriment._Lombardia,_Emilia_Ro._IZSLER		Barbieri_Ilaria
A/Duck/Italy/62330/2006	EPI_ISL_29998	2006_(Month_and_day_unknown)	Istituto_Zooprofilattico_Speriment._Lombardia,_Emilia_Ro._IZSLER		Barbieri_Ilaria
A/Duck/Italy/60772/2007	EPI_ISL_29999	2007_(Month_and_day_unknown)	Istituto_Zooprofilattico_Speriment._Lombardia,_Emilia_Ro._IZSLER		Barbieri_Ilaria
A/Mallard/Italy/46341-12/2006	EPI_ISL_30001	2006_(Month_and_day_unknown)	Istituto_Zooprofilattico_Speriment._Lombardia,_Emilia_Ro._IZSLER		Barbieri_Ilaria
A/northern_shoveler/Interior_Alaska/2/2007	EPI_ISL_30012	09/06/2007
A/northern_shoveler/Interior_Alaska/3/2007	EPI_ISL_30013	09/07/2007
A/northern_shoveler/Interior_Alaska/4/2007	EPI_ISL_30017	09/05/2007
A/mallard/Interior_Alaska/1/2007	EPI_ISL_30018	09/06/2007
A/mallard/Interior_Alaska/7/2007	EPI_ISL_30019	09/05/2007
A/northern_shoveler/California/AKS273/2007	EPI_ISL_30023	12/01/2007
A/gadwall/California/AKS514/2007	EPI_ISL_30024	12/09/2007
A/greater_white-fronted_goose/California/AKS617/2007	EPI_ISL_30025	12/12/2007
A/northern_shoveler/California/HKWF96/2007	EPI_ISL_30026	10/24/2007
A/northern_shoveler/California/HKWF1026/2007	EPI_ISL_30027	12/02/2007
A/northern_shoveler/California/HKWF1204/2007	EPI_ISL_30028	12/05/2007
A/northern_shoveler/California/HKWF2031/2008	EPI_ISL_30029	01/23/2008
A/northern_shoveler/California/HKWF392sm/2007	EPI_ISL_30030	11/03/2007
A/northern_pintail/California/HKWF440/2007	EPI_ISL_30031	11/04/2007
A/northern_shoveler/California/HKWF569/2007	EPI_ISL_30032	11/10/2007
A/northern_shoveler/California/HKWF608/2007	EPI_ISL_30033	11/10/2007
A/mallard/California/7766/2008	EPI_ISL_30047	10/08/2008
A/duck/Primorie/2621/01	EPI_ISL_2791	08/24/2001
A/chicken/Israel/1040/2007	EPI_ISL_30437	12/23/2007
A/chicken/Israel/54/2008	EPI_ISL_30438	06/01/2008
A/chicken/Israel/182/2008	EPI_ISL_30439	06/10/2008
A/chicken/Israel/184/2009	EPI_ISL_30440	02/15/2009
A/chicken/Israel/310/2008	EPI_ISL_30441	06/27/2008
A/chicken/Israel/330/2008	EPI_ISL_30442	06/29/2008
A/chicken/Israel/375/2007	EPI_ISL_30443	03/06/2007
A/turkey/Israel/689/2008	EPI_ISL_30444	04/15/2008
A/chicken/Israel/694/2008	EPI_ISL_30445	04/18/2008
A/chicken/Israel/702/2008	EPI_ISL_30446	04/21/2008
A/chicken/Israel/869/2007	EPI_ISL_30447	11/04/2007
A/chicken/Israel/883/2008	EPI_ISL_30448	06/13/2008
A/chicken/Israel/951/2007	EPI_ISL_30449	12/02/2007
A/chicken/Israel/953/2007	EPI_ISL_30450	11/29/2007
A/mallard/Netherlands/14/2007	EPI_ISL_30792	2007_(Month_and_day_unknown)
A/mallard/Netherlands/3/2005	EPI_ISL_30793	2005_(Month_and_day_unknown)
A/mallard/Netherlands/2/2005	EPI_ISL_30794	2005_(Month_and_day_unknown)
A/common_teal/Netherlands/1/2005	EPI_ISL_30795	2005_(Month_and_day_unknown)
A/pink-footed_goose/Netherlands/1/2006	EPI_ISL_30796	2006_(Month_and_day_unknown)
A/shorebird/Delaware/133/2006	EPI_ISL_30797	05/22/2006
A/chicken/Egypt/0836/2008	EPI_ISL_30798	01/15/2008
A/chicken/Egypt/0891/2008	EPI_ISL_30799	09/26/2008
A/mallard/Sweden/45/2005	EPI_ISL_30803	2005_(Month_and_day_unknown)
A/common_eider/Netherlands/1/2006	EPI_ISL_30804	2006_(Month_and_day_unknown)
A/turnstone/Netherlands/1/2007	EPI_ISL_30805	2007_(Month_and_day_unknown)
A/mallard/Sweden/65/2005	EPI_ISL_30806	2005_(Month_and_day_unknown)
A/common_teal/Netherlands/2/2005	EPI_ISL_30808	2005_(Month_and_day_unknown)
A/black-headed_gull/Netherlands/1/2005	EPI_ISL_30809	2005_(Month_and_day_unknown)
A/mallard/Netherlands/71/2006	EPI_ISL_30811	2006_(Month_and_day_unknown)
A/mallard/Netherlands/11/2007	EPI_ISL_30812	2007_(Month_and_day_unknown)
A/mallard/Netherlands/33/2006	EPI_ISL_30813	2006_(Month_and_day_unknown)
A/mallard/Netherlands/26/2005	EPI_ISL_30814	2005_(Month_and_day_unknown)
A/Bewick's_swan/Netherlands/5/2007	EPI_ISL_30817	2007_(Month_and_day_unknown)
A/Baikal_Teal/Hongze/14/2005	EPI_ISL_11856	2005_(Month_and_day_unknown)
A/spotbill_duck/Xuyi/6/2005	EPI_ISL_11854	2005_(Month_and_day_unknown)
A/duck/Primorie/2633/01	EPI_ISL_2790	08/24/2001
A/chicken/Taiwan/1209/03	EPI_ISL_3839	2003_(Month_and_day_unknown)
A/chicken/Taiwan/A703-1/2008	EPI_ISL_31124	2008_(Month_and_day_unknown)
A/mallard/Maryland/338/2003	EPI_ISL_31464	2003_(Month_and_day_unknown)
A/mallard/Maryland/333/2003	EPI_ISL_31465	2003_(Month_and_day_unknown)
A/mallard/Maryland/320/2003	EPI_ISL_31466	2003_(Month_and_day_unknown)
A/mallard/Maryland/235/2001	EPI_ISL_31467	2001_(Month_and_day_unknown)
A/mallard/Maryland/538/2002	EPI_ISL_31468	2002_(Month_and_day_unknown)
A/mallard/Maryland/439/2002	EPI_ISL_31469	2002_(Month_and_day_unknown)
A/mallard/Maryland/214/2001	EPI_ISL_31470	2001_(Month_and_day_unknown)
A/mallard/Maryland/209/2001	EPI_ISL_31471	2001_(Month_and_day_unknown)
A/mallard/Maryland/190/2001	EPI_ISL_31472	2001_(Month_and_day_unknown)
A/mallard/Maryland/13/2003	EPI_ISL_31473	2003_(Month_and_day_unknown)
A/duck/New_York/492652/2007	EPI_ISL_31474	2007_(Month_and_day_unknown)
A/ruddy_turnstone/Delaware/752/2006	EPI_ISL_31479	2006_(Month_and_day_unknown)
A/ruddy_turnstone/Delaware/892/2006	EPI_ISL_31480	2006_(Month_and_day_unknown)
A/ruddy_turnstone/New_Jersey/563/2006	EPI_ISL_31481	2006_(Month_and_day_unknown)
A/mallard/Minnesota/249/2000	EPI_ISL_31482	2000_(Month_and_day_unknown)
A/green-winged_teal/Minnesota/Sg-00131/2007	EPI_ISL_31598	09/29/2007
A/mallard/Minnesota/Sg-00133/2007	EPI_ISL_31599	09/29/2007
A/chicken/Iran/53-3/2008	EPI_ISL_25706	2008_(Month_and_day_unknown)
A/grebe/Tyva/3/2009	EPI_ISL_32667	06/22/2009
A/bean_goose/Tyva/10/2009	EPI_ISL_32668	06/22/2009
A/blue-winged_teal/Minnesota/Sg-00451/2008	EPI_ISL_62981	08/20/2008
A/blue-winged_teal/Minnesota/Sg-00452/2008	EPI_ISL_33294	08/20/2008
A/northern_pintail/South_Dakota/Sg-00456/2008	EPI_ISL_63116	08/22/2008
A/mallard/South_Dakota/Sg-00457/2008	EPI_ISL_63100	08/19/2008
A/mallard/Minnesota/Sg-00464/2008	EPI_ISL_63057	09/16/2008
A/ruddy_turnstone/Delaware/Sg-00472/2008	EPI_ISL_63149	05/21/2008
A/ruddy_turnstone/Delaware/Sg-00473/2008	EPI_ISL_33312	05/21/2008
A/ruddy_turnstone/Delaware/Sg-00541/2008	EPI_ISL_33348	05/31/2008
A/ruddy_turnstone/Delaware/Sg-00549/2008	EPI_ISL_33355	05/31/2008
A/ruddy_turnstone/New_Jersey/Sg-00553/2008	EPI_ISL_33356	05/23/2008
A/mallard/Minnesota/Sg-00576/2008	EPI_ISL_33369	09/17/2008
A/mallard/Netherlands/1/2007	EPI_ISL_33850	2007_(Month_and_day_unknown)
A/mallard/Sweden/30/2005	EPI_ISL_33851	2005_(Month_and_day_unknown)
A/mallard/Netherlands/29/2006	EPI_ISL_33852	2006_(Month_and_day_unknown)
A/mallard/Netherlands/22/2007	EPI_ISL_33853	2007_(Month_and_day_unknown)
A/mallard/Netherlands/1/2006	EPI_ISL_33854	2006_(Month_and_day_unknown)
A/gadwall/Netherlands/1/2006	EPI_ISL_33856	2006_(Month_and_day_unknown)
A/mallard/Sweden/4/2005	EPI_ISL_33857	2005_(Month_and_day_unknown)
A/mallard/Netherlands/17/2007	EPI_ISL_33858	2007_(Month_and_day_unknown)
A/chicken/Egypt/083/2008	EPI_ISL_33865	01/02/2008
A/duck/Egypt/0871/2008	EPI_ISL_33866	02/20/2008
A/northern_pintail/Alaska/7MP0608/2007	EPI_ISL_33924	08/06/2007
A/northern_shoveler/Alaska/7MP1113/2007	EPI_ISL_33925	09/11/2007
A/northern_shoveler/Alaska/7MP1026/2007	EPI_ISL_33926	09/07/2007
A/American_widgeon/Alaska/7MP1061/2007	EPI_ISL_33928	09/10/2007
A/northern_pintail/Alaska/7MP1092/2007	EPI_ISL_33929	09/10/2007
A/least_sandpiper/Alaska/7KW0411/2007	EPI_ISL_33931	05/10/2007
A/northern_shoveler/Alaska/7MP1606/2007	EPI_ISL_33932	09/04/2007
A/northern_shoveler/Alaska/7MP1668/2007	EPI_ISL_33934	09/07/2007
A/goose/Czech_Republic/1848/2009	EPI_ISL_60937	02/04/2009
A/bar-headed_goose/Mongolia/X53/2009	EPI_ISL_62719	2009_(Month_and_day_unknown)
A/common_goldeneye/Mongolia/X60/2009	EPI_ISL_62725	08/2009_(Day_unknown)
A/mallard/Hokkaido/24/2009	EPI_ISL_62729	2009_(Month_and_day_unknown)
A/rubby_shelduck/Mongolia/X42/2009	EPI_ISL_62731	2009_(Month_and_day_unknown)
A/whooper_swan/Mongolia/6/2009	EPI_ISL_62737	2009_(Month_and_day_unknown)
A/chicken/India/WB-NIV92456/2009	EPI_ISL_62722	03/10/2009
A/chicken/Hunan/8/2008	EPI_ISL_63000	11/2008_(Day_unknown)
A/chicken/Primorje/1/2008	EPI_ISL_63010	04/10/2008
A/chicken/Sukhothai/NIAH114843/2008	EPI_ISL_63011	2008_(Month_and_day_unknown)
A/chicken/Uthaithani/NIAH115067/2008	EPI_ISL_63018	2008_(Month_and_day_unknown)
A/duck/Hunan/8/2008	EPI_ISL_63022	11/2008_(Day_unknown)
A/green_winged_teal/California/AKS1305/2008	EPI_ISL_63049	01/26/2008
A/green_winged_teal/California/AKS1370/2008	EPI_ISL_63050	01/27/2008
A/red-winged_tinamou/Argentina/MP1/2008	EPI_ISL_63144	04/2008_(Day_unknown)
A/chicken/Henan/L3/2008	EPI_ISL_62999	2008_(Month_and_day_unknown)
A/chicken/India/WB-NIV2653/2008	EPI_ISL_63289	01/21/2008
A/American_black_duck/New_Brunswick/25182/2007	EPI_ISL_63333	09/21/2007
A/American_green-winged_teal/California/28855/2007	EPI_ISL_63334	02/03/2007
A/American_green-winged_teal/California/44287-713/2007	EPI_ISL_63335	02/03/2007
A/American_green-winged_teal/California/HKWF609/2007	EPI_ISL_63337	11/10/2007
A/American_green-winged_teal/Interior_Alaska/3/2007	EPI_ISL_63338	10/17/2007
A/American_green-winged_teal/Interior_Alaska/4/2007	EPI_ISL_63339	09/07/2007
A/American_green-winged_teal/Interior_Alaska/7MP2225/2007	EPI_ISL_63340	09/16/2007
A/American_green-winged_teal/Manitoba/23884/2007	EPI_ISL_63341	08/21/2007
A/American_widgeon/Interior_Alaska/1/2007	EPI_ISL_63342	09/06/2007
A/American_wigeon/California/HKWF1174/2007	EPI_ISL_63343	12/05/2007
A/American_wigeon/California/HKWF295/2007	EPI_ISL_63344	10/31/2007
A/American_wigeon/California/HKWF296/2007	EPI_ISL_63345	10/31/2007
A/American_wigeon/California/HKWF353/2007	EPI_ISL_63346	11/03/2007
A/American_wigeon/California/HKWF371/2007	EPI_ISL_63347	10/07/2007
A/American_wigeon/California/HKWF41/2007	EPI_ISL_63348	10/21/2007
A/American_wigeon/California/HKWF42/2007	EPI_ISL_63349	10/21/2007
A/American_wigeon/California/HKWF450/2007	EPI_ISL_63350	11/04/2007
A/American_wigeon/California/HKWF541/2007	EPI_ISL_63351	11/07/2007
A/Muscovy_duck/Ca_Mau/07-04/2007	EPI_ISL_63388	2007_(Month_and_day_unknown)
A/blue-winged_teal/Saskatchewan/22542/2007	EPI_ISL_63431	08/18/2007
A/chicken/Bac_Lieu/07-10/2007	EPI_ISL_63436	2007_(Month_and_day_unknown)
A/chicken/Hunan/3/2007	EPI_ISL_63441	10/2007_(Day_unknown)
A/chicken/Indonesia/3/2007	EPI_ISL_63442	2007_(Month_and_day_unknown)
A/chicken/Shandong/B2/2007	EPI_ISL_63464	2007_(Month_and_day_unknown)
A/chicken/Shandong/B3/2007	EPI_ISL_63465	2007_(Month_and_day_unknown)
A/chicken/Zhejiang/HJ/2007	EPI_ISL_63471	2007_(Month_and_day_unknown)
A/duck/Bac_Lieu/07-06/2007	EPI_ISL_63482	2007_(Month_and_day_unknown)
A/duck/Bac_Lieu/07-09/2007	EPI_ISL_63483	2007_(Month_and_day_unknown)
A/duck/Hau_Giang/07-12/2007	EPI_ISL_63484	2007_(Month_and_day_unknown)
A/duck/Nong-Khai/Thailand/KU-56/2007	EPI_ISL_63488	2007_(Month_and_day_unknown)
A/duck/Phu_Tho/07-92/2007	EPI_ISL_63489	2007_(Month_and_day_unknown)
A/duck/Son_La/07-33/2007	EPI_ISL_63491	2007_(Month_and_day_unknown)
A/glaucous_gull/Wisconsin/486108-4/2007	EPI_ISL_63514	2007_(Month_and_day_unknown)
A/greater_white_fronted_goose/California/HKWF446/2007	EPI_ISL_63517	11/04/2007
A/least_sandpiper/South_Central_Alaska/2/2007	EPI_ISL_63519	05/09/2007
A/least_sandpiper/South_Central_Alaska/3/2007	EPI_ISL_63520	05/09/2007
A/mallard/Interior_Alaska/2/2007	EPI_ISL_63538	09/06/2007
A/mallard/Interior_Alaska/2/2007	EPI_ISL_63539	09/10/2007
A/mallard/Interior_Alaska/3/2007	EPI_ISL_63540	09/07/2007
A/mallard/Interior_Alaska/3/2007	EPI_ISL_63663	09/16/2007
A/mallard/Interior_Alaska/4/2007	EPI_ISL_63541	12/02/2007
A/mallard/Interior_Alaska/4/2007	EPI_ISL_63664	09/07/2007
A/mallard/Interior_Alaska/5/2007	EPI_ISL_63542	09/10/2007
A/mallard/Interior_Alaska/5/2007	EPI_ISL_63665	09/08/2007
A/mallard/Interior_Alaska/6/2007	EPI_ISL_63543	08/17/2007
A/mallard/Interior_Alaska/7MP0372/2007	EPI_ISL_63544	08/17/2007
A/mallard/Interior_Alaska/7MP0709/2007	EPI_ISL_63545	08/09/2007
A/mallard/Interior_Alaska/7MP1050R1/2007	EPI_ISL_63546	09/10/2007
A/mallard/Interior_Alaska/7MP1718/2007	EPI_ISL_63547	09/16/2007
A/mallard/Interior_Alaska/7MP1757/2007	EPI_ISL_63548	09/03/2007
A/mallard/Manitoba/23912/2007	EPI_ISL_63549	08/24/2007
A/northern_pintail/Interior_Alaska/1/2007	EPI_ISL_63571	08/11/2007
A/northern_pintail/Interior_Alaska/7MP0343/2007	EPI_ISL_63572	08/16/2007
A/northern_pintail/Saskatchewan/22910/2007	EPI_ISL_63573	08/10/2007
A/northern_shoveler/Alaska/7MP1708/2007	EPI_ISL_63574	09/03/2007
A/northern_shoveler/California/HKWF1203/2007	EPI_ISL_63575	12/05/2007
A/northern_shoveler/Interior_Alaska/1/2007	EPI_ISL_63576	11/06/2007
A/northern_shoveler/Interior_Alaska/1/2007	EPI_ISL_63577	09/06/2007
A/northern_shoveler/Interior_Alaska/7MP1601/2007	EPI_ISL_63578	09/11/2007
A/ring_necked_duck/California/HKWF402/2007	EPI_ISL_63590	11/03/2007
A/ring_necked_duck/California/HKWF515/2007	EPI_ISL_63591	11/07/2007
A/ring-necked_duck/California/HKWF662/2007	EPI_ISL_63592	11/11/2007
A/ruddy_turnstone/DE/509531/2007	EPI_ISL_63598	2007_(Month_and_day_unknown)
A/saker_falcon/Kuwait/0286/2007	EPI_ISL_63599	2007_(Month_and_day_unknown)
A/shorebird/Delaware/189/2007	EPI_ISL_63603	05/23/2007
A/shorebird/Delaware/472/2007	EPI_ISL_63604	05/24/2007
A/turkey/VA/505477-18/2007	EPI_ISL_63641	2007_(Month_and_day_unknown)
A/turkey/Virginia/505477-17/2007	EPI_ISL_63642	2007_(Month_and_day_unknown)
A/northern_pintail/Interior_Alaska/1/2007	EPI_ISL_63658	08/07/2007
A/northern_shoveler/Interior_Alaska/1/2007	EPI_ISL_63659	09/01/2007
A/mallard/Interior_Alaska/6/2007	EPI_ISL_63660	09/06/2007
A/wild_duck/Korea/7-D19/2005	EPI_ISL_63700	11/04/2005
A/ruddy_turnstone/Delaware/291/2006	EPI_ISL_63701	05/22/2006
A/duck/Hungary/11804/2006	EPI_ISL_63778	2006_(Month_and_day_unknown)	Veterinary_and_Agrochemical_Research_Centre_CODA-CERVA	Central_Veterinary_Institute_Budapest	van_den_Berg_Thierry
A/mallard/Netherlands/2/2005	EPI_ISL_64006	2005_(Month_and_day_unknown)
A/wood_duck/Ohio/423/2004	EPI_ISL_64008	2004_(Month_and_day_unknown)
A/American_black_duck/New_Brunswick/19347/2006	EPI_ISL_64021	09/14/2006
A/American_black_duck/New_Brunswick/19502/2006	EPI_ISL_64022	09/18/2006
A/American_black_duck/Quebec/11235/2006	EPI_ISL_64023	08/24/2006
A/chicken/Hong_Kong/D-06-0947/2006	EPI_ISL_64309	2006_(Month_and_day_unknown)
A/chicken/New_York/19495-5/2006	EPI_ISL_64331	02/21/2006
A/common_gull/Chany/P/2006	EPI_ISL_64343	07/18/2006
A/duck/Egypt/2253-3/2006	EPI_ISL_64348	2006_(Month_and_day_unknown)
A/duck/Hai_Phong_/208/2006	EPI_ISL_64352	2006_(Month_and_day_unknown)
A/duck/Nam_Dinh/218/2006	EPI_ISL_64354	2006_(Month_and_day_unknown)
A/duck/Ninh_Binh_/203/2006	EPI_ISL_64355	2006_(Month_and_day_unknown)
A/mallard/Montana/456423/2006	EPI_ISL_64373	2006_(Month_and_day_unknown)
A/mallard/Montana/458328-5/2006	EPI_ISL_64374	2006_(Month_and_day_unknown)
A/mallard/PA/454069-9/2006	EPI_ISL_64375	2006_(Month_and_day_unknown)
A/mallard/Pennsylvania/454069-12/2006	EPI_ISL_64376	2006_(Month_and_day_unknown)
A/mallard/Quebec/10969/2006	EPI_ISL_64378	08/18/2006
A/mallard/Quebec/11002/2006	EPI_ISL_64379	08/19/2006
A/mallard/Quebec/11040/2006	EPI_ISL_64380	08/19/2006
A/mallard/Quebec/11045/2006	EPI_ISL_64381	08/19/2006
A/mallard/Quebec/11063/2006	EPI_ISL_64382	08/19/2006
A/mallard/Quebec/11082/2006	EPI_ISL_64383	08/19/2006
A/mallard/Quebec/11102/2006	EPI_ISL_64384	08/20/2006
A/mallard/Quebec/11103/2006	EPI_ISL_64385	08/20/2006
A/mallard/Quebec/11106/2006	EPI_ISL_64386	08/20/2006
A/mallard/Quebec/11111/2006	EPI_ISL_64387	08/20/2006
A/mallard/Quebec/11121/2006	EPI_ISL_64388	08/20/2006
A/mallard/Quebec/11182/2006	EPI_ISL_64389	08/24/2006
A/mallard/Quebec/11194/2006	EPI_ISL_64390	08/24/2006
A/mallard/Quebec/11247/2006	EPI_ISL_64391	08/24/2006
A/mallard/Quebec/11281/2006	EPI_ISL_64392	08/25/2006
A/mallard/Washington/20010-002/2006	EPI_ISL_64393	10/01/2006
A/mallard/Washington/454202-15/2006	EPI_ISL_64394	2006_(Month_and_day_unknown)
A/mute_swan/MI/451072-2/2006	EPI_ISL_12515	2006_(Month_and_day_unknown)
A/northern_pintail/Akita/714/2006	EPI_ISL_64397	12/2006_(Day_unknown)
A/northern_pintail/Illinois/464067-4/2006	EPI_ISL_64398	2006_(Month_and_day_unknown)
A/pelican/Zambia/01/2006	EPI_ISL_64401	08/2006_(Day_unknown)
A/red_knot/New_Jersey/253/2006	EPI_ISL_64403	2006_(Month_and_day_unknown)
A/ruddy_turnstone/Delaware/760/2006	EPI_ISL_64405	2006_(Month_and_day_unknown)
A/ruddy_turnstone/Delaware/769/2006	EPI_ISL_64406	2006_(Month_and_day_unknown)
A/ruddy_turnstone/Delaware/778/2006	EPI_ISL_64407	2006_(Month_and_day_unknown)
A/ruddy_turnstone/Delaware/779/2006	EPI_ISL_64408	2006_(Month_and_day_unknown)
A/ruddy_turnstone/Delaware/789/2006	EPI_ISL_64409	2006_(Month_and_day_unknown)
A/ruddy_turnstone/Delaware/880/2006	EPI_ISL_64410	2006_(Month_and_day_unknown)
A/ruddy_turnstone/Delaware/887/2006	EPI_ISL_64411	2006_(Month_and_day_unknown)
A/ruddy_turnstone/Delaware/890/2006	EPI_ISL_64412	2006_(Month_and_day_unknown)
A/ruddy_turnstone/Delaware/891/2006	EPI_ISL_64413	2006_(Month_and_day_unknown)
A/ruddy_turnstone/New_Jersey/166/2006	EPI_ISL_64415	2006_(Month_and_day_unknown)
A/ruddy_turnstone/New_Jersey/175/2006	EPI_ISL_64416	2006_(Month_and_day_unknown)
A/ruddy_turnstone/New_Jersey/176/2006	EPI_ISL_64417	2006_(Month_and_day_unknown)
A/ruddy_turnstone/New_Jersey/179/2006	EPI_ISL_64418	2006_(Month_and_day_unknown)
A/ruddy_turnstone/New_Jersey/183/2006	EPI_ISL_64419	2006_(Month_and_day_unknown)
A/ruddy_turnstone/New_Jersey/189/2006	EPI_ISL_64420	2006_(Month_and_day_unknown)
A/ruddy_turnstone/New_Jersey/195/2006	EPI_ISL_64421	2006_(Month_and_day_unknown)
A/ruddy_turnstone/New_Jersey/196/2006	EPI_ISL_64422	2006_(Month_and_day_unknown)
A/ruddy_turnstone/New_Jersey/199/2006	EPI_ISL_64423	2006_(Month_and_day_unknown)
A/ruddy_turnstone/New_Jersey/200/2006	EPI_ISL_64424	2006_(Month_and_day_unknown)
A/ruddy_turnstone/New_Jersey/204/2006	EPI_ISL_64425	2006_(Month_and_day_unknown)
A/ruddy_turnstone/New_Jersey/215/2006	EPI_ISL_64426	2006_(Month_and_day_unknown)
A/ruddy_turnstone/New_Jersey/490/2006	EPI_ISL_64427	2006_(Month_and_day_unknown)
A/ruddy_turnstone/New_Jersey/518/2006	EPI_ISL_64428	2006_(Month_and_day_unknown)
A/ruddy_turnstone/New_Jersey/527/2006	EPI_ISL_64429	2006_(Month_and_day_unknown)
A/ruddy_turnstone/New_Jersey/549/2006	EPI_ISL_64430	2006_(Month_and_day_unknown)
A/ruddy_turnstone/New_Jersey/562/2006	EPI_ISL_64431	2006_(Month_and_day_unknown)
A/ruddy_turnstone/New_Jersey/564/2006	EPI_ISL_64432	2006_(Month_and_day_unknown)
A/ruddy_turnstone/New_Jersey/565/2006	EPI_ISL_64433	2006_(Month_and_day_unknown)
A/ruddy_turnstone/New_Jersey/569/2006	EPI_ISL_64434	2006_(Month_and_day_unknown)
A/ruddy_turnstone/New_Jersey/576/2006	EPI_ISL_64435	2006_(Month_and_day_unknown)
A/ruddy_turnstone/New_Jersey/577/2006	EPI_ISL_64436	2006_(Month_and_day_unknown)
A/ruddy_turnstone/New_Jersey/589/2006	EPI_ISL_64437	2006_(Month_and_day_unknown)
A/ruddy_turnstone/New_Jersey/594/2006	EPI_ISL_64438	2006_(Month_and_day_unknown)
A/ruddy_turnstone/New_Jersey/604/2006	EPI_ISL_64439	2006_(Month_and_day_unknown)
A/ruddy_turnstone/New_Jersey/612/2006	EPI_ISL_64440	2006_(Month_and_day_unknown)
A/ruddy_turnstone/New_Jersey/622/2006	EPI_ISL_64441	2006_(Month_and_day_unknown)
A/sanderling/New_Jersey/148/2006	EPI_ISL_64442	2006_(Month_and_day_unknown)
A/sanderling/New_Jersey/355/2006	EPI_ISL_64443	2006_(Month_and_day_unknown)
A/sanderling/New_Jersey/369/2006	EPI_ISL_64444	2006_(Month_and_day_unknown)
A/chicken/Burkina_Faso/13.1/2006	EPI_ISL_64304	05/23/2006
A/chicken/Gaza/450/2006	EPI_ISL_64306	2006_(Month_and_day_unknown)
A/chicken/Gaza/714/2006	EPI_ISL_64308	2006_(Month_and_day_unknown)
A/Eurasian_wigeon/Netherlands/3/2005	EPI_ISL_64643	2005_(Month_and_day_unknown)
A/Northern_shoveler/NC/6412-052/2005	EPI_ISL_64727	2005_(Month_and_day_unknown)
A/barnacle_goose/Netherlands/1/2005	EPI_ISL_64815	2005_(Month_and_day_unknown)
A/blue-winged_teal/Alberta/11646/2005	EPI_ISL_64816	08/05/2005
A/chicken/Canada/314514-1/2005	EPI_ISL_64821	2005_(Month_and_day_unknown)
A/chicken/Canada/314514-2/2005	EPI_ISL_64822	2005_(Month_and_day_unknown)
A/chicken/Lang_Son/200/2005	EPI_ISL_64832	2005_(Month_and_day_unknown)
A/chicken/New_York/11678-5/2005	EPI_ISL_64834	02/02/2005
A/chicken/Ninh_Binh/209/2005	EPI_ISL_64835	2005_(Month_and_day_unknown)
A/chicken/Thailand/Kanchanaburi/CK-160/2005	EPI_ISL_64847	2005_(Month_and_day_unknown)
A/chicken/Thailand/Nontaburi/CK-162/2005	EPI_ISL_64848	2005_(Month_and_day_unknown)
A/duck/Beijing/61/05	EPI_ISL_64859	2005_(Month_and_day_unknown)
A/duck/Lang_Son/201/2005	EPI_ISL_64865	2005_(Month_and_day_unknown)
A/duck/Novosibirsk/02/05	EPI_ISL_64866	2005_(Month_and_day_unknown)
A/duck/Viet_Nam/NCVDCDC9/2005	EPI_ISL_64873	2005_(Month_and_day_unknown)
A/green-winged_teal/Alberta/11383/2005	EPI_ISL_64879	07/31/2005
A/green-winged_teal/Nova_Scotia/14687/2005	EPI_ISL_64881	09/22/2005
A/laughing_gull/NJ/768/2005	EPI_ISL_64883	2005_(Month_and_day_unknown)
A/mallard/Alberta/11527/2005	EPI_ISL_64884	08/03/2005
A/mallard/British_Columbia/07569/2005	EPI_ISL_64885	08/18/2005
A/mallard/British_Columbia/07706/2005	EPI_ISL_64886	08/22/2005
A/mallard/British_Columbia/07826/2005	EPI_ISL_64887	08/30/2005
A/mallard/California/430410/2005	EPI_ISL_64888	2005_(Month_and_day_unknown)
A/mallard.Maryland/708/2005	EPI_ISL_64896	2005_(Month_and_day_unknown)
A/mallard/ON/499/2005	EPI_ISL_11405	2005_(Month_and_day_unknown)
A/mallard/Quebec/16334/2005	EPI_ISL_64898	08/19/2005
A/mallard/Quebec/16485/2005	EPI_ISL_64899	08/19/2005
A/mallard/Quebec/16566/2005	EPI_ISL_64900	08/21/2005
A/mallard/Yan_chen/2005	EPI_ISL_64901	10/2005_(Day_unknown)
A/northern_pintail/Alberta/11701/2005	EPI_ISL_64903	08/05/2005
A/northern_shoveler/California/K138/2005	EPI_ISL_64905	11/06/2005
A/northern_shoveler/North_Carolina/6412-050/2005	EPI_ISL_64906	2005_(Month_and_day_unknown)
A/northern_shoveler/North_Carolina/674-516/2005	EPI_ISL_64907	2005_(Month_and_day_unknown)
A/quail/Thailand/Nakhon_Pathom/QA-161/2005	EPI_ISL_64913	2005_(Month_and_day_unknown)
A/redhead/Alberta/11817/2005	EPI_ISL_64916	08/06/2005
A/ring-necked_duck/California/K90/2005	EPI_ISL_64917	10/29/2005
A/ruddy_turnstone/New_Jersey/1058/2005	EPI_ISL_64919	2005_(Month_and_day_unknown)
A/ruddy_turnstone/New_Jersey/327/2005	EPI_ISL_64920	2005_(Month_and_day_unknown)
A/ruddy_turnstone/New_Jersey/669/2005	EPI_ISL_64921	2005_(Month_and_day_unknown)
A/ruddy_turnstone/New_Jersey/680/2005	EPI_ISL_64922	2005_(Month_and_day_unknown)
A/ruddy_turnstone/New_Jersey/914/2005	EPI_ISL_64925	2005_(Month_and_day_unknown)
A/ruddy_turnstone/New_Jersey/918/2005	EPI_ISL_64926	2005_(Month_and_day_unknown)
A/ruddy_turnstone/New_Jersey/919/2005	EPI_ISL_64927	2005_(Month_and_day_unknown)
A/ruddy_turnstone/New_Jersey/950/2005	EPI_ISL_64928	2005_(Month_and_day_unknown)
A/ruddy_turnstone/New_Jersey/975/2005	EPI_ISL_64929	2005_(Month_and_day_unknown)
A/ruddy_turnstone/New_Jersey/979/2005	EPI_ISL_64930	2005_(Month_and_day_unknown)
A/turkey/NC/353568/2005	EPI_ISL_64953	2005_(Month_and_day_unknown)
A/chicken/British_Columbia/GSC_human_B/04	EPI_ISL_65195	2004_(Month_and_day_unknown)
A/GSC_chicken_B/British_Columbia/04	EPI_ISL_65198	2004_(Month_and_day_unknown)
A/GSC_chicken/British_Columbia/04	EPI_ISL_65199	2004_(Month_and_day_unknown)
A/Eurasian_wigeon/Sweden/1/2004	EPI_ISL_65221	2004_(Month_and_day_unknown)
A/mallard/New_Zealand/1615-17/2004	EPI_ISL_65222	2004_(Month_and_day_unknown)
A/whiskered_tern/Egypt/04/2004	EPI_ISL_65223	12/05/2004
A/chicken/UP/India/2543/2004	EPI_ISL_65320	2004_(Month_and_day_unknown)
A/mallard/Guangxi/wt/2004	EPI_ISL_65324	2004_(Month_and_day_unknown)
A/chicken/Henan/wu/2004	EPI_ISL_65325	2004_(Month_and_day_unknown)
A/chicken/Jilin/hk/2004	EPI_ISL_65328	2004_(Month_and_day_unknown)
A/turkey/Illinois/2004	EPI_ISL_65337	2004_(Month_and_day_unknown)
A/duck/Beijing/40/04	EPI_ISL_10063	2004_(Month_and_day_unknown)
A/chicken/PA/298101-4/2004	EPI_ISL_65626	2004_(Month_and_day_unknown)
A/turkey/OH/313053/2004	EPI_ISL_65627	2004_(Month_and_day_unknown)
A/mallard/North_Carolina/6412-009/2004	EPI_ISL_65652	2004_(Month_and_day_unknown)
A/ruddy_turnstone/Delaware/127/2004	EPI_ISL_65653	2004_(Month_and_day_unknown)
A/ruddy_turnstone/New_Jersey/26/2004	EPI_ISL_65654	2004_(Month_and_day_unknown)
A/ruddy_turnstone/New_Jersey/110/2004	EPI_ISL_65656	2004_(Month_and_day_unknown)
A/American_black_duck/North_Carolina/675-075/2004	EPI_ISL_65658	2004_(Month_and_day_unknown)
A/magpie/Korea/Y:S-M1/2004	EPI_ISL_65668	2004_(Month_and_day_unknown)
A/mallard/Maryland/718/2004	EPI_ISL_65675	2004_(Month_and_day_unknown)
A/mallard/Ohio/793/2004	EPI_ISL_65676	2004_(Month_and_day_unknown)
A/mallard/Maryland/922/2004	EPI_ISL_65677	2004_(Month_and_day_unknown)
A/mallard/Maryland/926/2004	EPI_ISL_65678	2004_(Month_and_day_unknown)
A/mallard/Maryland/948/2004	EPI_ISL_65679	2004_(Month_and_day_unknown)
A/mallard/Maryland/950/2004	EPI_ISL_65680	2004_(Month_and_day_unknown)
A/mallard/Maryland/954/2004	EPI_ISL_65681	2004_(Month_and_day_unknown)
A/duck/Ang_Thong/71	EPI_ISL_65685	2004_(Month_and_day_unknown)
A/chicken/Yamaguchi/7/2004	EPI_ISL_262	2004_(Month_and_day_unknown)
A/wild_duck/Ohio/623/2004	EPI_ISL_65686	2004_(Month_and_day_unknown)
A/chicken/British_Columbia/04	EPI_ISL_65193	2004_(Month_and_day_unknown)
A/crested_eagle/Belgium/01/2004	EPI_ISL_65216	2004_(Month_and_day_unknown)
A/Mongolian_gull/Mongolia/401/2007	EPI_ISL_65830	08/28/2007
A/Mongolian_gull/Mongolia/405/2007	EPI_ISL_65831	08/28/2007
A/bar_headed_goose/Mongolia/143/2005	EPI_ISL_65833	08/06/2005
A/black_headed_gull/Mongolia/1756/2006	EPI_ISL_65834	09/08/2006
A/black_headed_gull/Mongolia/1766/2006	EPI_ISL_65835	09/08/2006
A/duck/France/05057b/2005	EPI_ISL_65838	2005_(Month_and_day_unknown)
A/duck/France/05066b/2005	EPI_ISL_65839	2005_(Month_and_day_unknown)
A/duck/France/080032/2008	EPI_ISL_65841	01/2008_(Day_unknown)
A/mallard/France/06964/2006	EPI_ISL_65844	10/24/2006
A/red_crested_pochard/Mongolia/1915/2006	EPI_ISL_65845	09/19/2006
A/ruddy_shelduck/Mongolia/37/2005	EPI_ISL_65846	07/31/2005
A/ruddy_shelduck/Mongolia/P52/2005	EPI_ISL_65847	08/09/2005
A/whooper_swan/Mongolia/232/2005	EPI_ISL_65850	08/09/2005
A/green-winged_teal/California/K481/2006	EPI_ISL_66121	01/07/2006
A/green-winged_teal/Ohio/960/2002	EPI_ISL_66122	09/07/2002
A/mallard/California/K752/2006	EPI_ISL_66123	02/04/2006
A/mallard/Maryland/802/2007	EPI_ISL_66124	2007_(Month_and_day_unknown)
A/mallard/Ohio/1506/2006	EPI_ISL_66125	2006_(Month_and_day_unknown)
A/mallard/Ohio/651/2002	EPI_ISL_66126	08/19/2002
A/mallard/Ohio/660/2002	EPI_ISL_66127	08/19/2002
A/northern_shoveler/California/JN587/2006	EPI_ISL_66128	12/06/2006
A/northern_shoveler/California/K168/2005	EPI_ISL_66129	11/13/2005
A/pekin_duck/California/P30/2006	EPI_ISL_66130	03/06/2006
A/Cygnus_olor/BIH/1/2006	EPI_ISL_64083	2006_(Month_and_day_unknown)
A/whooper_swan/Mongolia/244/2005	EPI_ISL_64956	2005_(Month_and_day_unknown)
A/chicken/Hubei/wn/2003	EPI_ISL_67373	2003_(Month_and_day_unknown)
A/chicken/Hubei/wo/2003	EPI_ISL_67374	2003_(Month_and_day_unknown)
A/chicken/Indonesia/11/2003	EPI_ISL_11513	12/20/2003
A/chicken/Indonesia/7/2003	EPI_ISL_11512	12/20/2003
A/chicken/Indonesia/8/2003	EPI_ISL_67375	2003_(Month_and_day_unknown)
A/chicken/Indonesia/9/2003	EPI_ISL_67376	2003_(Month_and_day_unknown)
A/chicken/Jilin/ha/2003	EPI_ISL_67379	2003_(Month_and_day_unknown)
A/chicken/Jilin/hj/2003	EPI_ISL_67380	2003_(Month_and_day_unknown)
A/chicken/Jilin/hm/2003	EPI_ISL_67381	2003_(Month_and_day_unknown)
A/chicken/Jilin/xw/2003	EPI_ISL_67386	2003_(Month_and_day_unknown)
A/chicken/Legok/2003	EPI_ISL_67389	2003_(Month_and_day_unknown)
A/duck/Hubei/wp/2003	EPI_ISL_67393	2003_(Month_and_day_unknown)
A/duck/Hubei/wq/2003	EPI_ISL_67394	2003_(Month_and_day_unknown)
A/goose/Fujian/bb/2003	EPI_ISL_67398	2003_(Month_and_day_unknown)
A/goose/Jilin/hb/2003	EPI_ISL_67399	2003_(Month_and_day_unknown)
A/mallard/Maryland/21/2003	EPI_ISL_67409	2003_(Month_and_day_unknown)
A/mallard/Maryland/324/2003	EPI_ISL_67412	2003_(Month_and_day_unknown)
A/ruddy_turnstone/Delaware/499/2003	EPI_ISL_67415	2003_(Month_and_day_unknown)
A/chicken/Guatemala/194573/2002	EPI_ISL_67721	2002_(Month_and_day_unknown)
A/chicken/Hong_Kong/409.1/2002	EPI_ISL_67724	2002_(Month_and_day_unknown)
A/chicken/Hubei/wf/2002	EPI_ISL_67725	2002_(Month_and_day_unknown)
A/chicken/Jiangsu/wa/2002	EPI_ISL_67730	2002_(Month_and_day_unknown)
A/chicken/Jilin/hd/2002	EPI_ISL_67731	2002_(Month_and_day_unknown)
A/chicken/Jilin/he/2002	EPI_ISL_67732	2002_(Month_and_day_unknown)
A/chicken/Jilin/hf/2002	EPI_ISL_67733	2002_(Month_and_day_unknown)
A/chicken/Jilin/hg/2002	EPI_ISL_67734	2002_(Month_and_day_unknown)
A/chicken/Neimonggu/nk/2002	EPI_ISL_67738	2002_(Month_and_day_unknown)
A/duck/Hubei/wg/2002	EPI_ISL_67747	2002_(Month_and_day_unknown)
A/duck/Shanghai/xj/2002	EPI_ISL_67751	2002_(Month_and_day_unknown)
A/duck/Zhejiang/bj/2002	EPI_ISL_67753	2002_(Month_and_day_unknown)
A/egret/Hong_Kong/757.2/2002	EPI_ISL_67754	2002_(Month_and_day_unknown)
A/goose/Hong_Kong/739.2/2002	EPI_ISL_67762	2002_(Month_and_day_unknown)
A/guinea_hen/MA/14801-11/2002	EPI_ISL_67763	2002_(Month_and_day_unknown)
A/mallard/Maryland/304/2002	EPI_ISL_67846	2002_(Month_and_day_unknown)
A/mallard/Maryland/345/2002	EPI_ISL_67847	2002_(Month_and_day_unknown)
A/mallard/Maryland/435/2002	EPI_ISL_67848	2002_(Month_and_day_unknown)
A/mallard/Maryland/470/2002	EPI_ISL_67849	2002_(Month_and_day_unknown)
A/mallard/Maryland/557/2002	EPI_ISL_67850	2002_(Month_and_day_unknown)
A/mallard/Maryland/786/2002	EPI_ISL_67854	2002_(Month_and_day_unknown)
A/mallard/Maryland/789/2002	EPI_ISL_21047	2002_(Month_and_day_unknown)
A/mallard/Maryland/792/2002	EPI_ISL_67855	2002_(Month_and_day_unknown)
A/mallard/Ohio/648/2002	EPI_ISL_67856	2002_(Month_and_day_unknown)
A/mallard/Ohio/654/2002	EPI_ISL_67857	2002_(Month_and_day_unknown)
A/mallard/Ohio/657/2002	EPI_ISL_67858	2002_(Month_and_day_unknown)
A/mallard/Ohio/664/2002	EPI_ISL_67859	2002_(Month_and_day_unknown)
A/mallard/Ohio/667/2002	EPI_ISL_67860	2002_(Month_and_day_unknown)
A/mallard/Ohio/668/2002	EPI_ISL_67861	2002_(Month_and_day_unknown)
A/mallard/Ohio/669/2002	EPI_ISL_67862	2002_(Month_and_day_unknown)
A/mallard/Ohio/684/2002	EPI_ISL_67863	2002_(Month_and_day_unknown)
A/mallard/Ohio/686/2002	EPI_ISL_67864	2002_(Month_and_day_unknown)
A/mallard/Sweden/49/2002	EPI_ISL_67867	2002_(Month_and_day_unknown)
A/mallard/Sweden/56/2002	EPI_ISL_67868	2002_(Month_and_day_unknown)
A/mallard/Sweden/85/2002	EPI_ISL_67870	2002_(Month_and_day_unknown)
A/northern_pintail/Texas/184/2002	EPI_ISL_67873	2002_(Month_and_day_unknown)
A/northern_pintail/Texas/282/2002	EPI_ISL_67874	2002_(Month_and_day_unknown)
A/red_knot/Delaware/441/2002	EPI_ISL_67875	2002_(Month_and_day_unknown)
A/ruddy_turnstone/Delaware/1134/2002	EPI_ISL_67879	2002_(Month_and_day_unknown)
A/ruddy_turnstone/Delaware/1190/2002	EPI_ISL_67880	2002_(Month_and_day_unknown)
A/ruddy_turnstone/Delaware/1488/2002	EPI_ISL_67881	2002_(Month_and_day_unknown)
A/ruddy_turnstone/Delaware/1543/2002	EPI_ISL_67883	2002_(Month_and_day_unknown)
A/ruddy_turnstone/Delaware/1687/2002	EPI_ISL_67884	2002_(Month_and_day_unknown)
A/ruddy_turnstone/Delaware/1771/2002	EPI_ISL_67885	2002_(Month_and_day_unknown)
A/ruddy_turnstone/Delaware/262/2002	EPI_ISL_67886	2002_(Month_and_day_unknown)
A/ruddy_turnstone/Delaware/413/2002	EPI_ISL_67887	2002_(Month_and_day_unknown)
A/ruddy_turnstone/Delaware/669/2002	EPI_ISL_67889	2002_(Month_and_day_unknown)
A/ruddy_turnstone/Delaware/726/2002	EPI_ISL_67890	2002_(Month_and_day_unknown)
A/ruddy_turnstone/New_Jersey/1315/2002	EPI_ISL_67893	2002_(Month_and_day_unknown)
A/ruddy_turnstone/New_Jersey/1780/2002	EPI_ISL_67896	2002_(Month_and_day_unknown)
A/ruddy_turnstone/New_Jersey/690/2002	EPI_ISL_67899	2002_(Month_and_day_unknown)
A/turkey/Colorado/169118-13/2002	EPI_ISL_67913	2002_(Month_and_day_unknown)
A/chicken/Netherlands/621559/03(H7N7)	EPI_ISL_67934	02/28/2003	Wageningen_Bioveterinary_Research		Koch_Guus
A/American_black_duck/Maryland/415/2001	EPI_ISL_67989	2001_(Month_and_day_unknown)
A/American_black_duck/Maryland/424/2001	EPI_ISL_67990	2001_(Month_and_day_unknown)
A/Duck/Hong_Kong/380.5/2001	EPI_ISL_3091	2001_(Month_and_day_unknown)
A/blue-winged_teal/Texas/71/2001	EPI_ISL_68015	2001_(Month_and_day_unknown)
A/blue-winged_teal/Texas/82/2001	EPI_ISL_68016	2001_(Month_and_day_unknown)
A/chicken/El_Salvador/102711-2/2001	EPI_ISL_68017	2001_(Month_and_day_unknown)
A/duck/Guangxi/xa/2001	EPI_ISL_68029	2001_(Month_and_day_unknown)
A/goose/Guangdong/xb/2001	EPI_ISL_68038	2001_(Month_and_day_unknown)
A/goose/Hong_Kong/668.1/2001	EPI_ISL_68039	2001_(Month_and_day_unknown)
A/goose/Viet_Nam/113/2001	EPI_ISL_11881	2001_(Month_and_day_unknown)
A/goose/Viet_Nam/324/2001	EPI_ISL_11883	2001_(Month_and_day_unknown)
A/mallard/Maryland/242/2001	EPI_ISL_68048	2001_(Month_and_day_unknown)
A/mallard/Maryland/252/2001	EPI_ISL_68049	2001_(Month_and_day_unknown)
A/mallard/Maryland/302/2001	EPI_ISL_68050	2001_(Month_and_day_unknown)
A/mallard/Maryland/423/2001	EPI_ISL_68051	2001_(Month_and_day_unknown)
A/red_knot/Delaware/1561/2001	EPI_ISL_68054	2001_(Month_and_day_unknown)
A/ring-billed_gull/Georgia/124/2001	EPI_ISL_68057	2001_(Month_and_day_unknown)
A/ruddy_turnstone/Delaware/1057/2001	EPI_ISL_68058	2001_(Month_and_day_unknown)
A/ruddy_turnstone/Delaware/1580/2001	EPI_ISL_68059	2001_(Month_and_day_unknown)
A/ruddy_turnstone/Delaware/2005/2001	EPI_ISL_68060	2001_(Month_and_day_unknown)
A/ruddy_turnstone/Delaware/2046/2001	EPI_ISL_68061	2001_(Month_and_day_unknown)
A/ruddy_turnstone/Delaware/81/2001	EPI_ISL_68063	2001_(Month_and_day_unknown)
A/ruddy_turnstone/New_Jersey/1851/2001	EPI_ISL_68068	2001_(Month_and_day_unknown)
A/ruddy_turnstone/New_Jersey/618/2001	EPI_ISL_68069	2001_(Month_and_day_unknown)
A/sanderling/New_Jersey/821/2001	EPI_ISL_68071	2001_(Month_and_day_unknown)
A/waterfowl/Hong_Kong/378.5/2001	EPI_ISL_68083	2001_(Month_and_day_unknown)
A/chicken/Netherlands/621612/03	EPI_ISL_68268	03/02/2003	Wageningen_Bioveterinary_Research		Koch_Guus
A/chicken/Netherlands/03003340/03	EPI_ISL_68269	03/02/2003	Wageningen_Bioveterinary_Research		Koch_Guus
A/chicken/Netherlands/03003092/03	EPI_ISL_68270	03/06/2003	Wageningen_Bioveterinary_Research		Koch_Guus
A/chicken/Netherlands/03007960/03	EPI_ISL_68271	03/14/2003	Wageningen_Bioveterinary_Research		Koch_Guus
A/chicken/Netherlands/03008000/03	EPI_ISL_68272	03/14/2003	Wageningen_Bioveterinary_Research		Koch_Guus
A/chicken/Netherlands/03005499/03	EPI_ISL_68273	03/12/2003	Wageningen_Bioveterinary_Research		Koch_Guus
A/chicken/Netherlands/03005336/03	EPI_ISL_68274	03/11/2003	Wageningen_Bioveterinary_Research		Koch_Guus
A/turkey/Netherlands/03010350/03	EPI_ISL_68275	04/03/2003	Wageningen_Bioveterinary_Research		Koch_Guus
A/chicken/Netherlands/03012135/03	EPI_ISL_68276	04/14/2003	Wageningen_Bioveterinary_Research		Koch_Guus
A/chicken/Netherlands/03012874/03	EPI_ISL_68277	04/18/2003	Wageningen_Bioveterinary_Research		Koch_Guus
A/chicken/Netherlands/03013102/03	EPI_ISL_68278	04/18/2003	Wageningen_Bioveterinary_Research		Koch_Guus
A/chicken/Netherlands/03003110/03	EPI_ISL_68279	03/05/2003	Wageningen_Bioveterinary_Research		Koch_Guus
A/chicken/Netherlands/03003244/03	EPI_ISL_68280	03/06/2003	Wageningen_Bioveterinary_Research		Koch_Guus
A/chicken/Netherlands/03003245/03	EPI_ISL_68281	03/06/2003	Wageningen_Bioveterinary_Research		Koch_Guus
A/turkey/Netherlands/03003567/03	EPI_ISL_68282	03/10/2003	Wageningen_Bioveterinary_Research		Koch_Guus
A/chicken/Netherlands/03006936/03	EPI_ISL_68283	03/12/2003	Wageningen_Bioveterinary_Research		Koch_Guus
A/chicken/Netherlands/03008084/03	EPI_ISL_68284	03/15/2003	Wageningen_Bioveterinary_Research		Koch_Guus
A/turkey/Netherlands/03008232/03	EPI_ISL_68285	03/17/2003	Wageningen_Bioveterinary_Research		Koch_Guus
A/chicken/Netherlands/03012969/03	EPI_ISL_68286	04/20/2003	Wageningen_Bioveterinary_Research		Koch_Guus
A/chicken/Netherlands/03013094/03	EPI_ISL_68287	05/07/2003	Wageningen_Bioveterinary_Research		Koch_Guus
A/chicken/Netherlands/03011884/03	EPI_ISL_68288	04/12/2003	Wageningen_Bioveterinary_Research		Koch_Guus
A/chicken/Netherlands/03003445/03	EPI_ISL_68289	03/09/2003	Wageningen_Bioveterinary_Research		Koch_Guus
A/chicken/Netherlands/03009012/03	EPI_ISL_68291	03/13/2003	Wageningen_Bioveterinary_Research		Koch_Guus
A/chicken/Netherlands/03009144/03	EPI_ISL_68292	03/24/2003	Wageningen_Bioveterinary_Research		Koch_Guus
A/chicken/Netherlands/03009171/03	EPI_ISL_68293	03/24/2003	Wageningen_Bioveterinary_Research		Koch_Guus
A/chicken/Netherlands/03009338/03	EPI_ISL_68294	03/25/2003	Wageningen_Bioveterinary_Research		Koch_Guus
A/chicken/Netherlands/03009860/03	EPI_ISL_68295	03/29/2003	Wageningen_Bioveterinary_Research		Koch_Guus
A/chicken/Netherlands/03010539/03	EPI_ISL_68297	04/05/2003	Wageningen_Bioveterinary_Research		Koch_Guus
A/chicken/Netherlands/03010734/03	EPI_ISL_68298	04/07/2003	Wageningen_Bioveterinary_Research		Koch_Guus
A/chicken/Netherlands/03008379/03	EPI_ISL_68299	03/17/2003	Wageningen_Bioveterinary_Research		Koch_Guus
A/chicken/Netherlands/03003531/03	EPI_ISL_68300	03/10/2003	Wageningen_Bioveterinary_Research		Koch_Guus
A/chicken/Netherlands/03008060/03	EPI_ISL_68301	03/15/2003	Wageningen_Bioveterinary_Research		Koch_Guus
A/chicken/Netherlands/03008113/03	EPI_ISL_68302	03/15/2003	Wageningen_Bioveterinary_Research		Koch_Guus
A/chicken/Netherlands/03008377/03	EPI_ISL_68303	03/17/2003	Wageningen_Bioveterinary_Research		Koch_Guus
A/chicken/Netherlands/03009274/03	EPI_ISL_68304	03/24/2003	Wageningen_Bioveterinary_Research		Koch_Guus
A/chicken/Netherlands/03003572/03	EPI_ISL_68306	03/10/2003	Wageningen_Bioveterinary_Research		Koch_Guus
A/chicken/Netherlands/03009789/03	EPI_ISL_68307	03/28/2003	Wageningen_Bioveterinary_Research		Koch_Guus
A/chicken/Netherlands/03005333/03	EPI_ISL_68308	03/11/2003	Wageningen_Bioveterinary_Research		Koch_Guus
A/chicken/Netherlands/03005334/03	EPI_ISL_68309	03/11/2003	Wageningen_Bioveterinary_Research		Koch_Guus
A/chicken/Netherlands/03005418/03	EPI_ISL_68310	03/11/2003	Wageningen_Bioveterinary_Research		Koch_Guus
A/turkey/Netherlands/03008130/03	EPI_ISL_68311	03/15/2003	Wageningen_Bioveterinary_Research		Koch_Guus
A/chicken/Netherlands/03009146/03	EPI_ISL_68312	03/24/2003	Wageningen_Bioveterinary_Research		Koch_Guus
A/chicken/Netherlands/03007917/03	EPI_ISL_68313	03/13/2003	Wageningen_Bioveterinary_Research		Koch_Guus
A/chicken/Netherlands/03009939/03	EPI_ISL_68314	03/31/2003	Wageningen_Bioveterinary_Research		Koch_Guus
A/chicken/Netherlands/03012915/03	EPI_ISL_68315	04/05/2003	Wageningen_Bioveterinary_Research		Koch_Guus
A/chicken/Netherlands/03011236/03	EPI_ISL_68316	04/09/2003	Wageningen_Bioveterinary_Research		Koch_Guus
A/chicken/Netherlands/UN242/03	EPI_ISL_68317	2003_(Month_and_day_unknown)	Wageningen_Bioveterinary_Research		Koch_Guus
A/chicken/Netherlands/03011766/03	EPI_ISL_68318	04/11/2003	Wageningen_Bioveterinary_Research		Koch_Guus
A/chicken/Netherlands/03012013/03	EPI_ISL_68319	04/12/2003	Wageningen_Bioveterinary_Research		Koch_Guus
A/turkey/Netherlands/03012387/03	EPI_ISL_68320	04/16/2003	Wageningen_Bioveterinary_Research		Koch_Guus
A/chicken/Netherlands/03013010/03	EPI_ISL_68321	04/21/2003	Wageningen_Bioveterinary_Research		Koch_Guus
A/chicken/Netherlands/03013531/03	EPI_ISL_68322	04/23/2003	Wageningen_Bioveterinary_Research		Koch_Guus
A/chicken/Netherlands/03009398/03	EPI_ISL_68323	03/25/2003	Wageningen_Bioveterinary_Research		Koch_Guus
A/chicken/Netherlands/03010351/03	EPI_ISL_68324	04/03/2003	Wageningen_Bioveterinary_Research		Koch_Guus
A/turkey/Netherlands/03010598/03	EPI_ISL_68325	04/06/2003	Wageningen_Bioveterinary_Research		Koch_Guus
A/turkey/Netherlands/03011419/03	EPI_ISL_68326	04/10/2003	Wageningen_Bioveterinary_Research		Koch_Guus
A/chicken/Netherlands/03011422/03	EPI_ISL_68327	04/10/2003	Wageningen_Bioveterinary_Research		Koch_Guus
A/chicken/Netherlands/03012009/03	EPI_ISL_68328	04/12/2003	Wageningen_Bioveterinary_Research		Koch_Guus
A/chicken/Netherlands/03013104/03	EPI_ISL_68329	04/22/2003	Wageningen_Bioveterinary_Research		Koch_Guus
A/chicken/Netherlands/03008128/03	EPI_ISL_68330	03/15/2003	Wageningen_Bioveterinary_Research		Koch_Guus
A/turkey/Netherlands/03009333/03	EPI_ISL_68331	03/24/2003	Wageningen_Bioveterinary_Research		Koch_Guus
A/chicken/Netherlands/03008375/03	EPI_ISL_68332	03/14/2003	Wageningen_Bioveterinary_Research		Koch_Guus
A/chicken/Netherlands/03009192/03	EPI_ISL_68333	03/24/2003	Wageningen_Bioveterinary_Research		Koch_Guus
A/chicken/Netherlands/03009337/03	EPI_ISL_68334	03/25/2003	Wageningen_Bioveterinary_Research		Koch_Guus
A/turkey/Netherlands/03009788/03	EPI_ISL_68335	03/25/2003	Wageningen_Bioveterinary_Research		Koch_Guus
A/chicken/Netherlands/03009122/03	EPI_ISL_68336	03/23/2003	Wageningen_Bioveterinary_Research		Koch_Guus
A/chicken/Netherlands/03009127/03	EPI_ISL_68337	03/23/2003	Wageningen_Bioveterinary_Research		Koch_Guus
A/chicken/Netherlands/03009938/03	EPI_ISL_68338	03/31/2003	Wageningen_Bioveterinary_Research		Koch_Guus
A/chicken/Netherlands/03009304/03	EPI_ISL_68339	03/25/2003	Wageningen_Bioveterinary_Research		Koch_Guus
A/chicken/Netherlands/03009940/03	EPI_ISL_68340	03/31/2003	Wageningen_Bioveterinary_Research		Koch_Guus
A/chicken/Netherlands/03010132/03	EPI_ISL_68341	04/02/2003	Wageningen_Bioveterinary_Research		Koch_Guus
A/chicken/Netherlands/03010703/03	EPI_ISL_68342	04/06/2003	Wageningen_Bioveterinary_Research		Koch_Guus
A/chicken/Netherlands/03012365/03	EPI_ISL_68343	04/15/2003	Wageningen_Bioveterinary_Research		Koch_Guus
A/chicken/Netherlands/03012872/03	EPI_ISL_68344	04/18/2003	Wageningen_Bioveterinary_Research		Koch_Guus
A/chicken/Netherlands/03011063/03	EPI_ISL_68345	04/09/2003	Wageningen_Bioveterinary_Research		Koch_Guus
A/chicken/Netherlands/03013456/03	EPI_ISL_68346	04/24/2003	Wageningen_Bioveterinary_Research		Koch_Guus
A/chicken/Netherlands/03014339/03	EPI_ISL_68347	05/05/2003	Wageningen_Bioveterinary_Research		Koch_Guus
A/turkey/Netherlands/03010821/03	EPI_ISL_68348	04/07/2003	Wageningen_Bioveterinary_Research		Koch_Guus
A/chicken/Netherlands/03012221/03	EPI_ISL_68349	04/14/2003	Wageningen_Bioveterinary_Research		Koch_Guus
A/chicken/Netherlands/03011728/03	EPI_ISL_68350	04/10/2003	Wageningen_Bioveterinary_Research		Koch_Guus
A/chicken/Netherlands/03013457/03	EPI_ISL_68351	04/24/2003	Wageningen_Bioveterinary_Research		Koch_Guus
A/chicken/Netherlands/03009430/03	EPI_ISL_68352	03/26/2003	Wageningen_Bioveterinary_Research		Koch_Guus
A/Goose/Hong_Kong/3014.5/2000	EPI_ISL_3090	2000_(Month_and_day_unknown)
A/blue-winged_teal/Texas/108/2000	EPI_ISL_68360	2000_(Month_and_day_unknown)
A/chicken/Guatemala/45511-1/2000	EPI_ISL_68361	2000_(Month_and_day_unknown)
A/chicken/Guatemala/45511-5/2000	EPI_ISL_68362	2000_(Month_and_day_unknown)
A/duck/Hong_Kong/2986.1-2/2000	EPI_ISL_68380	2000_(Month_and_day_unknown)
A/goose/Hong_Kong/1032.6/2000	EPI_ISL_68391	2000_(Month_and_day_unknown)
A/goose/Hong_Kong/1032.9/2000	EPI_ISL_68392	2000_(Month_and_day_unknown)
A/goose/Hong_Kong/485.3/2000	EPI_ISL_68393	2000_(Month_and_day_unknown)
A/laughing_gull/Delaware/2455/2000	EPI_ISL_68394	2000_(Month_and_day_unknown)
A/mallard/Minnesota/18/2000	EPI_ISL_68399	2000_(Month_and_day_unknown)
A/mallard/Minnesota/24/2000	EPI_ISL_68400	2000_(Month_and_day_unknown)
A/mallard/Minnesota/282/2000	EPI_ISL_68401	2000_(Month_and_day_unknown)
A/mallard/Minnesota/283/2000	EPI_ISL_68402	2000_(Month_and_day_unknown)
A/mallard/Minnesota/31/2000	EPI_ISL_68403	2000_(Month_and_day_unknown)
A/mallard/Minnesota/348/2000	EPI_ISL_68406	2000_(Month_and_day_unknown)
A/mallard/Minnesota/38/2000	EPI_ISL_68407	2000_(Month_and_day_unknown)
A/mallard/Minnesota/417/2000	EPI_ISL_68410	2000_(Month_and_day_unknown)
A/mallard/Minnesota/550/2000	EPI_ISL_68415	2000_(Month_and_day_unknown)
A/red_knot/Delaware/1269/2000	EPI_ISL_68420	2000_(Month_and_day_unknown)
A/red_knot/Delaware/1329/2000	EPI_ISL_68421	2000_(Month_and_day_unknown)
A/ruddy_turnstone/Delaware/1121/2000	EPI_ISL_68427	2000_(Month_and_day_unknown)
A/ruddy_turnstone/New_Jersey/1049/2000	EPI_ISL_68434	05/16/2000
A/ruddy_turnstone/New_Jersey/1143/2000	EPI_ISL_68435	2000_(Month_and_day_unknown)
A/ruddy_turnstone/New_Jersey/672/2000	EPI_ISL_68438	2000_(Month_and_day_unknown)
A/ruddy_turnstone/New_Jersey/748/2000	EPI_ISL_68440	2000_(Month_and_day_unknown)
A/chicken/Shandong/B1/2000	EPI_ISL_68379	2000_(Month_and_day_unknown)
A/mallard/Alberta/12017/2005	EPI_ISL_69744	08/08/2005
A/mallard/Denmark/64650/03	EPI_ISL_67402	2003_(Month_and_day_unknown)
A/duck/Tuva/01/2006	EPI_ISL_10436	2006_(Month_and_day_unknown)
A/mallard/Korea/GH170/2007	EPI_ISL_70551	12/2007_(Day_unknown)
A/magpie/Korea/YJD174/2007	EPI_ISL_70554	12/2007_(Day_unknown)
A/mallard/Korea/GH171/2007	EPI_ISL_70550	12/2007_(Day_unknown)
A/duck/Guangxi/53/2002	EPI_ISL_70630	2002_(Month_and_day_unknown)
A/duck/Fujian/01/2002	EPI_ISL_70631	2002_(Month_and_day_unknown)
A/mallard/California/39/2005	EPI_ISL_70975	08/20/2005
A/duck/Jiangsu/022/2009	EPI_ISL_71340	01/15/2009
A/duck/Hubei/46/2009	EPI_ISL_71945	02/21/2009
A/common_teal/Netherlands/10/2000	EPI_ISL_73361	11/23/2000
A/common_teal/Netherlands/9/2000	EPI_ISL_73362	11/27/2000
A/mallard/Netherlands/1/2002	EPI_ISL_73366	01/07/2002
A/mallard/Netherlands/12/2001	EPI_ISL_73368	12/03/2001
A/mallard/Netherlands/5/2001	EPI_ISL_73371	10/05/2001
A/mallard/Sweden/24/2002	EPI_ISL_73373	11/07/2002
A/mallard/Sweden/3/2002	EPI_ISL_73375	10/20/2002
A/mallard/Sweden/41/2002	EPI_ISL_73377	11/13/2002
A/mallard/Sweden/45/2002	EPI_ISL_73378	11/13/2002
A/mallard/Sweden/46/2002	EPI_ISL_73379	11/14/2002
A/mallard/Sweden/48/2002	EPI_ISL_73380	11/14/2002
A/mallard/Sweden/50/2002	EPI_ISL_73381	11/14/2002
A/mallard/Sweden/52/2003	EPI_ISL_73382	10/30/2003
A/mallard/Sweden/55/2002	EPI_ISL_73383	11/16/2002
A/mallard/Sweden/58/2003	EPI_ISL_73385	12/18/2003
A/mallard/Sweden/6/2002	EPI_ISL_73386	10/25/2002
A/mallard/Sweden/62/2003	EPI_ISL_73387	09/05/2003
A/mallard/Sweden/65/2002	EPI_ISL_73388	11/17/2002
A/mallard/Sweden/7/2003	EPI_ISL_73389	05/24/2003
A/mallard/Sweden/8/2003	EPI_ISL_73390	05/27/2003
A/mallard/Sweden/81/2002	EPI_ISL_73391	12/03/2002
A/mallard/Sweden/86/2003	EPI_ISL_73392	10/12/2003
A/mallard/Sweden/88/2002	EPI_ISL_73393	12/09/2002
A/mallard/Sweden/98/2002	EPI_ISL_73394	12/15/2002
A/northern_pintail/Sweden/1/2003	EPI_ISL_73395	09/17/2003
A/duck/Victoria/512/2007	EPI_ISL_73979	2007_(Month_and_day_unknown)
A/mallard/New_Zealand/1365-355/2005	EPI_ISL_73980	2005_(Month_and_day_unknown)
A/teal/Germany/Wv632/2005	EPI_ISL_74112	11/25/2005
A/mallard/Poland/01/08	EPI_ISL_26339	12/28/2007	National_Veterinary_Research_Institut_Poland,_PIWet-PIB	National_Veterinary_Research_Institut_Poland,_PIWet-PIB	Smietanka_Krzysztof
A/avian/New_York/466812/2006	EPI_ISL_74346	2006_(Month_and_day_unknown)
A/chicken/New_York/439235/2006	EPI_ISL_74347	2006_(Month_and_day_unknown)
A/crow/Assam/142119/2008	EPI_ISL_74348	12/2008_(Day_unknown)
A/duck/New_York/445743/2006	EPI_ISL_74349	2006_(Month_and_day_unknown)
A/duck/New_York/465571/2006	EPI_ISL_74350	2006_(Month_and_day_unknown)
A/duck/New_York/465976/2006	EPI_ISL_74351	2006_(Month_and_day_unknown)
A/duck/New_York/466787/2006	EPI_ISL_74352	2006_(Month_and_day_unknown)
A/duck/New_York/469961/2006	EPI_ISL_74353	2006_(Month_and_day_unknown)
A/duck/New_York/481172/2007	EPI_ISL_74354	2007_(Month_and_day_unknown)
A/duck/New_York/484057/2007	EPI_ISL_74355	2007_(Month_and_day_unknown)
A/duck/New_York/489761/2007	EPI_ISL_74356	2007_(Month_and_day_unknown)
A/duck/New_York/490722/2007	EPI_ISL_74357	2007_(Month_and_day_unknown)
A/duck/New_York/494165/2007	EPI_ISL_74358	2007_(Month_and_day_unknown)
A/turkey/New_York/465977/2006	EPI_ISL_74394	2006_(Month_and_day_unknown)
A/great_crested-grebe/Qinghai/1/2009	EPI_ISL_75197	05/15/2009
A/Hong_Kong/213-DkPass/2003	EPI_ISL_75420	2003_(Month_and_day_unknown)
A/blue-winged_teal/Louisiana/Sg-00073/2007	EPI_ISL_75676	09/15/2007
A/blue-winged_teal/Minnesota/Sg-00028/2007	EPI_ISL_75677	08/02/2007
A/blue-winged_teal/Minnesota/Sg-00029/2007	EPI_ISL_75678	08/03/2007
A/blue-winged_teal/Minnesota/Sg-00030/2007	EPI_ISL_75679	08/03/2007
A/blue-winged_teal/Minnesota/Sg-00031/2007	EPI_ISL_75680	08/03/2007
A/blue-winged_teal/Minnesota/Sg-00032/2007	EPI_ISL_75681	08/03/2007
A/blue-winged_teal/Minnesota/Sg-00033/2007	EPI_ISL_75682	08/03/2007
A/blue-winged_teal/Minnesota/Sg-00034/2007	EPI_ISL_75683	08/03/2007
A/blue-winged_teal/Minnesota/Sg-00035/2007	EPI_ISL_75684	08/03/2007
A/blue-winged_teal/Minnesota/Sg-00036/2007	EPI_ISL_75685	08/03/2007
A/blue-winged_teal/Minnesota/Sg-00037/2007	EPI_ISL_75686	08/03/2007
A/blue-winged_teal/Minnesota/Sg-00038/2007	EPI_ISL_75687	08/03/2007
A/blue-winged_teal/Minnesota/Sg-00039/2007	EPI_ISL_75688	08/03/2007
A/blue-winged_teal/Minnesota/Sg-00040/2007	EPI_ISL_75689	08/03/2007
A/blue-winged_teal/Minnesota/Sg-00041/2007	EPI_ISL_75690	08/03/2007
A/blue-winged_teal/Minnesota/Sg-00042/2007	EPI_ISL_75691	08/03/2007
A/blue-winged_teal/Minnesota/Sg-00043/2007	EPI_ISL_75692	08/03/2007
A/blue-winged_teal/Texas/Sg-00075/2007	EPI_ISL_75693	09/16/2007
A/blue-winged_teal/Texas/Sg-00076/2007	EPI_ISL_75694	09/16/2007
A/blue-winged_teal/Texas/Sg-00077/2007	EPI_ISL_75695	09/15/2007
A/blue-winged_teal/Texas/Sg-00078/2007	EPI_ISL_75696	09/15/2007
A/blue-winged_teal/Texas/Sg-00079/2007	EPI_ISL_75697	09/15/2007
A/blue-winged_teal/Texas/Sg-00080/2007	EPI_ISL_75698	09/15/2007
A/blue-winged_teal/Texas/Sg-00081/2007	EPI_ISL_75699	09/15/2007
A/gadwall/Minnesota/Sg-00044/2007	EPI_ISL_75700	08/03/2007
A/mallard/Minnesota/Sg-00045/2007	EPI_ISL_75701	08/03/2007
A/mallard/Minnesota/Sg-00046/2007	EPI_ISL_75702	08/03/2007
A/mallard/Minnesota/Sg-00047/2007	EPI_ISL_75703	08/03/2007
A/mallard/Minnesota/Sg-00048/2007	EPI_ISL_75704	08/03/2007
A/mallard/Minnesota/Sg-00049/2007	EPI_ISL_75705	08/03/2007
A/mallard/Minnesota/Sg-00050/2007	EPI_ISL_75706	08/03/2007
A/mallard/Minnesota/Sg-00051/2007	EPI_ISL_75707	08/03/2007
A/mallard/Minnesota/Sg-00052/2007	EPI_ISL_75708	08/03/2007
A/mallard/Minnesota/Sg-00053/2007	EPI_ISL_75709	08/03/2007
A/mallard/Minnesota/Sg-00055/2007	EPI_ISL_75710	08/02/2007
A/mallard/Minnesota/Sg-00056/2007	EPI_ISL_75711	08/03/2007
A/mallard/Minnesota/Sg-00057/2007	EPI_ISL_75712	08/03/2007
A/mallard/Minnesota/Sg-00058/2007	EPI_ISL_75713	08/03/2007
A/mallard/Minnesota/Sg-00059/2007	EPI_ISL_75714	08/03/2007
A/mallard/Minnesota/Sg-00060/2007	EPI_ISL_75715	08/03/2007
A/mallard/Minnesota/Sg-00061/2007	EPI_ISL_75716	08/03/2007
A/mallard/Minnesota/Sg-00062/2007	EPI_ISL_75717	08/03/2007
A/mallard/Minnesota/Sg-00063/2007	EPI_ISL_75718	08/03/2007
A/mallard/Minnesota/Sg-00064/2007	EPI_ISL_75719	08/03/2007
A/mallard/Minnesota/Sg-00065/2007	EPI_ISL_75720	08/03/2007
A/ring-necked_duck/Minnesota/Sg-00066/2007	EPI_ISL_75721	08/03/2007
A/ring-necked_duck/Minnesota/Sg-00067/2007	EPI_ISL_75722	08/03/2007
A/ring-necked_duck/Minnesota/Sg-00068/2007	EPI_ISL_75723	08/03/2007
A/ring-necked_duck/Minnesota/Sg-00069/2007	EPI_ISL_75724	08/03/2007
A/Cygnus_olor/Caspian_Sea/2006	EPI_ISL_75725	2006_(Month_and_day_unknown)
A/chicken/Chakwal/NARC-35/2001	EPI_ISL_76064	05/2001_(Day_unknown)
A/chicken/Karachi/NARC-23/2003	EPI_ISL_76065	11/2003_(Day_unknown)
A/chicken/Chakwal/NARC-46/2003	EPI_ISL_76066	12/28/2003
A/chicken/Karachi/NARC-100/2004	EPI_ISL_76067	04/24/2004
A/chicken/Chakwal/NARC-148/2004	EPI_ISL_76068	05/12/2004
A/mallard/Poland/446/09	EPI_ISL_74018	12/27/2009	National_Veterinary_Research_Institut_Poland,_PIWet-PIB	National_Veterinary_Research_Institut_Poland,_PIWet-PIB	Smietanka_Krzysztof
A/whooper_swan/Mongolia/1/2010	EPI_ISL_76273	2010_(Month_and_day_unknown)
A/turkey/Ontario/FAV114-17/2009	EPI_ISL_76581	11/03/2009
A/turkey/Ontario/FAV110/2009	EPI_ISL_76582	10/23/2009
A/turkey/Ontario/FAV110/2009	EPI_ISL_76587	10/23/2009
A/chicken/Shandong/SG2/2009	EPI_ISL_77202	11/27/2009
A/blue-winged_teal/Guatemala/CIP049-01/2008	EPI_ISL_77212	02/07/2008
A/blue-winged_teal/Guatemala/CIP049-02/2008	EPI_ISL_77213	03/05/2008
A/duck/Denmark/53-147-8/2008	EPI_ISL_77441	04/25/2008
A/mallard/PT/35910-2/2006	EPI_ISL_77443	10/30/2006
A/tufted_duck/PT/13771/2006	EPI_ISL_77444	03/22/2006
A/mallard/PT/28006/2007	EPI_ISL_77445	09/07/2007
A/chicken/Sichuan/81/2005	EPI_ISL_78000	2005_(Month_and_day_unknown)
A/duck/Hubei/49/2005	EPI_ISL_78014	2005_(Month_and_day_unknown)
A/goose/Hubei/65/2005	EPI_ISL_78022	2005_(Month_and_day_unknown)
A/chicken/Egypt/08124S-NLQP/2008	EPI_ISL_30858	01/10/2008
A/chicken/Egypt/9402-CLEVB213/2007	EPI_ISL_78142	2007_(Month_and_day_unknown)
A/avian/Colorado/456648/2006	EPI_ISL_79750	2006_(Month_and_day_unknown)
A/mallard/Montana/458329-2/2006	EPI_ISL_79751	2006_(Month_and_day_unknown)
A/duck/New_York/504371/2007	EPI_ISL_79752	2007_(Month_and_day_unknown)
A/quail/New_York/501360/2007	EPI_ISL_79753	2007_(Month_and_day_unknown)
A/duck/Ohio/470655/2007	EPI_ISL_79754	2007_(Month_and_day_unknown)
A/duck/New_York/504372/2007	EPI_ISL_79755	2007_(Month_and_day_unknown)
A/wild_bird/Minnesota/460613/2006	EPI_ISL_79756	2006_(Month_and_day_unknown)
A/waterfowl/Colorado/443593/2006	EPI_ISL_79757	2006_(Month_and_day_unknown)
A/wild_bird/Minnesota/459254-5/2006	EPI_ISL_79758	2006_(Month_and_day_unknown)
A/green_winged_teal/Delaware/458672-5/2006	EPI_ISL_79759	2006_(Month_and_day_unknown)
A/waterfowl/Colorado/457952-2/2006	EPI_ISL_79760	2006_(Month_and_day_unknown)
A/mallard/Washington/456277-2/2006	EPI_ISL_79761	2006_(Month_and_day_unknown)
A/mallard/Washington/456277-7/2006	EPI_ISL_79762	2006_(Month_and_day_unknown)
A/mallard/Idaho/455398-2/2006	EPI_ISL_79763	2006_(Month_and_day_unknown)
A/tundra_swan/Alaska/450959/2006	EPI_ISL_79764	2006_(Month_and_day_unknown)
A/mallard/Nevada/450206-4/2006	EPI_ISL_79765	2006_(Month_and_day_unknown)
A/mallard/Nevada/449567-3/2006	EPI_ISL_79766	2006_(Month_and_day_unknown)
A/white_front_goose/Alaska/446843/2006	EPI_ISL_79767	2006_(Month_and_day_unknown)
A/duck/Pennsylvania/446080-7/2006	EPI_ISL_79768	2006_(Month_and_day_unknown)
A/duck/Pennsylvania/446080-6/2006	EPI_ISL_79769	2006_(Month_and_day_unknown)
A/tundra_swan/Alaska/442960/2006	EPI_ISL_79770	2006_(Month_and_day_unknown)
A/northern_pintail/Florida/480645-5/2007	EPI_ISL_79771	2007_(Month_and_day_unknown)
A/white_front_goose/Alaska/477003/2007	EPI_ISL_79772	2007_(Month_and_day_unknown)
A/mallard/Louisiana/476670-4/2007	EPI_ISL_79773	2007_(Month_and_day_unknown)
A/waterfowl/Colorado/476466-3/2007	EPI_ISL_79774	2007_(Month_and_day_unknown)
A/waterfowl/Colorado/476466-2/2007	EPI_ISL_79775	2007_(Month_and_day_unknown)
A/waterfowl/Colorado/476466/2007	EPI_ISL_79776	2007_(Month_and_day_unknown)
A/Canada_goose/New_York/475813-2/2007	EPI_ISL_79777	2007_(Month_and_day_unknown)
A/Canada_goose/Texas/475000-3/2006	EPI_ISL_79778	2006_(Month_and_day_unknown)
A/mallard/Arkansas/473507-9/2006	EPI_ISL_79779	2006_(Month_and_day_unknown)
A/mallard/Arkansas/473507-1/2006	EPI_ISL_79780	2006_(Month_and_day_unknown)
A/Canada_goose/Wyoming/473197-12/2006	EPI_ISL_79781	2006_(Month_and_day_unknown)
A/Canada_goose/Wyoming/473197-10/2006	EPI_ISL_79782	2006_(Month_and_day_unknown)
A/mallard/Kentucky/472048-2/2006	EPI_ISL_79783	2006_(Month_and_day_unknown)
A/northern_pintail/California/469993/2006	EPI_ISL_79784	2006_(Month_and_day_unknown)
A/northern_pintail/Utah/469648/2006	EPI_ISL_79785	2006_(Month_and_day_unknown)
A/green_winged_teal/Ohio/468160/2006	EPI_ISL_79786	2006_(Month_and_day_unknown)
A/mallard/Ohio/468159-4/2006	EPI_ISL_79787	2006_(Month_and_day_unknown)
A/mallard/Ohio/468158/2006	EPI_ISL_79788	2006_(Month_and_day_unknown)
A/snow_goose/Montana/466771-4/2006	EPI_ISL_79789	2006_(Month_and_day_unknown)
A/avian/Missouri/466554-6/2006	EPI_ISL_79790	2006_(Month_and_day_unknown)
A/mallard/Michigan/466547-5/2006	EPI_ISL_79791	2006_(Month_and_day_unknown)
A/mallard/Michigan/466372-3/2006	EPI_ISL_79792	2006_(Month_and_day_unknown)
A/avian/Missouri/465593-7/2006	EPI_ISL_79793	2006_(Month_and_day_unknown)
A/mallard/Indiana/465297-2/2006	EPI_ISL_79794	2006_(Month_and_day_unknown)
A/mallard/Minnesota/464334/2006	EPI_ISL_79795	2006_(Month_and_day_unknown)
A/green_winged_teal/Ohio/464069/2006	EPI_ISL_79796	2006_(Month_and_day_unknown)
A/American_wigeon/Iowa/463998/2006	EPI_ISL_79797	2006_(Month_and_day_unknown)
A/American_wigeon/Iowa/463993/2006	EPI_ISL_79798	2006_(Month_and_day_unknown)
A/green_winged_teal/Iowa/463990-3/2006	EPI_ISL_79799	2006_(Month_and_day_unknown)
A/duck/Minnesota/462960-2/2006	EPI_ISL_79800	2006_(Month_and_day_unknown)
A/tundra_swan/Alaska/462958/2006	EPI_ISL_79801	2006_(Month_and_day_unknown)
A/mallard/Oregon/461067-2/2006	EPI_ISL_79802	2006_(Month_and_day_unknown)
A/wild_bird/Minnesota/460613-12/2006	EPI_ISL_79803	2006_(Month_and_day_unknown)
A/waterfowl/Minnesota/459675/2006	EPI_ISL_79804	2006_(Month_and_day_unknown)
A/Guinea_fowl/Oregon/459674-5/2006	EPI_ISL_79805	2006_(Month_and_day_unknown)
A/great_crested_grebe/Tyva/22/2010	EPI_ISL_80265	06/2010_(Day_unknown)
A/quail/Hong_Kong/FB611/2001	EPI_ISL_80301	2001_(Month_and_day_unknown)
A/quail/Hong_Kong/FB801/2001	EPI_ISL_80302	2001_(Month_and_day_unknown)
A/quail/Hong_Kong/SF104/2001	EPI_ISL_80303	2001_(Month_and_day_unknown)
A/quail/Hong_Kong/FY119/2001	EPI_ISL_80304	2001_(Month_and_day_unknown)
A/quail/Hong_Kong/NT342/2001	EPI_ISL_80305	2001_(Month_and_day_unknown)
A/quail/Hong_Kong/CSW106/2001	EPI_ISL_9397	2001_(Month_and_day_unknown)
A/guinea_fowl/Hong_Kong/NT897/2001	EPI_ISL_80306	2001_(Month_and_day_unknown)
A/chicken/Hong_Kong/SF3/2001	EPI_ISL_9375	2001_(Month_and_day_unknown)
A/chicken/Hong_Kong/SF4/2001	EPI_ISL_80307	2001_(Month_and_day_unknown)
A/silky_chicken/Hong_Kong/AP46/2001	EPI_ISL_80308	2001_(Month_and_day_unknown)
A/quail/Hong_Kong/YU404/2002	EPI_ISL_80309	2002_(Month_and_day_unknown)
A/quail/Hong_Kong/YU421/2002	EPI_ISL_9381	2002_(Month_and_day_unknown)
A/pheasant/Hong_Kong/SSP44/2002	EPI_ISL_9379	2002_(Month_and_day_unknown)
A/guinea_fowl/Hong_Kong/SSP99/2002	EPI_ISL_9380	2002_(Month_and_day_unknown)
A/pigeon/Hong_Kong/WF47/2003	EPI_ISL_80310	2003_(Month_and_day_unknown)
A/chukkar/Hong_Kong/SF126/2003	EPI_ISL_80311	2003_(Month_and_day_unknown)
A/chukkar/Hong_Kong/SF164/2003	EPI_ISL_80312	2003_(Month_and_day_unknown)
A/chukkar/Hong_Kong/CSW595/2003	EPI_ISL_80313	2003_(Month_and_day_unknown)
A/duck/Cambodia/D14AL/2006	EPI_ISL_80470	02/04/2006
A/green-winged_teal/Minnesota/Sg-00197/2007	EPI_ISL_25278	09/14/2007
A/Anas_crecca/Spain/1460/2008	EPI_ISL_32602	01/26/2008
A/goose/Czech_Republic/1848-T14/2009	EPI_ISL_80592	02/04/2009
A/mallard/Czech_Republic/15902-17K/2009	EPI_ISL_80593	09/30/2009
A/mallard/Czech_Republic/12652/2007	EPI_ISL_63526	08/06/2007
A/mallard/Bavaria/185-8/2008	EPI_ISL_80759	09/22/2008
A/mallard/Bavaria/185-26/2008	EPI_ISL_80760	09/22/2008
A/swan/Slovenia/53/2009	EPI_ISL_80761	01/20/2009
A/duck/Hunan/8-19/2009	EPI_ISL_80762	01/2009_(Day_unknown)
A/avian/New_Jersey/437109/2006	EPI_ISL_80969	2006_(Month_and_day_unknown)
A/chicken/New_York/439236/2006	EPI_ISL_80881	2006_(Month_and_day_unknown)
A/duck/New_York/440409/2006	EPI_ISL_80882	2006_(Month_and_day_unknown)
A/duck/New_York/440410/2006	EPI_ISL_80883	2006_(Month_and_day_unknown)
A/chicken/Pennsylvania/446080-7/2006	EPI_ISL_80884	2006_(Month_and_day_unknown)
A/avian/New_York/448534/2006	EPI_ISL_80885	2006_(Month_and_day_unknown)
A/duck/Pennsylvania/465759/2006	EPI_ISL_80886	2006_(Month_and_day_unknown)
A/duck/New_York/470179/2006	EPI_ISL_80887	2006_(Month_and_day_unknown)
A/duck/New_York/484680/2007	EPI_ISL_80890	2007_(Month_and_day_unknown)
A/unknown/New_Jersey/456488/2006	EPI_ISL_80970	2006_(Month_and_day_unknown)
A/duck/Pennsylvania/467189/2006	EPI_ISL_80971	2006_(Month_and_day_unknown)
A/duck/Oregon/459674-3/2006	EPI_ISL_80894	2006_(Month_and_day_unknown)
A/northern_pintail/Wisconsin/462764/2006	EPI_ISL_80895	2006_(Month_and_day_unknown)
A/waterfowl/Colorado/462963/2006	EPI_ISL_80972	2006_(Month_and_day_unknown)
A/duck/Michigan/463796-7/2006	EPI_ISL_80973	2006_(Month_and_day_unknown)
A/northern_pintail/Iowa/463992/2006	EPI_ISL_80896	2006_(Month_and_day_unknown)
A/mallard/Illinois/464067-5/2006	EPI_ISL_80974	2006_(Month_and_day_unknown)
A/mallard/Wisconsin/464979/2006	EPI_ISL_80897	2006_(Month_and_day_unknown)
A/northern_pintail/California/466371/2006	EPI_ISL_80975	2006_(Month_and_day_unknown)
A/Northern_shoveler/Utah/466781/2006	EPI_ISL_80977	2006_(Month_and_day_unknown)
A/Northern_shoveler/Washington/467923/2006	EPI_ISL_80899	2006_(Month_and_day_unknown)
A/green_winged_teal/Delaware/468157-6/2006	EPI_ISL_80978	2006_(Month_and_day_unknown)
A/Northern_shoveler/Mississippi/469987-3/2006	EPI_ISL_80900	2006_(Month_and_day_unknown)
A/mallard/Mississippi/469988-2/2006	EPI_ISL_80901	2006_(Month_and_day_unknown)
A/northern_pintail/California/473046/2006	EPI_ISL_80979	2006_(Month_and_day_unknown)
A/Canada_goose/Colorado/473047-2/2006	EPI_ISL_80902	2006_(Month_and_day_unknown)
A/mallard/Arkansas/473507-13/2006	EPI_ISL_80903	2006_(Month_and_day_unknown)
A/Canada_goose/Colorado/474037-5/2006	EPI_ISL_80904	2006_(Month_and_day_unknown)
A/Canada_goose/Wisconsin/474847-4/2006	EPI_ISL_80905	2006_(Month_and_day_unknown)
A/tundra_swan/Alaska//480410/2007	EPI_ISL_80906	2007_(Month_and_day_unknown)
A/northern_pintail/California/491335/2007	EPI_ISL_80907	2007_(Month_and_day_unknown)
A/wild_bird/Wisconsin/433163-2/2006	EPI_ISL_80981	2006_(Month_and_day_unknown)
A/wild_bird/Wisconsin/439436/2006	EPI_ISL_80909	2006_(Month_and_day_unknown)
A/white_front_goose/Alaska//445210/2006	EPI_ISL_80982	2006_(Month_and_day_unknown)
A/mallard/NV/449567-1/2006	EPI_ISL_80910	2006_(Month_and_day_unknown)
A/mallard/NV/449567-2/2006	EPI_ISL_80911	2006_(Month_and_day_unknown)
A/mallard/NV/449567-4/2006	EPI_ISL_80912	2006_(Month_and_day_unknown)
A/mallard/NV/449567-5/2006	EPI_ISL_80913	2006_(Month_and_day_unknown)
A/mallard/NV/450206/2006	EPI_ISL_80914	2006_(Month_and_day_unknown)
A/mallard/NV/450206-2/2006	EPI_ISL_80983	2006_(Month_and_day_unknown)
A/mallard/NV/453350-8/2006	EPI_ISL_80915	2006_(Month_and_day_unknown)
A/Canada_goose/Alaska//453648/2006	EPI_ISL_80916	2006_(Month_and_day_unknown)
A/mallard/Washington/456273-3/2006	EPI_ISL_80917	2006_(Month_and_day_unknown)
A/wild_bird/Wisconsin/433163-1/2006	EPI_ISL_80918	2006_(Month_and_day_unknown)
A/wild_bird/Wisconsin/439436-2/2006	EPI_ISL_80919	2006_(Month_and_day_unknown)
A/avian/Saudi_Arabia/910134/2006	EPI_ISL_80921	2006_(Month_and_day_unknown)
A/avian/Saudi_Arabia/910135/2006	EPI_ISL_80922	2006_(Month_and_day_unknown)
A/avian/Saudi_Arabia/910136/2006	EPI_ISL_80923	2006_(Month_and_day_unknown)
A/avian/Egypt/920431/2006	EPI_ISL_80924	2006_(Month_and_day_unknown)
A/avian/Hong_Kong/0719/2007	EPI_ISL_80926	2007_(Month_and_day_unknown)
A/avian/Hong_Kong/0828/2007	EPI_ISL_80927	2007_(Month_and_day_unknown)
A/avian/Hong_Kong/2372/2007	EPI_ISL_80928	2007_(Month_and_day_unknown)
A/avian/Hong_Kong/1993/2007	EPI_ISL_80929	2007_(Month_and_day_unknown)
A/duck/Soc_Trang/07-25/2007	EPI_ISL_80931	2007_(Month_and_day_unknown)
A/duck/Vinh_Long/07-26/2007	EPI_ISL_80932	2007_(Month_and_day_unknown)
A/duck/Can_Tho/07-28/2007	EPI_ISL_80933	2007_(Month_and_day_unknown)
A/chicken/Nam_Dinh/07-32/2007	EPI_ISL_80934	2007_(Month_and_day_unknown)
A/duck/Hai_Duong/07-40/2007	EPI_ISL_80935	2007_(Month_and_day_unknown)
A/chicken/Cao_Bang/07-42/2007	EPI_ISL_80936	2007_(Month_and_day_unknown)
A/duck/Phu_Tho/07-48/2007	EPI_ISL_80938	2007_(Month_and_day_unknown)
A/duck/Nghe_An/07-49/2007	EPI_ISL_80939	2007_(Month_and_day_unknown)
A/duck/Ha_Tinh/07-53/2007	EPI_ISL_80940	2007_(Month_and_day_unknown)
A/duck/Nam_Dinh/07-55/2007	EPI_ISL_80941	2007_(Month_and_day_unknown)
A/duck/Mong_Cai/07-58/2007	EPI_ISL_80942	2007_(Month_and_day_unknown)
A/duck/Ninh_Binh/07-68/2007	EPI_ISL_80944	2007_(Month_and_day_unknown)
A/chicken/Bac_Giang/07-74/2007	EPI_ISL_80945	2007_(Month_and_day_unknown)
A/chicken/Ha_Nam/07-83/2007	EPI_ISL_80946	2007_(Month_and_day_unknown)
A/duck/Thai_Ninh/07-86/2007	EPI_ISL_80949	2007_(Month_and_day_unknown)
A/duck/Nam_Dinh/07-88/2007	EPI_ISL_80951	2007_(Month_and_day_unknown)
A/chicken/Thai_Binh/07-89/2007	EPI_ISL_80952	2007_(Month_and_day_unknown)
A/duck/Nam_Dinh/07-91/2007	EPI_ISL_80954	2007_(Month_and_day_unknown)
A/mallard/Maryland/178/2002	EPI_ISL_80968	2002_(Month_and_day_unknown)
A/mallard/Maryland/307/2002	EPI_ISL_80990	2002_(Month_and_day_unknown)
A/mallard/Maryland/321/2002	EPI_ISL_80991	2002_(Month_and_day_unknown)
A/mallard/Maryland/322/2002	EPI_ISL_80992	2002_(Month_and_day_unknown)
A/mallard/Maryland/334/2002	EPI_ISL_80993	2002_(Month_and_day_unknown)
A/Guinea_fowl/New_Jersey/447114/2006	EPI_ISL_81013	2006_(Month_and_day_unknown)
A/American_widgeon/Washington/466769/2006	EPI_ISL_81034	2006_(Month_and_day_unknown)
A/American_widgeon/Oregon/467919/2006	EPI_ISL_81014	2006_(Month_and_day_unknown)
A/yellow-headed_Amazon/California/500658/2007	EPI_ISL_81015	2007_(Month_and_day_unknown)
A/muscovy_duck/Bac_Ninh/07-69/2007	EPI_ISL_81016	2007_(Month_and_day_unknown)
A/muscovy_duck/Ha_Nam/07-47/2007	EPI_ISL_81017	2007_(Month_and_day_unknown)
A/muscovy_duck/Bac_Gieng/07-66/2007	EPI_ISL_81018	2007_(Month_and_day_unknown)
A/muscovy_duck/Ha_Nam/07-84/2007	EPI_ISL_81019	2007_(Month_and_day_unknown)
A/muscovy_duck/Son_La/07-85/2007	EPI_ISL_81020	2007_(Month_and_day_unknown)
A/muscovy_duck/Nam_Dinh/07-87/2007	EPI_ISL_81021	2007_(Month_and_day_unknown)
A/muscovy_duck/Thai_Binh/07-90/2007	EPI_ISL_81022	2007_(Month_and_day_unknown)
A/sanderling/Delaware/882/2002	EPI_ISL_81023	2002_(Month_and_day_unknown)
A/ruddy_turnstone/New_Jersey/888/2002	EPI_ISL_81024	2002_(Month_and_day_unknown)
A/ruddy_turnstone/Delaware/96/2002	EPI_ISL_81025	2002_(Month_and_day_unknown)
A/ruddy_turnstone/Delaware/288/2002	EPI_ISL_81026	2002_(Month_and_day_unknown)
A/ruddy_turnstone/New_Jersey/398/2002	EPI_ISL_81027	2002_(Month_and_day_unknown)
A/ruddy_turnstone/Delaware/576/2002	EPI_ISL_81028	2002_(Month_and_day_unknown)
A/ruddy_turnstone/New_Jersey/954/2002	EPI_ISL_81029	2002_(Month_and_day_unknown)
A/ruddy_turnstone/New_Jersey/980/2002	EPI_ISL_81030	2002_(Month_and_day_unknown)
A/ruddy_turnstone/Delaware/1171/2002	EPI_ISL_81031	2002_(Month_and_day_unknown)
A/ruddy_turnstone/Delaware/1234/2002	EPI_ISL_81032	2002_(Month_and_day_unknown)
A/ruddy_turnstone/Delaware/1252/2002	EPI_ISL_81033	2002_(Month_and_day_unknown)
A/ruddy_turnstone/Delaware/892/2002	EPI_ISL_81037	2002_(Month_and_day_unknown)
A/sanderling/Delaware/654/2002	EPI_ISL_81038	2002_(Month_and_day_unknown)
A/ruddy_turnstone/New_Jersey/171/2006	EPI_ISL_81039	2006_(Month_and_day_unknown)
A/red_knot/New_Jersey/96/2006	EPI_ISL_81040	2006_(Month_and_day_unknown)
A/sanderling/New_Jersey/125/2006	EPI_ISL_81041	2006_(Month_and_day_unknown)
A/chicken/British_Columbia/NS-01827-4/2004	EPI_ISL_18347	2004_(Month_and_day_unknown)
A/chicken/West_Bengal/170564/2009	EPI_ISL_81527	03/09/2009
A/chicken/West_Bengal/162642/2009	EPI_ISL_81528	02/15/2009
A/chicken/West_Bengal/106181/2008	EPI_ISL_81531	05/07/2008
A/chicken/West_Bengal/81760/2008	EPI_ISL_81532	01/19/2008
A/chicken/West_Bengal/155505/2009	EPI_ISL_81533	01/2009_(Day_unknown)
A/chicken/West_Bengal/193936/2009	EPI_ISL_81534	05/2009_(Day_unknown)
A/chicken/West_Bengal/142121/2008	EPI_ISL_81535	12/2008_(Day_unknown)
A/chicken/West_Bengal/148713/2009	EPI_ISL_81536	01/2009_(Day_unknown)
A/chicken/West_Bengal/239020/2010	EPI_ISL_81582	01/12/2010
A/chicken/West_Bengal/239022/2010	EPI_ISL_81583	01/12/2010
A/mallard/Alaska/44050-056/2006	EPI_ISL_81833	05/11/2006
A/mallard/Alaska/44354-665/2007	EPI_ISL_81831	09/01/2007
A/mallard/Alaska/44354-831/2007	EPI_ISL_81825	10/02/2007
A/mallard/Alaska/44244-148/2006	EPI_ISL_81828	09/01/2006
A/mallard/Alaska/44185-067/2006	EPI_ISL_81846	08/19/2006
A/mallard/Alaska/44187-131/2006	EPI_ISL_81853	08/19/2006
A/mallard/Alaska/44244-097/2006	EPI_ISL_81856	09/01/2006
A/chicken/Netherlands/03003093/03(H7N7)	EPI_ISL_82373	02/28/2003	Wageningen_Bioveterinary_Research		Koch_Guus
A/chicken/Netherlands/621560/03(H7N7)	EPI_ISL_82374	02/28/2003	Wageningen_Bioveterinary_Research		Koch_Guus
A/chicken/Netherlands/03003217/03(H7N7)	EPI_ISL_82376	03/02/2003	Wageningen_Bioveterinary_Research		Koch_Guus
A/chicken/Netherlands/03003010/03(H7N7)	EPI_ISL_82377	03/04/2003	Wageningen_Bioveterinary_Research		Koch_Guus
A/chicken/Netherlands/03003008/03(H7N7)	EPI_ISL_82378	03/04/2003	Wageningen_Bioveterinary_Research		Koch_Guus
A/chicken/Netherlands/03002994/03(H7N7)	EPI_ISL_82379	03/04/2003	Wageningen_Bioveterinary_Research		Koch_Guus
A/chicken/Netherlands/03002971/03(H7N7)	EPI_ISL_82380	03/04/2003	Wageningen_Bioveterinary_Research		Koch_Guus
A/chicken/Netherlands/03003096/03(H7N7)	EPI_ISL_82381	03/05/2003	Wageningen_Bioveterinary_Research		Koch_Guus
A/chicken/Netherlands/03003105/03(H7N7)	EPI_ISL_82382	03/05/2003	Wageningen_Bioveterinary_Research		Koch_Guus
A/chicken/Netherlands/03003109/03(H7N7)	EPI_ISL_82383	03/05/2003	Wageningen_Bioveterinary_Research		Koch_Guus
A/chicken/Netherlands/03003106/03(H7N7)	EPI_ISL_82384	03/05/2003	Wageningen_Bioveterinary_Research		Koch_Guus
A/chicken/Netherlands/03003113/03(H7N7)	EPI_ISL_82385	03/05/2003	Wageningen_Bioveterinary_Research		Koch_Guus
A/chicken/Netherlands/03003111/03(H7N7)	EPI_ISL_82386	03/05/2003	Wageningen_Bioveterinary_Research		Koch_Guus
A/chicken/Netherlands/03003242/03(H7N7)	EPI_ISL_82387	03/05/2003	Wageningen_Bioveterinary_Research		Koch_Guus
A/chicken/Netherlands/03003243/03(H7N7)	EPI_ISL_82388	03/05/2003	Wageningen_Bioveterinary_Research		Koch_Guus
A/chicken/Netherlands/03003370/03(H7N7)	EPI_ISL_82389	03/07/2003	Wageningen_Bioveterinary_Research		Koch_Guus
A/chicken/Netherlands/03003402/03(H7N7)	EPI_ISL_82390	03/08/2003	Wageningen_Bioveterinary_Research		Koch_Guus
A/chicken/Netherlands/03003403/03(H7N7)	EPI_ISL_82391	03/07/2003	Wageningen_Bioveterinary_Research		Koch_Guus
A/chicken/Netherlands/03003325/03(H7N7)	EPI_ISL_82392	03/06/2003	Wageningen_Bioveterinary_Research		Koch_Guus
A/chicken/Netherlands/03003255/03(H7N7)	EPI_ISL_82393	03/06/2003	Wageningen_Bioveterinary_Research		Koch_Guus
A/chicken/Netherlands/03003246/03(H7N7)	EPI_ISL_82394	03/06/2003	Wageningen_Bioveterinary_Research		Koch_Guus
A/chicken/Netherlands/03003401/03(H7N7)	EPI_ISL_82395	03/08/2003	Wageningen_Bioveterinary_Research		Koch_Guus
A/turkey/Netherlands/03003568/03(H7N7)	EPI_ISL_82396	03/09/2003	Wageningen_Bioveterinary_Research		Koch_Guus
A/chicken/Netherlands/03004209/03(H7N7)	EPI_ISL_82397	03/11/2003	Wageningen_Bioveterinary_Research		Koch_Guus
A/chicken/Netherlands/03003256/03(H7N7)	EPI_ISL_82398	03/06/2003	Wageningen_Bioveterinary_Research		Koch_Guus
A/chicken/Netherlands/03005431/03(H7N7)	EPI_ISL_82399	03/11/2003	Wageningen_Bioveterinary_Research		Koch_Guus
A/chicken/Netherlands/03006728/03(H7N7)	EPI_ISL_82400	03/12/2003	Wageningen_Bioveterinary_Research		Koch_Guus
A/chicken/Netherlands/03006725/03(H7N7)	EPI_ISL_82401	03/12/2003	Wageningen_Bioveterinary_Research		Koch_Guus
A/chicken/Netherlands/03007158/03(H7N7)	EPI_ISL_82402	03/13/2003	Wageningen_Bioveterinary_Research		Koch_Guus
A/turkey/Netherlands/03007922/03(H7N7)	EPI_ISL_82403	03/11/2003	Wageningen_Bioveterinary_Research		Koch_Guus
A/chicken/Netherlands/03007894/03(H7N7)	EPI_ISL_82404	03/13/2003	Wageningen_Bioveterinary_Research		Koch_Guus
A/chicken/Netherlands/621571/03(H7N7)	EPI_ISL_82405	03/01/2003	Wageningen_Bioveterinary_Research		Koch_Guus
A/chicken/Netherlands/03004210/03(H7N7)	EPI_ISL_82406	03/01/2003	Wageningen_Bioveterinary_Research		Koch_Guus
A/chicken/Netherlands/03008059/03(H7N7)	EPI_ISL_82407	03/11/2003	Wageningen_Bioveterinary_Research		Koch_Guus
A/chicken/Netherlands/03008082/03(H7N7)	EPI_ISL_82408	03/15/2003	Wageningen_Bioveterinary_Research		Koch_Guus
A/chicken/Netherlands/03005432/03(H7N7)	EPI_ISL_82409	03/04/2003	Wageningen_Bioveterinary_Research		Koch_Guus
A/chicken/Netherlands/03006724/03(H7N7)	EPI_ISL_82410	03/13/2003	Wageningen_Bioveterinary_Research		Koch_Guus
A/chicken/Netherlands/03003441/03(H7N7)	EPI_ISL_82411	03/09/2003	Wageningen_Bioveterinary_Research		Koch_Guus
A/chicken/Netherlands/03008383/03(H7N7)	EPI_ISL_82412	03/18/2003	Wageningen_Bioveterinary_Research		Koch_Guus
A/chicken/Netherlands/03008034/03(H7N7)	EPI_ISL_82413	03/14/2003	Wageningen_Bioveterinary_Research		Koch_Guus
A/chicken/Netherlands/03008450/03(H7N7)	EPI_ISL_82414	03/18/2003	Wageningen_Bioveterinary_Research		Koch_Guus
A/chicken/Netherlands/03008451/03(H7N7)	EPI_ISL_82415	03/16/2003	Wageningen_Bioveterinary_Research		Koch_Guus
A/chicken/Netherlands/03008271/03(H7N7)	EPI_ISL_82416	03/17/2003	Wageningen_Bioveterinary_Research		Koch_Guus
A/chicken/Netherlands/03008235/03(H7N7)	EPI_ISL_82417	03/17/2003	Wageningen_Bioveterinary_Research		Koch_Guus
A/chicken/Netherlands/03008514/03(H7N7)	EPI_ISL_82418	03/19/2003	Wageningen_Bioveterinary_Research		Koch_Guus
A/chicken/Netherlands/03008998/03(H7N7)	EPI_ISL_82419	03/20/2003	Wageningen_Bioveterinary_Research		Koch_Guus
A/turkey/Netherlands/03007999/03(H7N7)	EPI_ISL_82420	03/15/2003	Wageningen_Bioveterinary_Research		Koch_Guus
A/chicken/Netherlands/03009007/03(H7N7)	EPI_ISL_82421	03/20/2003	Wageningen_Bioveterinary_Research		Koch_Guus
A/chicken/Netherlands/03008199/03(H7N7)	EPI_ISL_82422	03/16/2003	Wageningen_Bioveterinary_Research		Koch_Guus
A/chicken/Netherlands/03009104/03(H7N7)	EPI_ISL_82423	03/23/2003	Wageningen_Bioveterinary_Research		Koch_Guus
A/chicken/Netherlands/03009083/03(H7N7)	EPI_ISL_82424	03/22/2003	Wageningen_Bioveterinary_Research		Koch_Guus
A/chicken/Netherlands/03009059/03(H7N7)	EPI_ISL_82425	03/22/2003	Wageningen_Bioveterinary_Research		Koch_Guus
A/chicken/Netherlands/03009014/03(H7N7)	EPI_ISL_82426	03/20/2003	Wageningen_Bioveterinary_Research		Koch_Guus
A/chicken/Netherlands/03009008/03(H7N7)	EPI_ISL_82427	03/19/2003	Wageningen_Bioveterinary_Research		Koch_Guus
A/chicken/Netherlands/03003415/03(H7N7)	EPI_ISL_82428	03/08/2003	Wageningen_Bioveterinary_Research		Koch_Guus
A/chicken/Netherlands/03009123/03(H7N7)	EPI_ISL_82429	03/23/2003	Wageningen_Bioveterinary_Research		Koch_Guus
A/chicken/Netherlands/03009126/03(H7N7)	EPI_ISL_82430	03/23/2003	Wageningen_Bioveterinary_Research		Koch_Guus
A/chicken/Netherlands/03009125/03(H7N7)	EPI_ISL_82431	03/23/2003	Wageningen_Bioveterinary_Research		Koch_Guus
A/chicken/Netherlands/03009189/03(H7N7)	EPI_ISL_82432	03/24/2003	Wageningen_Bioveterinary_Research		Koch_Guus
A/chicken/Netherlands/03009403/03(H7N7)	EPI_ISL_82433	03/26/2003	Wageningen_Bioveterinary_Research		Koch_Guus
A/chicken/Netherlands/03009754/03(H7N7)	EPI_ISL_82434	03/28/2003	Wageningen_Bioveterinary_Research		Koch_Guus
A/chicken/Netherlands/03009787/03(H7N7)	EPI_ISL_82435	03/28/2003	Wageningen_Bioveterinary_Research		Koch_Guus
A/chicken/Netherlands/03009791/03(H7N7)	EPI_ISL_82436	03/28/2003	Wageningen_Bioveterinary_Research		Koch_Guus
A/chicken/Netherlands/03009828/03(H7N7)	EPI_ISL_82437	03/28/2003	Wageningen_Bioveterinary_Research		Koch_Guus
A/chicken/Netherlands/03009830/03(H7N7)	EPI_ISL_82438	03/28/2003	Wageningen_Bioveterinary_Research		Koch_Guus
A/chicken/Netherlands/03009833/03(H7N7)	EPI_ISL_82439	03/28/2003	Wageningen_Bioveterinary_Research		Koch_Guus
A/chicken/Netherlands/03009859/03(H7N7)	EPI_ISL_82440	03/29/2003	Wageningen_Bioveterinary_Research		Koch_Guus
A/chicken/Netherlands/03009857/03(H7N7)	EPI_ISL_82441	03/29/2003	Wageningen_Bioveterinary_Research		Koch_Guus
A/chicken/Netherlands/03009858/03(H7N7)	EPI_ISL_82442	03/29/2003	Wageningen_Bioveterinary_Research		Koch_Guus
A/chicken/Netherlands/03009831/03(H7N7)	EPI_ISL_82443	03/27/2003	Wageningen_Bioveterinary_Research		Koch_Guus
A/chicken/Netherlands/03009863/03(H7N7)	EPI_ISL_82444	03/29/2003	Wageningen_Bioveterinary_Research		Koch_Guus
A/chicken/Netherlands/03009884/03(H7N7)	EPI_ISL_82445	03/29/2003	Wageningen_Bioveterinary_Research		Koch_Guus
A/chicken/Netherlands/03009886/03(H7N7)	EPI_ISL_82446	03/30/2003	Wageningen_Bioveterinary_Research		Koch_Guus
A/chicken/Netherlands/03009888/03(H7N7)	EPI_ISL_82447	03/30/2003	Wageningen_Bioveterinary_Research		Koch_Guus
A/chicken/Netherlands/03009889/03(H7N7)	EPI_ISL_82448	03/30/2003	Wageningen_Bioveterinary_Research		Koch_Guus
A/chicken/Netherlands/03009921/03(H7N7)	EPI_ISL_82449	03/31/2003	Wageningen_Bioveterinary_Research		Koch_Guus
A/chicken/Netherlands/03009923/03(H7N7)	EPI_ISL_82450	03/31/2003	Wageningen_Bioveterinary_Research		Koch_Guus
A/chicken/Netherlands/03009941/03(H7N7)	EPI_ISL_82451	03/31/2003	Wageningen_Bioveterinary_Research		Koch_Guus
A/chicken/Netherlands/03009942/03(H7N7)	EPI_ISL_82452	03/31/2003	Wageningen_Bioveterinary_Research		Koch_Guus
A/chicken/Netherlands/03009892/03(H7N7)	EPI_ISL_82453	03/30/2003	Wageningen_Bioveterinary_Research		Koch_Guus
A/chicken/Netherlands/03010040/03(H7N7)	EPI_ISL_82454	04/01/2003	Wageningen_Bioveterinary_Research		Koch_Guus
A/chicken/Netherlands/03009975/03(H7N7)	EPI_ISL_82455	03/31/2003	Wageningen_Bioveterinary_Research		Koch_Guus
A/chicken/Netherlands/03010134/03(H7N7)	EPI_ISL_82456	04/02/2003	Wageningen_Bioveterinary_Research		Koch_Guus
[truncated: 13,563 more rows]

## Sheet: PB1
We gratefully acknowledge the following Authors from the Originating laboratories responsible for obtaining the specimens and the Submitting laboratories where genetic sequence data were generated and shared via the GISAID Initiative, on which this research is based. All submitters of data may be contacted directly via www.gisaid.org 1 Shu, Y., McCauley, J. (2017) GISAID: from vision to reality E…
Virus name	Accession No.	Collected	Originating laboratory	Submitting laboratory	Authors
A/chicken/Yamaguchi/7/2004	EPI_ISL_262	2004_(Month_and_day_unknown)
A/bar-headed_goose/Mongolia/1/05	EPI_ISL_291	2005_(Month_and_day_unknown)
A/whooper_swan/Mongolia/3/05	EPI_ISL_292	2005_(Month_and_day_unknown)
A/duck/Hokkaido/Vac-2/04	EPI_ISL_310	2004_(Month_and_day_unknown)
A/duck/Hokkaido/Vac-1/04	EPI_ISL_356	2004_(Month_and_day_unknown)
A/whooper_swan/Mongolia/2/06	EPI_ISL_372	2006_(Month_and_day_unknown)
A/common_goldeneye/Mongolia/12/2006	EPI_ISL_548	2006_(Month_and_day_unknown)
A/duck/Hokkaido/120/2001	EPI_ISL_587	2001_(Month_and_day_unknown)
A/duck/Mongolia/54/01	EPI_ISL_297	2001_(Month_and_day_unknown)
A/duck/Shiga/8/2004	EPI_ISL_648	2004_(Month_and_day_unknown)
A/duck/Hokkaido/Vac-3/2007	EPI_ISL_664	2007_(Month_and_day_unknown)
A/chicken/California/1002a/00	EPI_ISL_2145	2000_(Month_and_day_unknown)
A/chicken/California/905/01	EPI_ISL_2146	2001_(Month_and_day_unknown)
A/Chicken/California/6643/2001	EPI_ISL_2147	2001_(Month_and_day_unknown)
A/chicken/California/465/00	EPI_ISL_2148	2000_(Month_and_day_unknown)
A/chicken/California/139/01	EPI_ISL_2150	2001_(Month_and_day_unknown)
A/Duck/Anyang/AVL-1/2001	EPI_ISL_2173	2001_(Month_and_day_unknown)
A/Chicken/Guangdong/10/00	EPI_ISL_2233	2000_(Month_and_day_unknown)
A/quail/Hong_Kong/SF550/00	EPI_ISL_2553	2000_(Month_and_day_unknown)
A/quail/Hong_Kong/SF595/00	EPI_ISL_2554	2000_(Month_and_day_unknown)
A/pheasant/Hong_Kong/NT261/00	EPI_ISL_2555	2000_(Month_and_day_unknown)
A/chukka/Hong_Kong/FY295/00	EPI_ISL_2556	2000_(Month_and_day_unknown)
A/pheasant/Hong_Kong/FY294/00	EPI_ISL_2615	2000_(Month_and_day_unknown)
A/chicken/Germany/R28/03	EPI_ISL_2789	2003_(Month_and_day_unknown)
A/chicken/Nigeria/BA210/2006	EPI_ISL_2927	2006_(Month_and_day_unknown)
A/chicken/Nigeria/BA211/2006	EPI_ISL_2928	2006_(Month_and_day_unknown)
A/chicken/Nigeria/SO300/2006	EPI_ISL_2929	2006_(Month_and_day_unknown)
A/chicken/Nigeria/SO452/2006	EPI_ISL_2930	2006_(Month_and_day_unknown)
A/chicken/Nigeria/SO493/2006	EPI_ISL_2931	2006_(Month_and_day_unknown)
A/chicken/Nigeria/SO494/2006	EPI_ISL_2932	2006_(Month_and_day_unknown)
A/Quail/Nanchang/2-0460/2000	EPI_ISL_3199	02/17/2000
A/Pigeon/Nanchang/2-0461/2000	EPI_ISL_3185	02/17/2000
A/Duck/Nanchang/8-174/2000	EPI_ISL_3162	08/13/2000
A/Quail/Nanchang/7-026/2000	EPI_ISL_3172	07/09/2000
A/Chicken/Nanchang/7-010/2000	EPI_ISL_3154	07/09/2000
A/Chicken/Nanchang/4-301/2001	EPI_ISL_3197	04/27/2001
A/Duck/Nanchang/2-0486/2000	EPI_ISL_3140	02/17/2000
A/Duck/Nanchang/4-165/2000	EPI_ISL_3182	04/12/2000
A/Duck/Nanchang/4-184/2000	EPI_ISL_3141	04/12/2000
A/Quail/Nanchang/4-034/2000	EPI_ISL_3179	04/07/2000
A/Wild_Duck/Nanchang/2-0480/2000	EPI_ISL_3192	02/17/2000
A/duck/NC/91347/01	EPI_ISL_3362	2001_(Month_and_day_unknown)
A/chicken/Chile/176822/02	EPI_ISL_3514	2002_(Month_and_day_unknown)
A/chicken/Netherlands/1/03	EPI_ISL_3546	2003_(Month_and_day_unknown)
A/duck/Hokkaido/17/2001	EPI_ISL_644	2001_(Month_and_day_unknown)
A/duck/China/E319-2/03	EPI_ISL_3740	2003_(Month_and_day_unknown)
A/Dk/HK/821/02	EPI_ISL_3846	2002_(Month_and_day_unknown)
A/duck/Fujian/01/2002	EPI_ISL_3889	2002_(Month_and_day_unknown)
A/duck/Fujian/13/2002	EPI_ISL_3890	2002_(Month_and_day_unknown)
A/duck/Fujian/17/2001	EPI_ISL_3904	2001_(Month_and_day_unknown)
A/duck/Fujian/19/2000	EPI_ISL_3891	2000_(Month_and_day_unknown)
A/duck/Guangdong/01/2001	EPI_ISL_3892	2001_(Month_and_day_unknown)
A/duck/Guangdong/07/2000	EPI_ISL_3905	2000_(Month_and_day_unknown)
A/duck/Guangdong/22/2002	EPI_ISL_3894	2002_(Month_and_day_unknown)
A/duck/Guangdong/40/2000	EPI_ISL_3906	2000_(Month_and_day_unknown)
A/duck/Guangxi/22/2001	EPI_ISL_3896	2001_(Month_and_day_unknown)
A/duck/Guangxi/50/2001	EPI_ISL_3907	2001_(Month_and_day_unknown)
A/duck/Guangxi/53/2002	EPI_ISL_3898	2002_(Month_and_day_unknown)
A/duck/Shanghai/08/2001	EPI_ISL_3902	2001_(Month_and_day_unknown)
A/duck/Shanghai/13/2001	EPI_ISL_3899	2001_(Month_and_day_unknown)
A/duck/Shanghai/35/2002	EPI_ISL_3900	2002_(Month_and_day_unknown)
A/duck/Shanghai/37/2002	EPI_ISL_3901	2002_(Month_and_day_unknown)
A/duck/Shanghai/38/2001	EPI_ISL_3908	2001_(Month_and_day_unknown)
A/duck/Zhejiang/11/2000	EPI_ISL_3903	2000_(Month_and_day_unknown)
A/chicken/Guangdong/174/04	EPI_ISL_4036	2004_(Month_and_day_unknown)
A/chicken/Jilin/9/2004	EPI_ISL_4202	2004_(Month_and_day_unknown)
A/chicken/Hubei/327/2004	EPI_ISL_4478	2004_(Month_and_day_unknown)
A/chicken/Hebei/1/2002	EPI_ISL_4515	2002_(Month_and_day_unknown)
A/chicken/Guangdong/191/04	EPI_ISL_4531	2004_(Month_and_day_unknown)
A/chicken/Guangdong/178/04	EPI_ISL_4532	2004_(Month_and_day_unknown)
A/duck/Guangdong/173/04	EPI_ISL_4533	2004_(Month_and_day_unknown)
A/duck/Shandong/093/2004	EPI_ISL_4662	2004_(Month_and_day_unknown)
A/chicken/Henan/01/2004	EPI_ISL_4852	2004_(Month_and_day_unknown)
A/Chicken/Henan/12/2004	EPI_ISL_4854	2004_(Month_and_day_unknown)
A/Chicken/Henan/13/2004	EPI_ISL_4855	2004_(Month_and_day_unknown)
A/Chicken/Henan/16/2004	EPI_ISL_4856	2004_(Month_and_day_unknown)
A/wild_duck/Guangdong/314/2004	EPI_ISL_4857	2004_(Month_and_day_unknown)
A/swan/Guangxi/307/2004	EPI_ISL_4858	2004_(Month_and_day_unknown)
A/blue-winged_teal/Ohio/926/2002	EPI_ISL_5342	09/07/2002
A/blue-winged_teal/Ohio/908/2002	EPI_ISL_5345	09/07/2002
A/mallard/Maryland/881/2002	EPI_ISL_5351	08/29/2002
A/pintail/Alaska/20/2005	EPI_ISL_5563	08/09/2005
A/pintail/Alaska/53/2005	EPI_ISL_5616	08/08/2005
A/mallard/Ohio/657/2002	EPI_ISL_5343	08/19/2002
A/chicken/Pennsylvania/143586/2002	EPI_ISL_5858	2002_(Month_and_day_unknown)
A/chicken/Italy/1285/2000	EPI_ISL_5874	2000_(Month_and_day_unknown)
A/chicken/Chile/184240-4322/2002	EPI_ISL_5876	2002_(Month_and_day_unknown)
A/mallard/Alaska/256/2005	EPI_ISL_6150	08/11/2005
A/pintail/Alaska/279/2005	EPI_ISL_6151	08/11/2005
A/pintail/Alaska/211/2005	EPI_ISL_6236	08/10/2005
A/chicken/Nigeria/641/2006	EPI_ISL_6247	01/17/2006
A/chicken/Nigeria/957-20/2006	EPI_ISL_6248	2006_(Month_and_day_unknown)
A/chicken/Sudan/1784-7/2006	EPI_ISL_6249	2006_(Month_and_day_unknown)
A/chicken/Sudan/1784-10/2006	EPI_ISL_6250	2006_(Month_and_day_unknown)
A/mallard/Alaska/715/2005	EPI_ISL_6335	08/19/2005
A/mallard/Maryland/789/2002	EPI_ISL_6360	2002_(Month_and_day_unknown)
A/cygnus_cygnus/Iran/754/2006	EPI_ISL_6381	2006_(Month_and_day_unknown)
A/chicken/Afghanistan/1207/2006	EPI_ISL_6382	2006_(Month_and_day_unknown)
A/mallard/Italy/835/2006	EPI_ISL_6383	2006_(Month_and_day_unknown)
A/duck/Cote_d'Ivoire/1787-18/2006	EPI_ISL_6384	2006_(Month_and_day_unknown)
A/chicken/Cote_d'Ivoire/1787-34/2006	EPI_ISL_6385	2006_(Month_and_day_unknown)
A/cygnus_olor/Croatia/1/2005	EPI_ISL_6386	2005_(Month_and_day_unknown)
A/duck/Viet_Nam/1/2005	EPI_ISL_6387	2005_(Month_and_day_unknown)
A/chicken/Viet_Nam/2/2005	EPI_ISL_6388	2005_(Month_and_day_unknown)
A/chicken/Viet_Nam/6/2005	EPI_ISL_6389	2005_(Month_and_day_unknown)
A/chicken/Viet_Nam/8/2005	EPI_ISL_6390	2005_(Month_and_day_unknown)
A/chicken/Viet_Nam/9/2005	EPI_ISL_6391	2005_(Month_and_day_unknown)
A/chicken/Viet_Nam/10/2005	EPI_ISL_6392	2005_(Month_and_day_unknown)
A/chicken/Viet_Nam/11/2005	EPI_ISL_6393	2005_(Month_and_day_unknown)
A/duck/Viet_Nam/12/2005	EPI_ISL_6394	2005_(Month_and_day_unknown)
A/duck/Viet_Nam/20/2005	EPI_ISL_6395	2005_(Month_and_day_unknown)
A/chicken/Nigeria/1047-8/2006	EPI_ISL_6397	2006_(Month_and_day_unknown)
A/ostrich/Nigeria/1047-25/2006	EPI_ISL_6398	2006_(Month_and_day_unknown)
A/chicken/Nigeria/1047-54/2006	EPI_ISL_6399	2006_(Month_and_day_unknown)
A/chicken/Nigeria/1047-62/2006	EPI_ISL_6400	2006_(Month_and_day_unknown)
A/chicken/Nigeria/1047-30/2006	EPI_ISL_6401	2006_(Month_and_day_unknown)
A/chicken/Nigeria/1047-34/2006	EPI_ISL_6402	2006_(Month_and_day_unknown)
A/duck/Niger/914/2006	EPI_ISL_6412	2006_(Month_and_day_unknown)
A/cygnus_olor/Italy/742/2006	EPI_ISL_6413	02/10/2006
A/swan/Slovenia/760/2006	EPI_ISL_6414	2006_(Month_and_day_unknown)
A/quail/Viet_Nam/15/2005	EPI_ISL_6415	2005_(Month_and_day_unknown)
A/chicken/Viet_Nam/17/2005	EPI_ISL_6416	2005_(Month_and_day_unknown)
A/duck/Viet_Nam/18/2005	EPI_ISL_6417	2005_(Month_and_day_unknown)
A/guinea_fowl/Nigeria/957-12/2006	EPI_ISL_6431	2006_(Month_and_day_unknown)
A/duck/Viet_Nam/19/2005	EPI_ISL_6432	2005_(Month_and_day_unknown)
A/pintail/Alaska/102/2005	EPI_ISL_6499	08/09/2005
A/pintail/Alaska/310/2005	EPI_ISL_6500	08/11/2005
A/mallard/Alaska/708/2005	EPI_ISL_6501	08/19/2005
A/pintail/Alaska/779/2005	EPI_ISL_6502	08/20/2005
A/longtail_duck/Maryland/291/2005	EPI_ISL_6504	12/05/2005
A/snow_goose/Maryland/410/2005	EPI_ISL_6506	12/13/2005
A/blue-winged_teal/Ohio/658/2004	EPI_ISL_6627	09/01/2004
A/snow_goose/Maryland/353/2005	EPI_ISL_6628	12/13/2005
A/snow_goose/Maryland/364/2005	EPI_ISL_6629	12/13/2005
A/cygnus_olor/Italy/808/2006	EPI_ISL_6891	2006_(Month_and_day_unknown)
A/turkey/Italy/4479/2004	EPI_ISL_6916	2004_(Month_and_day_unknown)
A/turkey/Italy/251/2003	EPI_ISL_6917	2003_(Month_and_day_unknown)
A/turkey/Italy/3807/2004	EPI_ISL_6918	2004_(Month_and_day_unknown)
A/turkey/Italy/8912/2002	EPI_ISL_6919	2002_(Month_and_day_unknown)
A/quail/Italy/3347/2004	EPI_ISL_6920	2004_(Month_and_day_unknown)
A/chicken/Afghanistan/1573-47/2006	EPI_ISL_6921	2006_(Month_and_day_unknown)
A/chicken/Afghanistan/1573-65/2006	EPI_ISL_6922	2006_(Month_and_day_unknown)
A/chicken/Afghanistan/1573-92/2006	EPI_ISL_6923	2006_(Month_and_day_unknown)
A/chicken/Egypt/2253-1/2006	EPI_ISL_6924	2006_(Month_and_day_unknown)
A/turkey/Egypt/2253-2/2006	EPI_ISL_6925	2006_(Month_and_day_unknown)
A/chicken/Sudan/1784-8/2006	EPI_ISL_6926	2006_(Month_and_day_unknown)
A/chicken/Sudan/2115-9/2006	EPI_ISL_6927	2006_(Month_and_day_unknown)
A/chicken/Sudan/2115-12/2006	EPI_ISL_6928	2006_(Month_and_day_unknown)
A/ostrich/Italy/1038/2000	EPI_ISL_6929	02/09/2000
A/turkey/Ivory_Coast/4372-2/2006	EPI_ISL_6930	2006_(Month_and_day_unknown)
A/turkey/Ivory_Coast/4372-3/2006	EPI_ISL_6931	2006_(Month_and_day_unknown)
A/turkey/Ivory_Coast/4372-4/2006	EPI_ISL_6932	2006_(Month_and_day_unknown)
A/mallard/Ohio/667/2002	EPI_ISL_6934	08/19/2002
A/mallard/Maryland/750/2002	EPI_ISL_6935	08/27/2002
A/mallard/Ohio/654/2002	EPI_ISL_6936	08/19/2002
A/blue-winged_teal/Ohio/989/2002	EPI_ISL_6937	09/07/2002
A/mallard/Ohio/649/2002	EPI_ISL_6938	08/19/2002
A/black_duck/Maryland/834/2002	EPI_ISL_6939	08/28/2002
A/mallard/Ohio/655/2002	EPI_ISL_6940	08/19/2002
A/mallard/Ohio/666/2002	EPI_ISL_6941	08/19/2002
A/mallard/Ohio/668/2002	EPI_ISL_6942	08/19/2002
A/mallard/Ohio/671/2002	EPI_ISL_6943	08/19/2002
A/mallard/Ohio/686/2002	EPI_ISL_6944	08/19/2002
A/mallard/Maryland/470/2002	EPI_ISL_6945	08/14/2002
A/mallard/Maryland/172/2002	EPI_ISL_6946	06/26/2002
A/mallard/Ohio/648/2002	EPI_ISL_6947	08/19/2002
A/mallard/Ohio/653/2002	EPI_ISL_6948	08/19/2002
A/mallard/Ohio/664/2002	EPI_ISL_6950	08/19/2002
A/blue-winged_teal/Ohio/907/2002	EPI_ISL_6951	09/07/2002
A/pintail/Alaska/49/2005	EPI_ISL_6953	08/08/2005
A/black_duck/Ohio/415/2001	EPI_ISL_6954	08/30/2001
A/longtail_duck/Maryland/295/2005	EPI_ISL_6956	12/05/2005
A/common_scoter/Maryland/297/2005	EPI_ISL_6957	12/05/2005
A/mallard/Missouri/MO130/2005	EPI_ISL_6985	2005_(Month_and_day_unknown)
A/green-winged_teal/Ohio/1747/2005	EPI_ISL_6988	2005_(Month_and_day_unknown)
A/green-winged_teal/Ohio/1844/2005	EPI_ISL_6989	2005_(Month_and_day_unknown)
A/mallard/Ohio/1851/2005	EPI_ISL_6990	2005_(Month_and_day_unknown)
A/blue-winged_teal/Ohio/1339/2005	EPI_ISL_6994	2005_(Month_and_day_unknown)
A/green-winged_teal/Ohio/1324/2005	EPI_ISL_6996	2005_(Month_and_day_unknown)
A/american_black_duck/Ohio/1823/2005	EPI_ISL_6997	2005_(Month_and_day_unknown)
A/mallard/Maryland/681/2005	EPI_ISL_6999	2005_(Month_and_day_unknown)
A/mallard/Maryland/691/2005	EPI_ISL_7000	2005_(Month_and_day_unknown)
A/mallard/Maryland/631/2005	EPI_ISL_7001	2005_(Month_and_day_unknown)
A/mallard/Maryland/1135/2005	EPI_ISL_7003	2005_(Month_and_day_unknown)
A/mallard/Maryland/1153/2005	EPI_ISL_7004	2005_(Month_and_day_unknown)
A/green-winged_teal/Ohio/1289/2005	EPI_ISL_7006	2005_(Month_and_day_unknown)
A/green-winged_teal/Ohio/1324/2005	EPI_ISL_21001	2005_(Month_and_day_unknown)
A/mallard/Maryland/1241/2005	EPI_ISL_7007	2005_(Month_and_day_unknown)
A/mallard/Ohio/1801/2005	EPI_ISL_7008	2005_(Month_and_day_unknown)
A/green-winged_teal/Ohio/1292/2005	EPI_ISL_7009	2005_(Month_and_day_unknown)
A/turkey/Italy/3620/2003	EPI_ISL_7010	2003_(Month_and_day_unknown)
A/turkey/Italy/1010/2003	EPI_ISL_7011	2003_(Month_and_day_unknown)
A/chicken/Afghanistan/1573-7/2006	EPI_ISL_7012	2006_(Month_and_day_unknown)
A/chicken/Sudan/2115-10/2006	EPI_ISL_7014	2006_(Month_and_day_unknown)
A/mallard/Italy/3401/2005	EPI_ISL_7015	2005_(Month_and_day_unknown)
A/turkey/Italy/1351/2001	EPI_ISL_7016	2001_(Month_and_day_unknown)
A/mallard/Maryland/615/2005	EPI_ISL_7020	2005_(Month_and_day_unknown)
A/mallard/Maryland/710/2005	EPI_ISL_7021	2005_(Month_and_day_unknown)
A/mallard/Maryland/1124/2005	EPI_ISL_7022	2005_(Month_and_day_unknown)
A/mallard/Maryland/2022/2005	EPI_ISL_7023	2005_(Month_and_day_unknown)
A/turkey/Italy/4608/2003	EPI_ISL_7024	2003_(Month_and_day_unknown)
A/turkey/Italy/2987/2003	EPI_ISL_7025	2003_(Month_and_day_unknown)
A/turkey/Italy/3337/2004	EPI_ISL_7026	2004_(Month_and_day_unknown)
A/quail/Italy/4610/2003	EPI_ISL_7027	2003_(Month_and_day_unknown)
A/chicken/Ivory_Coast/1787-35/2006	EPI_ISL_7028	2006_(Month_and_day_unknown)
A/turkey/Italy/1258/2005	EPI_ISL_7029	2005_(Month_and_day_unknown)
A/turkey/Italy/2984/2000	EPI_ISL_7030	05/08/2000
A/turkey/Italy/4426/2000	EPI_ISL_7031	2000_(Month_and_day_unknown)
A/chicken/Italy/322/2001	EPI_ISL_7032	2001_(Month_and_day_unknown)
A/duck/Italy/551/2000	EPI_ISL_7033	2000_(Month_and_day_unknown)
A/mallard/Ohio/656/2002	EPI_ISL_7035	08/19/2002
A/mallard/Maryland/899/2002	EPI_ISL_7036	08/29/2002
A/mallard/Delaware/418/2005	EPI_ISL_7040	12/15/2005
A/mallard/Missouri/MO32/2005	EPI_ISL_7046	2005_(Month_and_day_unknown)
A/blue-winged_teal/Ohio/1387/2005	EPI_ISL_7068	2005_(Month_and_day_unknown)
A/mallard/Maryland/1131/2005	EPI_ISL_7070	2005_(Month_and_day_unknown)
A/white-winged_scoter/Maryland/301/2005	EPI_ISL_7071	12/05/2005
A/green-winged_teal/Ohio/1292/2005	EPI_ISL_21007	2005_(Month_and_day_unknown)
A/turkey/Italy/2043/2003	EPI_ISL_7156	2003_(Month_and_day_unknown)
A/turkey/Italy/1325/2005	EPI_ISL_7158	2005_(Month_and_day_unknown)
A/teal/Italy/3931-38/2005	EPI_ISL_7159	2005_(Month_and_day_unknown)
A/teal/Italy/3812/2005	EPI_ISL_7160	2005_(Month_and_day_unknown)
A/guinea_fowl/Italy/155/2000	EPI_ISL_7162	01/11/2000
A/quail/Italy/396/2000	EPI_ISL_7163	01/19/2000
A/mallard/Ohio/1717/2005	EPI_ISL_7169	2005_(Month_and_day_unknown)
A/mallard/Maryland/712/2005	EPI_ISL_7172	2005_(Month_and_day_unknown)
A/chukar/New_York/11653-1/2005	EPI_ISL_7175	02/02/2005
A/chicken/New_York/16326-5/2005	EPI_ISL_7181	02/16/2005
A/chicken/New_York/16330/2005	EPI_ISL_7182	02/16/2005
A/chicken/New_York/21211-2/2005	EPI_ISL_7183	03/01/2005
A/duck/New_York/21211-6/2005	EPI_ISL_7184	03/01/2005
A/turkey/Italy/8000/2002	EPI_ISL_7493	2002_(Month_and_day_unknown)
A/duck/Italy/775/2004	EPI_ISL_7494	2004_(Month_and_day_unknown)
A/chicken/Italy/2335/2000	EPI_ISL_7495	03/31/2000
A/turkey/Italy/1084/2000	EPI_ISL_7496	02/10/2000
A/mallard/Maryland/1983/2005	EPI_ISL_7499	2005_(Month_and_day_unknown)
A/blue-winged_teal/Ohio/566/2006	EPI_ISL_7502	2006_(Month_and_day_unknown)
A/chicken/New_York/21211-1/2005	EPI_ISL_7504	03/01/2005
A/chukar/New_York/21211-7/2005	EPI_ISL_7505	03/01/2005
A/pekin_duck/Italy/1848/2000	EPI_ISL_7511	03/13/2000
A/sharp-tailed_sandpiper/Australia/6/2004	EPI_ISL_7554	2004_(Month_and_day_unknown)
A/mallard/Maryland/182/2006	EPI_ISL_8016	2006_(Month_and_day_unknown)
A/duck/Victoria/5384/2002	EPI_ISL_8018	2002_(Month_and_day_unknown)
A/red-necked_stint/Australia/2/2004	EPI_ISL_8019	2004_(Month_and_day_unknown)
A/guinea_fowl/New_York/143646-3/2005	EPI_ISL_8050	2005_(Month_and_day_unknown)
A/pheasant/New_York/143646-4/2005	EPI_ISL_8051	2005_(Month_and_day_unknown)
A/duck/New_York/143646-5/2005	EPI_ISL_8052	2005_(Month_and_day_unknown)
A/chicken/New_York/3181-5/2006	EPI_ISL_8055	2006_(Month_and_day_unknown)
A/guinea_fowl/New_York/8391-1/2006	EPI_ISL_8059	2006_(Month_and_day_unknown)
A/chicken/New_York/8391-2/2006	EPI_ISL_8060	2006_(Month_and_day_unknown)
A/guinea_fowl/New_York/19501-4/2006	EPI_ISL_8062	2006_(Month_and_day_unknown)
A/chicken/New_York/29047-4/2006	EPI_ISL_8066	2006_(Month_and_day_unknown)
A/turkey/Italy/9742/2002	EPI_ISL_8070	2002_(Month_and_day_unknown)
A/turkey/Italy/2685/2003	EPI_ISL_8071	2003_(Month_and_day_unknown)
A/turkey/Italy/3829/2004	EPI_ISL_8072	2004_(Month_and_day_unknown)
A/turkey/Italy/3477/2004	EPI_ISL_8073	2004_(Month_and_day_unknown)
A/mallard/Maryland/1235/2006	EPI_ISL_8074	2006_(Month_and_day_unknown)
A/chicken/Vietnam/10/2004	EPI_ISL_8075	2004_(Month_and_day_unknown)
A/chicken/Vietnam/23/2004	EPI_ISL_8076	2004_(Month_and_day_unknown)
A/chicken/Vietnam/24/2004	EPI_ISL_8077	2004_(Month_and_day_unknown)
A/mallard/Alberta/24/01	EPI_ISL_8355	2001_(Month_and_day_unknown)
A/mallard/Alberta/24/01	EPI_ISL_8355	2001_(Month_and_day_unknown)
A/chicken/Fujian/25/00	EPI_ISL_8494	2000_(Month_and_day_unknown)
A/Chicken/Guangdong/10/00	EPI_ISL_2233	2000_(Month_and_day_unknown)
A/chicken/Guangdong/21/02	EPI_ISL_8495	2002_(Month_and_day_unknown)
A/chicken/Guangdong/4/00	EPI_ISL_8496	2000_(Month_and_day_unknown)
A/chicken/Guangdong/47/01	EPI_ISL_8497	2001_(Month_and_day_unknown)
A/chicken/Guangdong/56/01	EPI_ISL_8499	2001_(Month_and_day_unknown)
A/chicken/Hebei/31/00	EPI_ISL_8503	2000_(Month_and_day_unknown)
A/chicken/Heilongjiang/35/00	EPI_ISL_8504	2000_(Month_and_day_unknown)
A/chicken/Heilongjiang/48/01	EPI_ISL_8505	2001_(Month_and_day_unknown)
A/chicken/Henan/26/00	EPI_ISL_8506	2000_(Month_and_day_unknown)
A/chicken/Henan/43/02	EPI_ISL_8507	2002_(Month_and_day_unknown)
A/chicken/Jilin/53/01	EPI_ISL_8509	2001_(Month_and_day_unknown)
A/chicken/Jiangsu/1/00	EPI_ISL_8510	2000_(Month_and_day_unknown)
A/chicken/Shanghai/10/01	EPI_ISL_8514	2001_(Month_and_day_unknown)
A/mallard/Alberta/149/2002	EPI_ISL_8725	08/02/2002
A/mallard/Alberta/79/2003	EPI_ISL_8726	08/01/2003
A/mallard/Alberta/154/2003	EPI_ISL_8767	08/03/2003
A/shorebird/DE/12/2004	EPI_ISL_8768	05/15/2004
A/mallard/Alberta/130/2003	EPI_ISL_8770	08/01/2003
A/mallard/Alberta/254/2003	EPI_ISL_5784	08/08/2003
A/mallard/Alberta/27/2001	EPI_ISL_5785	07/26/2001
A/pintail/Alberta/49/2003	EPI_ISL_8777	2003_(Month_and_day_unknown)
A/mallard/Alberta/209/2003	EPI_ISL_8779	08/07/2003
A/mallard/Alberta/245/2003	EPI_ISL_8781	08/08/2003
A/shorebird/DE/101/2004	EPI_ISL_8785	05/17/2004
A/laughing_gull/DE/5/2003	EPI_ISL_8788	05/19/2003
A/shorebird/DE/68/2004	EPI_ISL_8791	05/17/2004
A/pintail_duck/Alberta/210/2002	EPI_ISL_8803	08/16/2002
A/mallard/Alberta/156/2001	EPI_ISL_8826	08/06/2001
A/mallard/Alberta/30/2001	EPI_ISL_8860	07/27/2001
A/pintail/Alberta/269/2001	EPI_ISL_8861	08/14/2001
A/blue-winged_teal/Alberta/293/2003	EPI_ISL_8862	08/13/2003
A/shorebird/DE/75/2004	EPI_ISL_8865	05/17/2004
A/mallard/Alberta/34/2001	EPI_ISL_5799	07/27/2001
A/shorebird/DE/66/2003	EPI_ISL_8885	05/19/2003
A/shorebird/DE/68/2003	EPI_ISL_8886	05/19/2003
A/shorebird/DE/231/2003	EPI_ISL_8887	05/30/2003
A/ruddy_turnstone/Delaware/76/2000	EPI_ISL_5802	05/14/2000
A/pintail/Alberta/202/2000	EPI_ISL_8900	08/18/2000
A/mallard/Alberta/208/2000	EPI_ISL_8901	08/19/2000
A/shorebird/DE/122/2004	EPI_ISL_8902	05/17/2004
A/pintail/Alberta/84/2000	EPI_ISL_8909	08/07/2000
A/shorebird/DE/236/2003	EPI_ISL_8910	05/30/2003
A/laughing_gull/Delaware/94/2000	EPI_ISL_5807	05/15/2000
A/ruddy_turnstone/DE/97/2000	EPI_ISL_8912	05/15/2000
A/Duck/Nanchang/2-0486/2000	EPI_ISL_3140	02/17/2000
A/Duck/Nanchang/4-184/2000	EPI_ISL_3141	04/12/2000
A/Chicken/Nanchang/7-010/2000	EPI_ISL_3154	07/09/2000
A/Quail/Nanchang/7-026/2000	EPI_ISL_3172	07/09/2000
A/Duck/Nanchang/8-174/2000	EPI_ISL_3162	08/13/2000
A/Quail/Nanchang/4-034/2000	EPI_ISL_3179	04/07/2000
A/Duck/Nanchang/4-165/2000	EPI_ISL_3182	04/12/2000
A/Quail/Nanchang/2-0460/2000	EPI_ISL_3199	02/17/2000
A/Pigeon/Nanchang/2-0461/2000	EPI_ISL_3185	02/17/2000
A/Wild_Duck/Nanchang/2-0480/2000	EPI_ISL_3192	02/17/2000
A/Chicken/Nanchang/4-301/2001	EPI_ISL_3197	04/27/2001
A/duck/Nanchang/4-361/2001	EPI_ISL_8922	2001_(Month_and_day_unknown)
A/mallard/Netherlands/12/00	EPI_ISL_3548	2000_(Month_and_day_unknown)
A/Bar-headed_Goose/Qinghai/62/05	EPI_ISL_9320	2005_(Month_and_day_unknown)
A/Bar-headed_Goose/Qinghai/65/05	EPI_ISL_9322	2005_(Month_and_day_unknown)
A/grebe/Novosibirsk/29/2005	EPI_ISL_9768	2005_(Month_and_day_unknown)
A/duck/Novosibirsk/56/2005	EPI_ISL_9769	2005_(Month_and_day_unknown)
A/duck/Denmark/65047/04	EPI_ISL_9832	2004_(Month_and_day_unknown)
A/Cygnus_olor/Astrakhan/Ast05-2-2/2005	EPI_ISL_10008	11/26/2005
A/Cygnus_olor/Astrakhan/Ast05-2-3/2005	EPI_ISL_10048	12/01/2005
A/Cygnus_olor/Astrakhan/Ast05-2-4/2005	EPI_ISL_10050	2005_(Month_and_day_unknown)
A/Cygnus_olor/Astrakhan/Ast05-2-7/2005	EPI_ISL_10051	2005_(Month_and_day_unknown)
A/Cygnus_olor/Astrakhan/Ast05-2-6/2005	EPI_ISL_10052	11/26/2005
A/Cygnus_olor/Astrakhan/Ast05-2-5/2005	EPI_ISL_10053	11/26/2005
A/duck/Viet_Nam/1/2005	EPI_ISL_21032	2005_(Month_and_day_unknown)
A/goose/Vietnam/3/05	EPI_ISL_10054	2005_(Month_and_day_unknown)
A/duck/Vietnam/8/05	EPI_ISL_10055	2005_(Month_and_day_unknown)
A/chicken/Guangxi/12/2004	EPI_ISL_10056	2004_(Month_and_day_unknown)
A/duck/Guangxi/13/2004	EPI_ISL_10057	2004_(Month_and_day_unknown)
A/duck/Beijing/40/04	EPI_ISL_10063	2004_(Month_and_day_unknown)
A/chicken/Taiwan/SP1/00	EPI_ISL_10074	2000_(Month_and_day_unknown)
A/duck/Taiwan/29-3/00	EPI_ISL_10075	2000_(Month_and_day_unknown)
A/chicken/Taiwan/0329/01	EPI_ISL_10079	2001_(Month_and_day_unknown)
A/chicken/Taiwan/1205/01	EPI_ISL_10076	2001_(Month_and_day_unknown)
A/chicken/Taiwan/1212/01	EPI_ISL_10077	2001_(Month_and_day_unknown)
A/chicken/Taiwan/1215/01	EPI_ISL_10078	2001_(Month_and_day_unknown)
A/chicken/Taiwan/0222/02	EPI_ISL_10080	2002_(Month_and_day_unknown)
A/chicken/Taiwan/PF1/02	EPI_ISL_10081	2002_(Month_and_day_unknown)
A/chicken/Taiwan/PF2/02	EPI_ISL_10082	2002_(Month_and_day_unknown)
A/chicken/Taiwan/PF3/02	EPI_ISL_10083	2002_(Month_and_day_unknown)
A/chicken/Taiwan/0320/02	EPI_ISL_10084	2002_(Month_and_day_unknown)
A/chicken/Taiwan/A37/02	EPI_ISL_10085	2002_(Month_and_day_unknown)
A/chicken/Taiwan/0107/02	EPI_ISL_10086	2002_(Month_and_day_unknown)
A/chicken/Taiwan/0208/02	EPI_ISL_10087	2002_(Month_and_day_unknown)
A/chicken/Taiwan/0408/02	EPI_ISL_10088	2002_(Month_and_day_unknown)
A/duck/Taiwan/WB239/03	EPI_ISL_10089	2003_(Month_and_day_unknown)
A/chicken/Taiwan/0706/03	EPI_ISL_10090	2003_(Month_and_day_unknown)
A/chicken/Taiwan/1203/03	EPI_ISL_10091	2003_(Month_and_day_unknown)
A/duck/Taiwan/A68/03	EPI_ISL_10092	2003_(Month_and_day_unknown)
A/chicken/Taiwan/0114/04	EPI_ISL_10093	2004_(Month_and_day_unknown)
A/chicken/Taiwan/0305/04	EPI_ISL_10094	2004_(Month_and_day_unknown)
A/chicken/Taiwan/ch1006/04	EPI_ISL_10095	2004_(Month_and_day_unknown)
A/duck/Kingmen/E322/04	EPI_ISL_10096	2004_(Month_and_day_unknown)
A/duck/Taiwan/WB459/04	EPI_ISL_10097	2004_(Month_and_day_unknown)
A/chicken/Taiwan/0204/05	EPI_ISL_10098	2005_(Month_and_day_unknown)
A/chicken/Taiwan/A342/05	EPI_ISL_10099	2005_(Month_and_day_unknown)
A/Cygnus_olor/Astrakhan/Ast05-2-8/2005	EPI_ISL_10101	2005_(Month_and_day_unknown)
A/Cygnus_olor/Astrakhan/Ast05-2-1/2005	EPI_ISL_10103	2005_(Month_and_day_unknown)
A/Cygnus_olor/Astrakhan/Ast05-2-9/2005	EPI_ISL_10106	2005_(Month_and_day_unknown)
A/little_grebe/Thailand/Phichit-01/2004	EPI_ISL_3826	2004_(Month_and_day_unknown)
A/Cygnus_olor/Astrakhan/Ast05-2-10/2005	EPI_ISL_10121	11/26/2005
A/chicken/Kurgan/05/2005	EPI_ISL_10137	2005_(Month_and_day_unknown)
A/duck/Kurgan/08/2005	EPI_ISL_10138	2005_(Month_and_day_unknown)
A/swan/Germany/R65/2006	EPI_ISL_10142	2006_(Month_and_day_unknown)
A/duck/Hubei/W1/2004	EPI_ISL_10144	2004_(Month_and_day_unknown)
A/chicken/China/Guangxi1/2000	EPI_ISL_10168	03/20/2000
A/chicken/China/Guangxi17/2000	EPI_ISL_10170	11/20/2000
A/duck/Hubei/3/2005	EPI_ISL_10303	2005_(Month_and_day_unknown)
A/cinnamon_teal/Bolivia/4537/2001	EPI_ISL_10304	2001_(Month_and_day_unknown)
A/chicken/Crimea/08/2005	EPI_ISL_10340	2005_(Month_and_day_unknown)
A/duck/Zhejiang/03/2001	EPI_ISL_10364	2001_(Month_and_day_unknown)
A/duck/Xuzhou/07/2003	EPI_ISL_10365	2003_(Month_and_day_unknown)
A/duck/Xuzhou/05/2001	EPI_ISL_10366	2001_(Month_and_day_unknown)
A/Bewick's_swan/Netherlands/1/2005	EPI_ISL_10384	2005_(Month_and_day_unknown)
A/Bewick's_swan/Netherlands/2/2005	EPI_ISL_10385	2005_(Month_and_day_unknown)
A/grebe/Tyva/Tyv06-2/06	EPI_ISL_10435	06/24/2006
A/Grebe/Tyva/Tyv06-8/2006	EPI_ISL_10440	06/24/2006
A/grebe/Tyva/Tyv06-1/2006	EPI_ISL_10543	06/24/2006
A/chicken/Shanxi/2/2006	EPI_ISL_10544	2006_(Month_and_day_unknown)
A/open-billed_stork/Nakhonsawan/BBD0104F/2004	EPI_ISL_10642	2004_(Month_and_day_unknown)
A/open-billed_stork/Nakhonsawan/BBD0404F/2004	EPI_ISL_10643	2004_(Month_and_day_unknown)
A/open-billed_stork/Suphanburi/TSD0912F/2004	EPI_ISL_10644	2004_(Month_and_day_unknown)
A/open-billed_stork/Nakhonsawan/BBD1521J/2005	EPI_ISL_10645	2005_(Month_and_day_unknown)
A/open-billed_stork/Nakhonsawan/BBD2616F/2005	EPI_ISL_10646	2005_(Month_and_day_unknown)
A/open-billed_stork/Nakhonsawan/BBA3011M/2005	EPI_ISL_10647	2005_(Month_and_day_unknown)
A/ostrich/Italy/2332/00	EPI_ISL_8578	2000_(Month_and_day_unknown)
A/ostrich/Italy/2332/00	EPI_ISL_8578	2000_(Month_and_day_unknown)
A/ostrich/Italy/984/00	EPI_ISL_8571	2000_(Month_and_day_unknown)
A/ostrich/Italy/984/00	EPI_ISL_8571	2000_(Month_and_day_unknown)
A/chicken/Jiangsu/cz1/2002	EPI_ISL_11068	2002_(Month_and_day_unknown)
A/chicken/Netherlands/03010132/03	EPI_ISL_11114	2003_(Month_and_day_unknown)
A/duck/Yangzhou/02/2005	EPI_ISL_11168	2005_(Month_and_day_unknown)
A/quail/Dubai/301/2000	EPI_ISL_11169	2000_(Month_and_day_unknown)
A/quail/Dubai/303/2000	EPI_ISL_11171	2000_(Month_and_day_unknown)
A/open-billed_stork/Bangkok/LBD0111F/04	EPI_ISL_11232	2004_(Month_and_day_unknown)
A/open-billed_stork/Bangkok/LBD0511F/04	EPI_ISL_11233	2004_(Month_and_day_unknown)
A/open-billed_stork/Nakhonsawan/BBD1221J/05	EPI_ISL_11234	2005_(Month_and_day_unknown)
A/open-billed_stork/Nakhonsawan/BBD1421J/05	EPI_ISL_11235	2005_(Month_and_day_unknown)
A/open-billed_stork/Nakhonsawan/BBD1621J/05	EPI_ISL_11236	2005_(Month_and_day_unknown)
A/open-billed_stork/Nakhonsawan/BBD1721J/05	EPI_ISL_11237	2005_(Month_and_day_unknown)
A/open-billed_stork/Nakhonsawan/BBD1821J/05	EPI_ISL_11238	2005_(Month_and_day_unknown)
A/open-billed_stork/Nakhonsawan/BBD2316F/05	EPI_ISL_11239	2005_(Month_and_day_unknown)
A/open-billed_stork/Nakhonsawan/BBD2416F/05	EPI_ISL_11240	2005_(Month_and_day_unknown)
A/open-billed_stork/Nakhonsawan/BBD3009M/05	EPI_ISL_11241	2005_(Month_and_day_unknown)
A/open-billed_stork/Nakhonsawan/BBD3209M/05	EPI_ISL_11242	2005_(Month_and_day_unknown)
A/open-billed_stork/Nakhonsawan/BBD3309M/05	EPI_ISL_11243	2005_(Month_and_day_unknown)
A/open-billed_stork/Nakhonsawan/BBD3509M/05	EPI_ISL_11244	2005_(Month_and_day_unknown)
A/open-billed_stork/Nakhonsawan/BBA2111M/05	EPI_ISL_11245	2005_(Month_and_day_unknown)
A/open-billed_stork/Nakhonsawan/BBA2611M/05	EPI_ISL_11246	2005_(Month_and_day_unknown)
A/open-billed_stork/Nakhonsawan/BBA2711M/05	EPI_ISL_11247	2005_(Month_and_day_unknown)
A/open-billed_stork/Nakhonsawan/BBA2811M/05	EPI_ISL_11248	2005_(Month_and_day_unknown)
A/open-billed_stork/Nakhonsawan/BBA2911M/05	EPI_ISL_11249	2005_(Month_and_day_unknown)
A/open-billed_stork/Nakhonsawan/BBD4011M/05	EPI_ISL_11250	2005_(Month_and_day_unknown)
A/open-billed_stork/Nakhonsawan/BBD4211M/05	EPI_ISL_11251	2005_(Month_and_day_unknown)
A/open-billed_stork/Nakhonsawan/BBD4411M/05	EPI_ISL_11252	2005_(Month_and_day_unknown)
A/open-billed_stork/Nakhonsawan/BBD3516M/05	EPI_ISL_11253	2005_(Month_and_day_unknown)
A/open-billed_stork/Nakhonsawan/BBD3616M/05	EPI_ISL_11254	2005_(Month_and_day_unknown)
A/open-billed_stork/Nakhonsawan/BBA0627May/05	EPI_ISL_11255	2005_(Month_and_day_unknown)
A/tree_sparrow/Thailand/VSMU-16-RBR/2005	EPI_ISL_11364	2005_(Month_and_day_unknown)
A/golden_pheasant/Thailand/VSMU-21-SPB/2005	EPI_ISL_11365	2005_(Month_and_day_unknown)
A/chicken/Suzdalka/06/05	EPI_ISL_11385	2005_(Month_and_day_unknown)
A/chicken/Omsk/14/05	EPI_ISL_11386	2005_(Month_and_day_unknown)
A/goose/Suzdalka/10/05	EPI_ISL_11387	2005_(Month_and_day_unknown)
A/goose/Krasnoozerskoe/627/05	EPI_ISL_11388	2005_(Month_and_day_unknown)
A/turkey/Suzdalka/12/05	EPI_ISL_11389	2005_(Month_and_day_unknown)
A/chicken/Krasnodar/123/06	EPI_ISL_11390	2006_(Month_and_day_unknown)
A/chicken/Tula/4/05	EPI_ISL_11391	2005_(Month_and_day_unknown)
A/chicken/India/NIV33487/06	EPI_ISL_11408	2006_(Month_and_day_unknown)
A/chicken/India/NIV33491/06	EPI_ISL_11409	2006_(Month_and_day_unknown)
A/chicken/Moscow/2/2007	EPI_ISL_11823	02/13/2007
A/mallard/Manitoba/458/2005	EPI_ISL_11404	2005_(Month_and_day_unknown)
A/mallard/ON/499/2005	EPI_ISL_11405	2005_(Month_and_day_unknown)
A/buzzard/Denmark/6370/06	EPI_ISL_11843	2006_(Month_and_day_unknown)
A/grey_lag_goose/Denmark/6692/06	EPI_ISL_11844	2006_(Month_and_day_unknown)
A/peacock/Denmark/60295/06	EPI_ISL_11845	2006_(Month_and_day_unknown)
A/peregrine/Denmark/6632/06	EPI_ISL_11846	2006_(Month_and_day_unknown)
A/tufted_duck/Denmark/6431/06	EPI_ISL_11847	2006_(Month_and_day_unknown)
A/tufted_duck/Denmark/6540/06	EPI_ISL_11848	2006_(Month_and_day_unknown)
A/whooper_swan/Denmark/7275/06	EPI_ISL_11850	2006_(Month_and_day_unknown)
A/whooper_swan/Denmark/7224/06	EPI_ISL_11849	2006_(Month_and_day_unknown)
A/duck/Jiang_Xi/1286/2005	EPI_ISL_12416	2005_(Month_and_day_unknown)
A/migratory_duck/Hong_Kong/MP206/2004	EPI_ISL_12415	2004_(Month_and_day_unknown)
A/duck/Jiang_Xi/2374/2005	EPI_ISL_12424	2005_(Month_and_day_unknown)
A/duck/Jiang_Xi/3345/2005	EPI_ISL_12433	2005_(Month_and_day_unknown)
A/chicken/Russia_Moscow_oblast_Odintsovo/1/2007	EPI_ISL_11426	2007_(Month_and_day_unknown)
A/chicken/Russia_Krasnodar/2/2007	EPI_ISL_12512	2007_(Month_and_day_unknown)
A/chicken/Taiwan/2838N/00	EPI_ISL_12742	2000_(Month_and_day_unknown)
A/chicken/Taiwan/2838V/00	EPI_ISL_12743	2000_(Month_and_day_unknown)
A/mallard/Maryland/887/2002	EPI_ISL_12852	2002_(Month_and_day_unknown)
A/mallard/MD/161/2002	EPI_ISL_12853	2002_(Month_and_day_unknown)
A/mallard/MD/163/2002	EPI_ISL_12561	2002_(Month_and_day_unknown)
A/mallard/MD/168/2002	EPI_ISL_12562	2002_(Month_and_day_unknown)
A/mallard/MD/170/2002	EPI_ISL_12563	2002_(Month_and_day_unknown)
A/mallard/MD/352/2002	EPI_ISL_12568	2002_(Month_and_day_unknown)
A/mallard/MD/358/2002	EPI_ISL_12854	2002_(Month_and_day_unknown)
A/mallard/MD/369/2002	EPI_ISL_12569	2002_(Month_and_day_unknown)
A/mallard/MD/382/2002	EPI_ISL_12570	2002_(Month_and_day_unknown)
A/mallard/MD/390/2002	EPI_ISL_12571	2002_(Month_and_day_unknown)
A/mallard/MD/403/2002	EPI_ISL_12572	2002_(Month_and_day_unknown)
A/mallard/MD/406/2002	EPI_ISL_12855	2002_(Month_and_day_unknown)
A/avian/NY/118353-1/2001	EPI_ISL_3386	2001_(Month_and_day_unknown)
A/shorebird/Delaware/22/06	EPI_ISL_12856	2006_(Month_and_day_unknown)
A/shorebird/Delaware/168/06	EPI_ISL_12857	2006_(Month_and_day_unknown)
A/laughing_gull/Delaware/42/06	EPI_ISL_12858	2006_(Month_and_day_unknown)
A/chicken/NY/30749-3/00	EPI_ISL_3406	2000_(Month_and_day_unknown)
A/chicken/NY/119256-7/01	EPI_ISL_3400	2001_(Month_and_day_unknown)
A/chicken/NJ/118878-5/01	EPI_ISL_3393	2001_(Month_and_day_unknown)
A/avian/NY/53726/00	EPI_ISL_3476	2000_(Month_and_day_unknown)
A/duck/NY/44018-1/00	EPI_ISL_3473	2000_(Month_and_day_unknown)
A/Duck/NJ/117228-7/2001	EPI_ISL_3479	2001_(Month_and_day_unknown)
A/Duck/NY/185502/2002	EPI_ISL_3482	2002_(Month_and_day_unknown)
A/avian/NY/31588-3/00	EPI_ISL_3472	2000_(Month_and_day_unknown)
A/chicken/Guangxi/37/2005	EPI_ISL_13010	2005_(Month_and_day_unknown)
A/chicken/Guangxi/6/2000	EPI_ISL_13012	2000_(Month_and_day_unknown)
A/duck/Guangxi/51/2005	EPI_ISL_13011	2005_(Month_and_day_unknown)
A/chicken/Guangxi/55/2005	EPI_ISL_13013	2005_(Month_and_day_unknown)
A/bird/Guangxi/62/2005	EPI_ISL_13014	2005_(Month_and_day_unknown)
A/bird/Guangxi/82/2005	EPI_ISL_13016	2005_(Month_and_day_unknown)
A/bird/Guangxi/83/2005	EPI_ISL_13017	2005_(Month_and_day_unknown)
A/quail/Guangxi/B1/2006	EPI_ISL_13018	2006_(Month_and_day_unknown)
A/bird/Guangxi/A1/2006	EPI_ISL_13019	2006_(Month_and_day_unknown)
A/bird/Guangxi/H1/2006	EPI_ISL_13021	2006_(Month_and_day_unknown)
A/chicken/Nigeria/1071-15/2007	EPI_ISL_13522	2007_(Month_and_day_unknown)
A/chicken/Nigeria/1071-30/2007	EPI_ISL_13526	2007_(Month_and_day_unknown)
A/duck/Jiangxi/1742/03	EPI_ISL_13573	2003_(Month_and_day_unknown)
A/turkey/Italy/121964/03	EPI_ISL_13571	2003_(Month_and_day_unknown)
A/duck/Jiangxi/1786/03	EPI_ISL_13567	2003_(Month_and_day_unknown)
A/chicken/Krasnodar/300/07	EPI_ISL_13577	09/05/2007
A/chicken/CA/431/2000	EPI_ISL_13592	2000_(Month_and_day_unknown)
A/chicken/CA/6643/2001	EPI_ISL_13593	2001_(Month_and_day_unknown)
A/Japanese_quail/CA/K0401010/2004	EPI_ISL_13594	2004_(Month_and_day_unknown)
A/chicken/CA/S0403106/2004	EPI_ISL_13595	2004_(Month_and_day_unknown)
A/chicken/PA/143586/01	EPI_ISL_3408	2001_(Month_and_day_unknown)
A/chicken/Thailand/ICRC-V143/2007	EPI_ISL_13786	2007_(Month_and_day_unknown)
A/chicken/Korea/IS2/2006	EPI_ISL_13788	2006_(Month_and_day_unknown)
A/chicken/Korea/CA7/2006	EPI_ISL_13789	2006_(Month_and_day_unknown)
A/chicken/Korea/IS3/2006	EPI_ISL_13790	2006_(Month_and_day_unknown)
A/duck/Korea/Asan5/2006	EPI_ISL_13791	2006_(Month_and_day_unknown)
A/quail/Korea/KJ4/2006	EPI_ISL_13793	2006_(Month_and_day_unknown)
A/Cygnus_cygnus/Krasnodar/329/07	EPI_ISL_13848	09/06/2007
A/guinea_fowl/Burkina_Faso/1347-20/2006	EPI_ISL_13904	2006_(Month_and_day_unknown)
A/wild_duck/Hunan/021/2005	EPI_ISL_13988	2005_(Month_and_day_unknown)
A/wild_duck/Hunan/211/2005	EPI_ISL_13989	2005_(Month_and_day_unknown)
A/chicken/Hubei/C1/2007	EPI_ISL_14003	2007_(Month_and_day_unknown)
A/chicken/Rostov/22-1/2007	EPI_ISL_14423	2007_(Month_and_day_unknown)
A/duck/Hokkaido/167/2007	EPI_ISL_15042	2007_(Month_and_day_unknown)
A/chicken/New_York/16326-4/2005	EPI_ISL_15099	02/16/2005
A/muscovy_duck/New_York/21211-5/2005	EPI_ISL_15100	03/01/2005
A/sharp-tailed_sandpiper/Australia/10/2004	EPI_ISL_15105	2004_(Month_and_day_unknown)
A/turkey/Italy/8535/02	EPI_ISL_21059	2002_(Month_and_day_unknown)
A/turkey/Italy/4130/2004	EPI_ISL_15107	2004_(Month_and_day_unknown)
A/mallard/Missouri/209/2006	EPI_ISL_15108	2006_(Month_and_day_unknown)
A/blue-winged_teal/Ohio/1864/2006	EPI_ISL_15109	2006_(Month_and_day_unknown)
A/chicken/Vietnam/15/2004	EPI_ISL_15110	2004_(Month_and_day_unknown)
A/red-necked_stint/Australia/5/2004	EPI_ISL_15161	2004_(Month_and_day_unknown)
A/chicken/Rostov-on-Don/35/2007	EPI_ISL_14419	12/14/2007
A/duck/Guangxi/12/2003	EPI_ISL_15274	2003_(Month_and_day_unknown)
A/duck/Guangxi/27/2003	EPI_ISL_15275	2003_(Month_and_day_unknown)
A/chicken/Kuwait/KISR2/2007	EPI_ISL_15276	2007_(Month_and_day_unknown)
A/chicken/Kuwait/KISR3/2007	EPI_ISL_15277	2007_(Month_and_day_unknown)
A/chicken/Kuwait/KISR5/2007	EPI_ISL_15278	2007_(Month_and_day_unknown)
A/chicken/Kuwait/KISR6/2007	EPI_ISL_15279	2007_(Month_and_day_unknown)
A/chicken/Kuwait/KISR7/2007	EPI_ISL_15280	2007_(Month_and_day_unknown)
A/chicken/Kuwait/KISR8/2007	EPI_ISL_15281	2007_(Month_and_day_unknown)
A/chicken/Kuwait/KISR9/2007	EPI_ISL_15282	2007_(Month_and_day_unknown)
A/starling/Rostov-on-Don/39/2007	EPI_ISL_15357	12/15/2007
A/muscovy_duck/Rostov-on-Don/51/2007	EPI_ISL_15358	12/15/2007
A/pigeon/Rostov-on-Don/6/2007	EPI_ISL_15359	12/14/2007
A/duck/Shantou/195/2001	EPI_ISL_15609	2001_(Month_and_day_unknown)
A/duck/Shantou/1437/2001	EPI_ISL_15612	2001_(Month_and_day_unknown)
A/goose/Shantou/4325/2001	EPI_ISL_15615	2001_(Month_and_day_unknown)
A/duck/Shantou/4407/2001	EPI_ISL_15616	2001_(Month_and_day_unknown)
A/goose/Shantou/4885/2001	EPI_ISL_15617	2001_(Month_and_day_unknown)
A/duck/Shantou/4912/2001	EPI_ISL_15618	2001_(Month_and_day_unknown)
A/goose/Shantou/5456/2001	EPI_ISL_15620	2001_(Month_and_day_unknown)
A/chicken/Shantou/5746/2001	EPI_ISL_15623	2001_(Month_and_day_unknown)
A/goose/Shantou/157/2002	EPI_ISL_15626	2002_(Month_and_day_unknown)
A/partridge/Shantou/478/2002	EPI_ISL_15627	2002_(Month_and_day_unknown)
A/duck/Shantou/700/2002	EPI_ISL_15628	2002_(Month_and_day_unknown)
A/goose/Shantou/753/2002	EPI_ISL_15629	2002_(Month_and_day_unknown)
A/quail/Shantou/3846/2002	EPI_ISL_15633	2002_(Month_and_day_unknown)
A/pheasant/Shantou/4567/2002	EPI_ISL_15637	2002_(Month_and_day_unknown)
A/chicken/Shantou/133/2003	EPI_ISL_15639	2003_(Month_and_day_unknown)
A/partridge/Shantou/2886/2003	EPI_ISL_15642	2003_(Month_and_day_unknown)
A/pheasant/Shantou/3535/2003	EPI_ISL_15643	2003_(Month_and_day_unknown)
A/silky_chicken/Shantou/475/2004	EPI_ISL_15646	2004_(Month_and_day_unknown)
A/duck/Hunan/1340/2002	EPI_ISL_15649	2002_(Month_and_day_unknown)
A/duck/Hunan/300/2003	EPI_ISL_15650	2003_(Month_and_day_unknown)
A/duck/Hunan/378/2003	EPI_ISL_15651	2003_(Month_and_day_unknown)
A/duck/Hunan/782/2003	EPI_ISL_15652	2003_(Month_and_day_unknown)
A/duck/Hunan/1386/2003	EPI_ISL_15653	2003_(Month_and_day_unknown)
A/duck/Yunnan/971/2002	EPI_ISL_15657	2002_(Month_and_day_unknown)
A/duck/Yunnan/119/2003	EPI_ISL_15659	2003_(Month_and_day_unknown)
A/duck/Yunnan/215/2003	EPI_ISL_15660	2003_(Month_and_day_unknown)
A/chicken/Yunnan/564/2003	EPI_ISL_15661	2003_(Month_and_day_unknown)
A/duck/Yunnan/662/2003	EPI_ISL_15662	2003_(Month_and_day_unknown)
A/chicken/Yunnan/1251/2003	EPI_ISL_15664	2003_(Month_and_day_unknown)
A/chicken/Yunnan/1252/2003	EPI_ISL_15665	2003_(Month_and_day_unknown)
A/chicken/Yunnan/1628/2003	EPI_ISL_15666	2003_(Month_and_day_unknown)
A/duck/Yunnan/4072/2003	EPI_ISL_15667	2003_(Month_and_day_unknown)
A/duck/Yunnan/4645/2003	EPI_ISL_15668	2003_(Month_and_day_unknown)
A/duck/Yunnan/5090/2003	EPI_ISL_15669	2003_(Month_and_day_unknown)
A/duck/Yunnan/5169/2003	EPI_ISL_15670	2003_(Month_and_day_unknown)
A/chicken/Yunnan/5686/2003	EPI_ISL_15671	2003_(Month_and_day_unknown)
A/duck/Yunnan/5948/2003	EPI_ISL_15672	2003_(Month_and_day_unknown)
A/duck/Yunnan/6080/2003	EPI_ISL_15673	2003_(Month_and_day_unknown)
A/duck/Yunnan/6603/2003	EPI_ISL_15674	2003_(Month_and_day_unknown)
A/chicken/Yunnan/6797/2003	EPI_ISL_15675	2003_(Month_and_day_unknown)
A/chicken/Yunnan/6885/2003	EPI_ISL_15676	2003_(Month_and_day_unknown)
A/chicken/Yunnan/207/2004	EPI_ISL_15678	2004_(Month_and_day_unknown)
A/duck/Yunnan/426/2004	EPI_ISL_15679	2004_(Month_and_day_unknown)
A/duck/Shantou/1101/2001	EPI_ISL_15611	2001_(Month_and_day_unknown)
A/chicken/Shantou/212/2000	EPI_ISL_7473	2000_(Month_and_day_unknown)
A/Silky_Chicken/Hong_Kong/SF189/01	EPI_ISL_2250	2001_(Month_and_day_unknown)
A/Chicken/Hong_Kong/715.5/01	EPI_ISL_2254	2001_(Month_and_day_unknown)
A/Chicken/Hong_Kong/873.3/01	EPI_ISL_2261	2001_(Month_and_day_unknown)
A/Gs/HK/739.2/02	EPI_ISL_3843	2002_(Month_and_day_unknown)
A/Ck/HK/31.4/02	EPI_ISL_3847	2002_(Month_and_day_unknown)
A/Ck/HK/37.4/2002	EPI_ISL_4169	2002_(Month_and_day_unknown)
A/Ck/HK/YU22/2002	EPI_ISL_4171	2002_(Month_and_day_unknown)
A/teal/China/2978.1/2002	EPI_ISL_4174	2002_(Month_and_day_unknown)
A/Ck/ST/4231/2003	EPI_ISL_4190	2003_(Month_and_day_unknown)
A/migratory_duck/Jiangxi/2136/2005	EPI_ISL_9938	2005_(Month_and_day_unknown)
A/migratory_duck/Hong_Kong/MPS180/2003	EPI_ISL_12427	2003_(Month_and_day_unknown)
A/migratory_duck/Jiang_Xi/8624/2004	EPI_ISL_12432	2004_(Month_and_day_unknown)
A/duck/Malaysia/F118-08-04/2004	EPI_ISL_9371	2004_(Month_and_day_unknown)
A/duck/Malaysia/F189/2004	EPI_ISL_16348	2004_(Month_and_day_unknown)
A/duck/Vietnam/1231/2005	EPI_ISL_16222	2005_(Month_and_day_unknown)
A/duck/Vietnam/1233/2005	EPI_ISL_16223	2005_(Month_and_day_unknown)
A/Muscovy_duck/Vietnam/1455/2006	EPI_ISL_16224	2006_(Month_and_day_unknown)
A/duck/Vietnam/1771/2005	EPI_ISL_16226	2005_(Month_and_day_unknown)
A/duck/Vietnam/1/2007	EPI_ISL_16227	2007_(Month_and_day_unknown)
A/duck/Vietnam/2/2007	EPI_ISL_16228	2007_(Month_and_day_unknown)
A/Muscovy_duck/Vietnam/4/2007	EPI_ISL_16229	2007_(Month_and_day_unknown)
A/duck/Vietnam/5/2007	EPI_ISL_16230	2007_(Month_and_day_unknown)
A/duck/Vietnam/7/2007	EPI_ISL_16232	2007_(Month_and_day_unknown)
A/duck/Vietnam/43/2007	EPI_ISL_16243	2007_(Month_and_day_unknown)
A/Muscovy_duck/Vietnam/48/2007	EPI_ISL_16244	2007_(Month_and_day_unknown)
A/Muscovy_duck/Vietnam/49/2007	EPI_ISL_16245	2007_(Month_and_day_unknown)
A/duck/Vietnam/50/2007	EPI_ISL_16246	2007_(Month_and_day_unknown)
A/Muscovy_duck/Vietnam/51/2007	EPI_ISL_16247	2007_(Month_and_day_unknown)
A/chicken/China/Guangxi14/2000	EPI_ISL_10169	11/13/2000
A/duck/Italy/4609/2003	EPI_ISL_16396	2003_(Month_and_day_unknown)
A/chukar/New_York/23164-13/2005	EPI_ISL_16401	03/04/2005
A/chicken/New_York/23165-6/2005	EPI_ISL_16402	03/04/2005
A/chicken/New_York/30732-6/2005	EPI_ISL_16407	03/23/2005
A/turkey/New_York/30732-7/2005	EPI_ISL_16408	03/23/2005
A/duck/Vietnam/7A/2004	EPI_ISL_16414	2004_(Month_and_day_unknown)
A/duck/Vietnam/942A/2004	EPI_ISL_16415	2004_(Month_and_day_unknown)
A/chicken/New_York/46545-2/2006	EPI_ISL_16416	07/26/2006
A/chicken/New_York/10196-6/2005	EPI_ISL_16419	01/31/2005
A/guinea_fowl/New_York/10196-7/2005	EPI_ISL_16420	01/31/2005
A/chicken/New_York/23164-6/2005	EPI_ISL_16421	03/04/2005
A/chicken/New_York/23165-7/2005	EPI_ISL_16423	03/04/2005
A/domestic_goose/Pavlodar/1/2005	EPI_ISL_13617	2005_(Month_and_day_unknown)
A/duck/Egypt/5169-1/2007	EPI_ISL_18745	2007_(Month_and_day_unknown)	Istituto_Zooprofilattico_Sperimentale_Delle_Venezie		Monne_Isabella
A/chicken/Egypt/5169-2/2007	EPI_ISL_18746	2007_(Month_and_day_unknown)	Istituto_Zooprofilattico_Sperimentale_Delle_Venezie		Monne_Isabella
A/whooper_swan/Hokkaido/1/2008	EPI_ISL_18908	2008_(Month_and_day_unknown)
A/turkey/Italy/9739/2002	EPI_ISL_19111	2002_(Month_and_day_unknown)
A/duck/Vietnam/NCVD01/2005	EPI_ISL_19112	2005_(Month_and_day_unknown)
A/muscovy_duck/Vietnam/NCVD02/2005	EPI_ISL_19113	2005_(Month_and_day_unknown)
A/chicken/New_York/22067-7/2005	EPI_ISL_19114	06/27/2005
A/chicken/New_York/22067-12/2005	EPI_ISL_19115	06/27/2005
A/guinea_fowl/New_York/22071/2005	EPI_ISL_19116	03/03/2005
A/guinea_fowl/New_York/23164-3-05/2005	EPI_ISL_19119	03/04/2005
A/chicken/New_York/23164-5/2005	EPI_ISL_19120	03/04/2005
A/chicken/New_York/23164-7/2005	EPI_ISL_19121	03/04/2005
A/chicken/New_York/23164-9/2005	EPI_ISL_19122	03/04/2005
A/muscovy_duck/New_York/23164-10/2005	EPI_ISL_19123	03/04/2005
A/turkey/New_York/23164-11/2005	EPI_ISL_19124	03/04/2005
A/guinea_fowl/New_York/23165-12/2005	EPI_ISL_19125	03/04/2005
A/quail/New_York/30732-12/2005	EPI_ISL_19126	03/23/2005
A/chicken/New_York/31621-9/2005	EPI_ISL_19128	03/24/2005
A/guinea_fowl/New_York/37982-3/2005	EPI_ISL_19130	04/06/2005
A/chicken/New_York/42217/2005	EPI_ISL_19131	04/14/2005
A/turkey/Israel/90710/2000	EPI_ISL_10368	2000_(Month_and_day_unknown)
A/chicken/Beit-Aran/29/05	EPI_ISL_9494	2005_(Month_and_day_unknown)
A/turkey/Bezat/89/05	EPI_ISL_9485	2005_(Month_and_day_unknown)
A/chicken/Israel/178/2006	EPI_ISL_19621	2006_(Month_and_day_unknown)
A/chicken/Israel/282/2005	EPI_ISL_19622	2005_(Month_and_day_unknown)
A/turkey/Israel/425/2005	EPI_ISL_19623	2005_(Month_and_day_unknown)
A/chicken/Israel/554/2005	EPI_ISL_19624	2005_(Month_and_day_unknown)
A/avian/Israel/584/2005	EPI_ISL_19625	2005_(Month_and_day_unknown)
A/turkey/Mishmar_Hasharon/619/02	EPI_ISL_9505	2002_(Month_and_day_unknown)
A/turkey/Israel/747/2005	EPI_ISL_19626	2005_(Month_and_day_unknown)
A/chicken/Tel_Adashim/786/01	EPI_ISL_3802	2001_(Month_and_day_unknown)
A/chicken/Israel/793/2005	EPI_ISL_19620	2005_(Month_and_day_unknown)
A/turkey/Israel/810/2001	EPI_ISL_10373	2001_(Month_and_day_unknown)
A/chicken/Israel/853/2005	EPI_ISL_19627	2005_(Month_and_day_unknown)
A/turkey/Israel/884/2005	EPI_ISL_19628	2005_(Month_and_day_unknown)
A/chicken/Israel/909/2005	EPI_ISL_19629	2005_(Month_and_day_unknown)
A/chicken/Talmei_Elazar/1304/03	EPI_ISL_4534	2003_(Month_and_day_unknown)
A/chicken/Iarah/1376/03	EPI_ISL_9474	2003_(Month_and_day_unknown)
A/ostrich/Eshkol/1436/03	EPI_ISL_4535	2003_(Month_and_day_unknown)
A/chicken/Pardes-Hana-Carcur/1475/03	EPI_ISL_9367	2003_(Month_and_day_unknown)
A/turkey/Israel/1562/2004	EPI_ISL_19630	2004_(Month_and_day_unknown)
A/turkey/Shadmot_Dvorah/1567/04	EPI_ISL_9481	2004_(Month_and_day_unknown)
A/chicken/Ein_Habsor/1808/04	EPI_ISL_9488	2004_(Month_and_day_unknown)
A/chicken/Israel/1953/2004	EPI_ISL_10376	2004_(Month_and_day_unknown)
A/chicken/Israel/1966/2004	EPI_ISL_10377	2004_(Month_and_day_unknown)
A/turkey/Israel/965/2002	EPI_ISL_10374	2002_(Month_and_day_unknown)
A/turkey/Naharia/1013/02	EPI_ISL_9342	2002_(Month_and_day_unknown)
A/turkey/Israel/1209/2003	EPI_ISL_10375	2003_(Month_and_day_unknown)
A/chicken/Maale_HaHamisha/90658/00	EPI_ISL_9357	2000_(Month_and_day_unknown)
A/chicken/Netherlands/2586/2003	EPI_ISL_19633	2003_(Month_and_day_unknown)
A/mallard/MD/350/2002	EPI_ISL_21279	07/25/2002
A/ruddy_turnstone/DE/371/2003	EPI_ISL_12539	2003_(Month_and_day_unknown)
A/falcon/Saudi_Arabia/D1795/2005	EPI_ISL_19785	2005_(Month_and_day_unknown)
A/ostrich/Saudi_Arabia/6732-3/2007	EPI_ISL_19925	2007_(Month_and_day_unknown)	Istituto_Zooprofilattico_Sperimentale_Delle_Venezie		Monne_Isabella
A/chicken/Saudi_Arabia/6732-4/2007	EPI_ISL_19926	2007_(Month_and_day_unknown)	Istituto_Zooprofilattico_Sperimentale_Delle_Venezie		Monne_Isabella
A/duck/Saudi_Arabia/6732-7/2007	EPI_ISL_19927	2007_(Month_and_day_unknown)	Istituto_Zooprofilattico_Sperimentale_Delle_Venezie		Monne_Isabella
A/chicken/Saudi_Arabia/6732-18/2007	EPI_ISL_19929	2007_(Month_and_day_unknown)	Istituto_Zooprofilattico_Sperimentale_Delle_Venezie		Monne_Isabella
A/northern_shoveler/California/HKWF1005/2007	EPI_ISL_19941	11/02/2007
A/gadwall/California/HKWF100/2007	EPI_ISL_19942	10/24/2007
A/northern_shoveler/California/HKWF1201/2007	EPI_ISL_19943	12/05/2007
A/northern_shoveler/California/HKWF1370/2007	EPI_ISL_19945	12/12/2007
A/northern_shoveler/California/HKWF268/2007	EPI_ISL_19946	10/28/2007
A/northern_shoveler/California/HKWF383/2007	EPI_ISL_19948	11/03/2007
A/northern_pintail/California/HKWF792/2007	EPI_ISL_19949	11/28/2007
A/northern_shoveler/California/HKWF979/2007	EPI_ISL_19950	12/02/2007
A/duck/Thailand/ICRC-V629/2008	EPI_ISL_20030	2008_(Month_and_day_unknown)
A/Kalij_pheasant/Thailand/vsmu-1/2008	EPI_ISL_20031	2008_(Month_and_day_unknown)
A/northern_shoveler/California/HKWF115/2007	EPI_ISL_20032	10/24/2007
A/bufflehead/California/HKWF205/2007	EPI_ISL_20033	10/28/2007
A/northern_shoveler/California/HKWF611/2007	EPI_ISL_20036	11/10/2007
A/rook/Rostov-on-Don/26/2007	EPI_ISL_20040	12/14/2007
A/chicken/Egypt/1709-1VIR08/2007	EPI_ISL_20065	2007_(Month_and_day_unknown)	Istituto_Zooprofilattico_Sperimentale_Delle_Venezie		Monne_Isabella
A/chicken/Egitto/2628-1/2007	EPI_ISL_20072	2007_(Month_and_day_unknown)	Istituto_Zooprofilattico_Sperimentale_Delle_Venezie		Monne_Isabella
A/dunlin/Barrow/65/2005	EPI_ISL_20131	2005_(Month_and_day_unknown)
A/duck/Tasmania/277/2007	EPI_ISL_20835	2007_(Month_and_day_unknown)
A/chicken/Vietnam/830/2004	EPI_ISL_20836	2004_(Month_and_day_unknown)
A/duck/Vietnam/942B/2004	EPI_ISL_20837	2004_(Month_and_day_unknown)
A/Duck/Viet_Nam/NCVD08/2005	EPI_ISL_21337	2005_(Month_and_day_unknown)
A/chicken/New_York/22067-8/2005	EPI_ISL_20839	06/27/2005
A/chicken/New_York/22067-9/2005	EPI_ISL_20840	06/27/2005
A/muscovy_duck/New_York/23165-13/2005	EPI_ISL_20842	03/04/2005
A/chicken/New_York/30732-8/2005	EPI_ISL_20843	03/23/2005
A/chicken/New_York/30732-9/2005	EPI_ISL_20844	03/23/2005
A/chicken/New_York/30732-10/2005	EPI_ISL_20845	03/23/2005
A/chicken/New_York/30732-11/2005	EPI_ISL_20846	03/23/2005
A/muscovy_duck/New_York/30732-13/2005	EPI_ISL_20847	03/23/2005
A/guinea_fowl/New_York/31621-8/2005	EPI_ISL_20849	03/24/2005
A/chicken/New_York/37982-4/2005	EPI_ISL_20851	04/06/2005
A/chicken/New_York/63806-8/2005	EPI_ISL_20852	05/25/2005
A/chicken/Thailand/PC-340/2008	EPI_ISL_20856	2008_(Month_and_day_unknown)
A/duck/Egypt/452-1VIR07/2006	EPI_ISL_20904	11/2007_(Day_unknown)	Istituto_Zooprofilattico_Sperimentale_Delle_Venezie		Monne_Isabella
A/chicken/Niger/2130-7/2006	EPI_ISL_20905	05/2006_(Day_unknown)	Istituto_Zooprofilattico_Sperimentale_Delle_Venezie		Monne_Isabella
A/chicken/Egypt/5169-3/2007	EPI_ISL_20911	06/2007_(Day_unknown)	Istituto_Zooprofilattico_Sperimentale_Delle_Venezie		Monne_Isabella
A/duck/NY/186875/02	EPI_ISL_3483	2002_(Month_and_day_unknown)
A/chicken/NY/51375/2000	EPI_ISL_22492	2000_(Month_and_day_unknown)
A/duck/NY/191255-59/02	EPI_ISL_3488	2002_(Month_and_day_unknown)
A/duck/ME/151895-7/2002	EPI_ISL_22493	2002_(Month_and_day_unknown)
A/Chicken/New_Jersey/30739-6/00	EPI_ISL_1865	2000_(Month_and_day_unknown)
A/turkey/CA/8651-C/2002	EPI_ISL_22498	2002_(Month_and_day_unknown)
A/ruddy_turnstone/DE/1444/00	EPI_ISL_8394	2000_(Month_and_day_unknown)
A/ruddy_turnstone/NJ/1602/2001	EPI_ISL_22501	2001_(Month_and_day_unknown)
A/chicken/PA/149092-1/02	EPI_ISL_3409	2002_(Month_and_day_unknown)
A/mallard/MD/02-375/2002	EPI_ISL_22514	2002_(Month_and_day_unknown)
A/mallard/MD/02-359/2002	EPI_ISL_22515	2002_(Month_and_day_unknown)
A/mallard/MD/02-184/2002	EPI_ISL_22516	2002_(Month_and_day_unknown)
A/mallard/MD/02-181/2002	EPI_ISL_22517	2002_(Month_and_day_unknown)
A/mallard/MN/515/2000	EPI_ISL_22518	2000_(Month_and_day_unknown)
A/mallard/MN/99/2000	EPI_ISL_22519	2000_(Month_and_day_unknown)
A/ruddy_turnstone/NJ/581/2000	EPI_ISL_22523	2000_(Month_and_day_unknown)
A/mallard/MN/109/2000	EPI_ISL_22524	2000_(Month_and_day_unknown)
A/mallard/MN/107/2000	EPI_ISL_22525	2000_(Month_and_day_unknown)
A/mallard/MN/42/2000	EPI_ISL_22526	2000_(Month_and_day_unknown)
A/ruddy_turnstone/NJ/2002/2001	EPI_ISL_22527	2001_(Month_and_day_unknown)
A/ruddy_turnstone/NJ/1956/2001	EPI_ISL_22528	2001_(Month_and_day_unknown)
A/ruddy_turnstone/NJ/1605/2001	EPI_ISL_22529	2001_(Month_and_day_unknown)
A/ruddy_turnstone/NJ/1600/2001	EPI_ISL_22530	2001_(Month_and_day_unknown)
A/ruddy_turnstone/NJ/823/2001	EPI_ISL_22531	2001_(Month_and_day_unknown)
A/ruddy_turnstone/NJ/350/2004	EPI_ISL_22532	2004_(Month_and_day_unknown)
A/ruddy_turnstone/NJ/238/2004	EPI_ISL_22533	2004_(Month_and_day_unknown)
A/ruddy_turnstone/NJ/203/2004	EPI_ISL_22534	2004_(Month_and_day_unknown)
A/ruddy_turnstone/DE/167/2004	EPI_ISL_22535	2004_(Month_and_day_unknown)
A/ruddy_turnstone/DE/1529/2001	EPI_ISL_22536	2001_(Month_and_day_unknown)
A/ruddy_turnstone/DE/1450/2001	EPI_ISL_22537	2001_(Month_and_day_unknown)
A/ruddy_turnstone/DE/323/2004	EPI_ISL_22538	2004_(Month_and_day_unknown)
A/red_knot/NJ/1443/2001	EPI_ISL_22539	2001_(Month_and_day_unknown)
A/red_knot/GA/1721/2001	EPI_ISL_22540	2001_(Month_and_day_unknown)
A/red_knot/DE/1587/2001	EPI_ISL_22541	2001_(Month_and_day_unknown)
A/northern_shoveler/TX/56/2000	EPI_ISL_22542	2000_(Month_and_day_unknown)
A/chicken/NJ/294508-12/2004	EPI_ISL_22547	2004_(Month_and_day_unknown)
A/turkey/MN/366767/2005	EPI_ISL_22551	2005_(Month_and_day_unknown)
A/chicken/NJ/7207-4/2000	EPI_ISL_22564	2000_(Month_and_day_unknown)
A/Duck/PA/143585/01	EPI_ISL_3436	2001_(Month_and_day_unknown)
A/chicken/CT/260413-2/2003	EPI_ISL_22566	2003_(Month_and_day_unknown)
A/guinea_fowl/NJ/119063-8/2001	EPI_ISL_22569	2001_(Month_and_day_unknown)
A/chicken/FL/90348-4/2001	EPI_ISL_22572	2001_(Month_and_day_unknown)
A/turkey/VA/158512/2002	EPI_ISL_22574	2002_(Month_and_day_unknown)
A/ruddy_turnstone/NJ/1698/2001	EPI_ISL_12549	2001_(Month_and_day_unknown)
A/ruddy_turnstone/NJ/327/2004	EPI_ISL_22588	2004_(Month_and_day_unknown)
A/mallard/MN/105/2000	EPI_ISL_12546	2000_(Month_and_day_unknown)
A/mallard/MN/479/2000	EPI_ISL_12544	2000_(Month_and_day_unknown)
A/mallard/MN/113/2000	EPI_ISL_12530	2000_(Month_and_day_unknown)
A/mallard/MN/158/2000	EPI_ISL_22592	2000_(Month_and_day_unknown)
A/sanderling/NJ/1042/2005	EPI_ISL_22593	2005_(Month_and_day_unknown)
A/ruddy_turnstone/NJ/357/2005	EPI_ISL_22594	2005_(Month_and_day_unknown)
A/ruddy_turnstone/NJ/335/2005	EPI_ISL_22595	2005_(Month_and_day_unknown)
A/northern_shoveler/California/HKWF1021/2007	EPI_ISL_22632	12/02/2007
A/northern_shoveler/California/HKWF1046/2007	EPI_ISL_22633	12/02/2007
A/northern_shoveler/California/HKWF1128/2007	EPI_ISL_22634	12/07/2007
A/northern_shoveler/California/HKWF1131/2007	EPI_ISL_22635	12/02/2007
A/northern_shoveler/California/HKWF1199/2007	EPI_ISL_22637	12/05/2007
A/northern_shoveler/California/HKWF1367/2007	EPI_ISL_22638	12/12/2007
A/mallard/California/HKWF1971/2007	EPI_ISL_22639	12/23/2007
A/turkey/CA/358533/2005	EPI_ISL_22672	2005_(Month_and_day_unknown)
A/chicken/Hebei/L1/2006	EPI_ISL_14002	2006_(Month_and_day_unknown)
A/chicken/Tianjin/B1/2004	EPI_ISL_14000	2004_(Month_and_day_unknown)
A/northern_shoveler/California/HKWF1325/2007	EPI_ISL_25501	12/09/2007
A/cinnamon_teal/California/HKWF1111/2007	EPI_ISL_25500	12/02/2007
A/northern_shoveler/California/HKWF592/2007	EPI_ISL_25505	11/10/2007
A/northern_shoveler/California/HKWF848/2007	EPI_ISL_25506	11/28/2007
A/chicken/New_York/143646-2/2005	EPI_ISL_22978	2005_(Month_and_day_unknown)
A/chicken/Vietnam/18/2004	EPI_ISL_22979	2004_(Month_and_day_unknown)
A/chicken/Vietnam/890/2004	EPI_ISL_22980	2004_(Month_and_day_unknown)
A/chicken/Vietnam/NCVD09/2005	EPI_ISL_22981	2005_(Month_and_day_unknown)
A/Duck/Viet_Nam/367/2005	EPI_ISL_12088	2005_(Month_and_day_unknown)
A/duck/Vietnam/NCVD05/2005	EPI_ISL_22982	2005_(Month_and_day_unknown)
A/guinea_fowl/New_York/32084/2006	EPI_ISL_22983	07/26/2006
A/chicken/New_York/19499/2005	EPI_ISL_22984	06/28/2005
A/chicken/New_York/10196-4/2005	EPI_ISL_22986	01/31/2005
A/chicken/New_York/10196-5/2005	EPI_ISL_22987	01/31/2005
A/guinea_fowl/New_York/22067-10/2005	EPI_ISL_22988	06/27/2005
A/duck/New_York/22067-11/2005	EPI_ISL_22989	06/27/2005
A/chicken/New_York/23165-10/2005	EPI_ISL_22991	03/04/2005
A/chicken/New_York/23165-11/2005	EPI_ISL_22992	03/04/2005
A/chicken/New_York/63806-12/2005	EPI_ISL_22996	05/25/2005
A/chicken/New_York/88291-6/2005	EPI_ISL_22998	07/20/2005
A/chicken/New_York/88291-11/2005	EPI_ISL_22999	07/20/2005
A/duck/New_York/88291-13/2005	EPI_ISL_23000	07/20/2005
A/quail/New_York/89641/2005	EPI_ISL_23002	07/26/2005
A/chicken/Nigeria/OG2/2007	EPI_ISL_23012	2007_(Month_and_day_unknown)
A/chicken/Nigeria/OG4/2007	EPI_ISL_23013	2007_(Month_and_day_unknown)
A/chicken/Nigeria/OG5/2007	EPI_ISL_23014	2007_(Month_and_day_unknown)
A/chicken/Nigeria/OG10/2007	EPI_ISL_23016	2007_(Month_and_day_unknown)
A/duck/Nigeria/3724-2/2008	EPI_ISL_23133	2008_(Month_and_day_unknown)	Istituto_Zooprofilattico_Sperimentale_Delle_Venezie		Monne_Isabella
A/turkey/VA/55/2002	EPI_ISL_23345	2002_(Month_and_day_unknown)
A/ruddy_turnstone/DE/313/2003	EPI_ISL_12538	2003_(Month_and_day_unknown)
A/mallard/MD/199/2003	EPI_ISL_23353	2003_(Month_and_day_unknown)
A/mallard/MD/11/2003	EPI_ISL_12552	2003_(Month_and_day_unknown)
A/mallard/MD/185/2003	EPI_ISL_12520	2003_(Month_and_day_unknown)
A/mallard/MD/898/2002	EPI_ISL_23354	2002_(Month_and_day_unknown)
A/mallard/MD/865/2002	EPI_ISL_12519	2002_(Month_and_day_unknown)
A/mallard/MD/790/2002	EPI_ISL_12518	2002_(Month_and_day_unknown)
A/great_crested_grebe/Germany/R1406/07	EPI_ISL_23803	2007_(Month_and_day_unknown)	Friedrich-Loeffler-Institut		Starick_Elke
A/chicken/Zibo/L2/2008	EPI_ISL_63020	2008_(Month_and_day_unknown)
A/chicken/Henan/L1/2008	EPI_ISL_20103	2008_(Month_and_day_unknown)
A/chicken/Laos/P0020/2007	EPI_ISL_24693	2007_(Month_and_day_unknown)
A/duck/Laos/P0106/2007	EPI_ISL_24695	2007_(Month_and_day_unknown)
A/chicken/Laos/P0169/2007	EPI_ISL_24696	2007_(Month_and_day_unknown)
A/chicken/Laos/P0171/2007	EPI_ISL_24697	2007_(Month_and_day_unknown)
A/whooper_swan/Aomori/1/2008	EPI_ISL_24698	2008_(Month_and_day_unknown)
A/whooper_swan/Aomori/2/2008	EPI_ISL_24699	2008_(Month_and_day_unknown)
A/Chicken/Jiangxi/25/2004	EPI_ISL_24749	2004_(Month_and_day_unknown)	Harbin_Veterinary_Research_Institute_(CAAS)	Harbin_Veterinary_Research_Institute_(CAAS)	Deng_Guohua
A/Duck/Hunnan/70/2004	EPI_ISL_24750	2004_(Month_and_day_unknown)	Harbin_Veterinary_Research_Institute_(CAAS)	Harbin_Veterinary_Research_Institute_(CAAS)	Deng_Guohua
A/Chicken/Anhui/39/2004	EPI_ISL_24751	2004_(Month_and_day_unknown)	Harbin_Veterinary_Research_Institute_(CAAS)	Harbin_Veterinary_Research_Institute_(CAAS)	Deng_Guohua
A/gull/Moscow/3100/2006	EPI_ISL_24785	2006_(Month_and_day_unknown)
A/quail/New_York/63806-13/2005	EPI_ISL_24786	05/25/2005
A/red-necked_stint/Australia/3/2004	EPI_ISL_24787	2004_(Month_and_day_unknown)
A/chicken/Italy/682/2003	EPI_ISL_24788	2003_(Month_and_day_unknown)
A/mallard/Italy/4223-2/2006	EPI_ISL_24789	11/11/2006
A/duck/Vietnam/177/2005	EPI_ISL_24790	2005_(Month_and_day_unknown)
A/duck/Vietnam/NCVD06/2005	EPI_ISL_24791	2005_(Month_and_day_unknown)
A/Muscovy_duck/New_York/87493-3/2005	EPI_ISL_24793	07/14/2005
A/chicken/New_York/88291-8/2005	EPI_ISL_24794	07/20/2005
A/duck/New_York/98616-4/2005	EPI_ISL_24795	06/27/2005
A/duck/New_York/98616-5/2005	EPI_ISL_24796	06/27/2005
A/Guinea_fowl/New_York/101276-1/2005	EPI_ISL_24798	08/19/2005
A/chicken/New_York/10508/2005	EPI_ISL_24799	08/24/2005
A/Muscovy_duck/New_York/11646-4/2005	EPI_ISL_24800	02/01/2005
A/turkey/New_York/122501-2/2005	EPI_ISL_24806	10/11/2005
A/chicken/New_York/19495-2/2006	EPI_ISL_24807	02/21/2006
A/chicken/New_York/19495-3/2006	EPI_ISL_24808	02/21/2006
A/Canada_goose/BC/3752/2007	EPI_ISL_24810	2007_(Month_and_day_unknown)
A/American_black_duck/NB/2538/2007	EPI_ISL_24811	2007_(Month_and_day_unknown)
A/chicken/SK/HR-00011/2007	EPI_ISL_24812	2007_(Month_and_day_unknown)
A/chicken/Thailand/ICRC-618/2008	EPI_ISL_20028	01/29/2008
A/mallard/ZhaLong/88/2004	EPI_ISL_25104	08/08/2004
A/mallard/MD/53/2003	EPI_ISL_25197	2003_(Month_and_day_unknown)
A/mallard/MD/42/2003	EPI_ISL_25198	2003_(Month_and_day_unknown)
A/mallard/MD/41/2003	EPI_ISL_25199	2003_(Month_and_day_unknown)
A/mallard/MD/26/2003	EPI_ISL_25200	2003_(Month_and_day_unknown)
A/mallard/MN/1/2000	EPI_ISL_25205	2000_(Month_and_day_unknown)
A/blue_winged_teal/TX/43/2002	EPI_ISL_25206	2002_(Month_and_day_unknown)
A/blue_winged_teal/TX/27/2002	EPI_ISL_25207	2002_(Month_and_day_unknown)
A/blue_winged_teal/TX/75/2002	EPI_ISL_25208	2002_(Month_and_day_unknown)
A/blue_winged_teal/TX/34/2002	EPI_ISL_25209	2002_(Month_and_day_unknown)
A/falcon/Saudi_Arabia/D1936/2007	EPI_ISL_25228	2007_(Month_and_day_unknown)
A/least_sandpiper/South_Central_Alaska/1/2007	EPI_ISL_25498	05/09/2007
A/mallard/Interior_Alaska/1/2007	EPI_ISL_25499	09/06/2007
A/northern_pintail/California/HKWF151/2007	EPI_ISL_25502	10/24/2007
A/northern_shoveler/California/HKWF216/2007	EPI_ISL_25503	10/28/2007
A/tree_sparrow/Thailand/VSMU-16-RBR/2005	EPI_ISL_11364	2005_(Month_and_day_unknown)
A/chicken/Vietnam/NCVD12/2005	EPI_ISL_25602	2005_(Month_and_day_unknown)
A/Guinea_fowl/New_York/88291-9/2005	EPI_ISL_25605	07/20/2005
A/chicken/New_York/88291-10/2005	EPI_ISL_25606	07/20/2005
A/chicken/New_York/11646-2/2005	EPI_ISL_25608	02/01/2005
A/Guinea_fowl/New_York/11646-3/2005	EPI_ISL_25609	02/01/2005
A/chicken/New_York/122501-1/2005	EPI_ISL_25612	10/11/2005
A/chicken/New_York/19495-4/2006	EPI_ISL_25613	02/21/2006
A/Guinea_fowl/New_York/19495-6/2006	EPI_ISL_25614	02/21/2006
A/Muscovy_duck/New_York/19495-7/2006	EPI_ISL_25615	02/21/2006
A/chicken/New_York/19499-1/2006	EPI_ISL_25616	02/17/2006
A/Muscovy_duck/New_York/62095-1/2006	EPI_ISL_25619	05/15/2006
A/duck/Vietnam/NCVD-1/2007	EPI_ISL_25621	2007_(Month_and_day_unknown)
A/duck/Vietnam/NCVD-2/2007	EPI_ISL_25622	2007_(Month_and_day_unknown)
A/chicken/Vietnam/NCVD-3/2007	EPI_ISL_25623	2007_(Month_and_day_unknown)
A/Muscovy_duck/Vietnam/NCVD-4/2007	EPI_ISL_25624	2007_(Month_and_day_unknown)
A/Muscovy_duck/Vietnam/NCVD-5/2007	EPI_ISL_25625	2007_(Month_and_day_unknown)
A/duck/Vietnam/NCVD-6/2007	EPI_ISL_25626	2007_(Month_and_day_unknown)
A/duck/Vietnam/NCVD-7/2007	EPI_ISL_25627	2007_(Month_and_day_unknown)
A/duck/Vietnam/NCVD-8/2007	EPI_ISL_25628	2007_(Month_and_day_unknown)
A/duck/Vietnam/NCVD-9/2007	EPI_ISL_25629	2007_(Month_and_day_unknown)
A/chicken/Vietnam/NCVD-10/2007	EPI_ISL_25630	2007_(Month_and_day_unknown)
A/Muscovy_duck/Vietnam/NCVD-11/2007	EPI_ISL_25631	2007_(Month_and_day_unknown)
A/duck/Vietnam/NCVD-12/2007	EPI_ISL_25632	2007_(Month_and_day_unknown)
A/duck/Vietnam/NCVD-13/2007	EPI_ISL_25633	2007_(Month_and_day_unknown)
A/chicken/Vietnam/NCVD-15/2007	EPI_ISL_25634	2007_(Month_and_day_unknown)
A/duck/Vietnam/NCVD-16/2007	EPI_ISL_25635	2007_(Month_and_day_unknown)
A/duck/Vietnam/NCVD-17/2007	EPI_ISL_25636	2007_(Month_and_day_unknown)
A/duck/Vietnam/NCVD-18/2007	EPI_ISL_25637	2007_(Month_and_day_unknown)
A/duck/Vietnam/NCVD-19/2007	EPI_ISL_25638	2007_(Month_and_day_unknown)
A/chicken/Vietnam/NCVD-20/2007	EPI_ISL_25639	2007_(Month_and_day_unknown)
A/chicken/Vietnam/NCVD-21/2007	EPI_ISL_25640	2007_(Month_and_day_unknown)
A/Muscovy_duck/Vietnam/NCVD-22/2007	EPI_ISL_25641	2007_(Month_and_day_unknown)
A/Muscovy_duck/Vietnam/NCVD-23/2007	EPI_ISL_25642	2007_(Month_and_day_unknown)
A/chicken/Vietnam/NCVD-24/2007	EPI_ISL_25643	2007_(Month_and_day_unknown)
A/duck/Vietnam/NCVD-25/2007	EPI_ISL_25644	2007_(Month_and_day_unknown)
A/duck/Vietnam/NCVD-26/2007	EPI_ISL_25645	2007_(Month_and_day_unknown)
A/Muscovy_duck/Vietnam/NCVD-29/2007	EPI_ISL_25646	2007_(Month_and_day_unknown)
A/duck/Vietnam/NCVD-30/2007	EPI_ISL_25647	2007_(Month_and_day_unknown)
A/duck/Vietnam/NCVD-31/2007	EPI_ISL_25648	2007_(Month_and_day_unknown)
A/duck/Vietnam/NCVD-34/2007	EPI_ISL_25649	2007_(Month_and_day_unknown)
A/duck/Laos/NCVD-35/2007	EPI_ISL_25650	2007_(Month_and_day_unknown)
A/pigeon/Laos/NCVD-36/2007	EPI_ISL_25651	2007_(Month_and_day_unknown)
A/chicken/Laos/NCVD-38/2007	EPI_ISL_25652	2007_(Month_and_day_unknown)
A/goose/Laos/NCVD-39/2007	EPI_ISL_25653	2007_(Month_and_day_unknown)
A/chicken/Vietnam/NCVD-40/2007	EPI_ISL_25654	2007_(Month_and_day_unknown)
A/chicken/Vietnam/NCVD-41/2007	EPI_ISL_25655	2007_(Month_and_day_unknown)
A/chicken/Vietnam/NCVD-42/2007	EPI_ISL_25656	2007_(Month_and_day_unknown)
A/duck/Vietnam/NCVD-43/2007	EPI_ISL_25657	2007_(Month_and_day_unknown)
A/chicken/Vietnam/NCVD-44/2007	EPI_ISL_25658	2007_(Month_and_day_unknown)
A/chicken/Vietnam/NCVD-45/2007	EPI_ISL_25659	2007_(Month_and_day_unknown)
A/duck/Italy/69238/2007	EPI_ISL_25670	2007_(Month_and_day_unknown)
A/duck/Italy/194659/2006	EPI_ISL_25671	2006_(Month_and_day_unknown)
A/duck/Italy/281904/2006	EPI_ISL_25672	2006_(Month_and_day_unknown)
A/goose/Italy/296426/2003	EPI_ISL_25673	2003_(Month_and_day_unknown)
A/duck/Vietnam/342/2001	EPI_ISL_25901	2001_(Month_and_day_unknown)	Centers_for_Disease_Control_and_Prevention		Rivailler_Pierre
A/duck/Vietnam/68/2001	EPI_ISL_25902	2001_(Month_and_day_unknown)	Centers_for_Disease_Control_and_Prevention		Rivailler_Pierre
A/duck/Vietnam/NCVD-1/2003	EPI_ISL_25903	2003_(Month_and_day_unknown)	Centers_for_Disease_Control_and_Prevention		Rivailler_Pierre
A/goose/Vietnam/324/2001	EPI_ISL_25904	2001_(Month_and_day_unknown)	Centers_for_Disease_Control_and_Prevention		Rivailler_Pierre
A/goose/Vietnam/113/2001	EPI_ISL_25905	2001_(Month_and_day_unknown)	Centers_for_Disease_Control_and_Prevention		Rivailler_Pierre
A/mute_swan/Aktau/1460/2006	EPI_ISL_25913	2006_(Month_and_day_unknown)
A/Anas_platyrhynchos/Belgium/12827/2007	EPI_ISL_26267	09/18/2007	Veterinary_and_Agrochemical_Research_Centre_CODA-CERVA		van_den_Berg_Thierry
A/least_sandpiper/South_Central_Alaska/4/2007	EPI_ISL_26270	05/10/2007
A/northern_pintail/Interior_Alaska/1/2007	EPI_ISL_26271	08/08/2007
A/green-winged_teal/Interior_Alaska/1/2007	EPI_ISL_26272	08/11/2007
A/Mallard/Sweden/S90735/2003	EPI_ISL_26369	2003_(Month_and_day_unknown)	National_Veterinary_Institute	National_Veterinary_Institute	Zohari_Siamak
A/Mallard/Sweden/S90754/2003	EPI_ISL_26370	2003_(Month_and_day_unknown)	National_Veterinary_Institute	National_Veterinary_Institute	Zohari_Siamak
A/ruddy_turnstone/NJ/631/2002	EPI_ISL_26427	2002_(Month_and_day_unknown)
A/mallard/MN/506/2000	EPI_ISL_26428	2000_(Month_and_day_unknown)
A/shorebird/DE/1346/2001	EPI_ISL_12547	2001_(Month_and_day_unknown)
A/duck/Mongolia/47/01	EPI_ISL_377	2001_(Month_and_day_unknown)
A/duck/Mongolia/867/2002	EPI_ISL_26430	2002_(Month_and_day_unknown)
A/duck/Vietnam/219/2005	EPI_ISL_27331	12/19/2005
A/duck/Vietnam/218/2005	EPI_ISL_27332	12/19/2005
A/Muscovy_duck/Vietnam/217/2005	EPI_ISL_27333	12/18/2005
A/chicken/Vietnam/216/2005	EPI_ISL_27334	12/18/2005
A/duck/Vietnam/215/2005	EPI_ISL_27335	12/16/2005
A/Muscovy_duck/Vietnam/213/2005	EPI_ISL_27336	12/09/2005
A/chicken/Vietnam/212/2005	EPI_ISL_27337	12/09/2005
A/Muscovy_duck/Vietnam/211/2005	EPI_ISL_27338	12/09/2005
A/duck/Vietnam/210/2005	EPI_ISL_27339	12/09/2005
A/chicken/Vietnam/209/2005	EPI_ISL_27340	12/08/2005
A/duck/Vietnam/208/2005	EPI_ISL_27341	12/07/2005
A/duck/Vietnam/207/2005	EPI_ISL_27342	12/07/2005
A/duck/Vietnam/206/2005	EPI_ISL_27343	12/07/2005
A/duck/Vietnam/205/2005	EPI_ISL_27344	12/07/2005
A/duck/Vietnam/204/2005	EPI_ISL_27345	12/07/2005
A/duck/Vietnam/203/2005	EPI_ISL_27346	12/06/2005
A/chicken/Vietnam/202/2005	EPI_ISL_27347	12/05/2005
A/duck/Vietnam/201/2005	EPI_ISL_27348	12/02/2005
A/chicken/Vietnam/200/2005	EPI_ISL_27349	12/02/2005
A/avian/Russia/5354-vac/2005	EPI_ISL_27352	2005_(Month_and_day_unknown)
A/chicken/Vietnam/921/2004	EPI_ISL_27580	2004_(Month_and_day_unknown)
A/chicken/Vietnam/925/2004	EPI_ISL_27581	2004_(Month_and_day_unknown)
A/chicken/Vietnam/933/2004	EPI_ISL_27582	2004_(Month_and_day_unknown)
A/chicken/Vietnam/NCVD11/2005	EPI_ISL_27583	2005_(Month_and_day_unknown)
A/shorebird/Delaware_Bay/560/2006	EPI_ISL_27589	05/23/2006
A/ruddy_turnstone/Delaware_Bay/108/2007	EPI_ISL_27590	05/22/2007
A/ruddy_turnstone/Delaware_Bay/121/2007	EPI_ISL_27591	05/22/2007
A/ruddy_turnstone/Delaware_Bay/123/2007	EPI_ISL_27592	05/22/2007
A/chicken/Poland/R3248/2007	EPI_ISL_27762	2007_(Month_and_day_unknown)
A/turkey/Poland/R3249/2007	EPI_ISL_27763	2007_(Month_and_day_unknown)
A/Cygnus_olor/Germany/R1372/2007	EPI_ISL_27764	2007_(Month_and_day_unknown)
A/Peking_duck/Germany/R1959/2007	EPI_ISL_27765	2007_(Month_and_day_unknown)
A/domestic_duck/Germany/R1400/2007	EPI_ISL_27766	2007_(Month_and_day_unknown)
A/domestic_duck/Germany/R1772/2007	EPI_ISL_27767	2007_(Month_and_day_unknown)
A/domestic_duck/Germany/R1779/2007	EPI_ISL_27768	2007_(Month_and_day_unknown)
A/mute_swan/Germany/R1359/07	EPI_ISL_3011	2007_(Month_and_day_unknown)
A/chicken/Germany/R3272/2007	EPI_ISL_27771	2007_(Month_and_day_unknown)
A/chicken/Germany/R3294/2007	EPI_ISL_27772	2007_(Month_and_day_unknown)
A/chicken/Germany/R3234/2007	EPI_ISL_27773	2007_(Month_and_day_unknown)
A/teal/Germany/WV632/2005	EPI_ISL_2984	2005_(Month_and_day_unknown)
A/blue-winged_teal/Manitoba/13436/2005	EPI_ISL_28111	08/30/2005
A/chicken/New_York/63806-11/2005	EPI_ISL_28112	05/25/2005
A/duck/New_York/88291-12/2005	EPI_ISL_28115	07/20/2005
A/chicken/New_York/88291-14/2005	EPI_ISL_28116	07/20/2005
A/chicken/New_York/88291-15/2005	EPI_ISL_28117	07/20/2005
A/Guinea_fowl/New_York/98616-3/2005	EPI_ISL_28118	06/27/2005
A/laughing_gull/Delaware_Bay/6/2006	EPI_ISL_28120	05/22/2006
A/laughing_gull/Delaware_Bay/46/2006	EPI_ISL_28121	05/22/2006
A/chicken/New_York/87493-2/2005	EPI_ISL_28122	07/14/2005
A/ruddy_turnstone/Delaware_Bay/283/2006	EPI_ISL_28123	05/22/2006
A/mallard/Maryland/316/2003	EPI_ISL_28741	2003_(Month_and_day_unknown)
A/mallard/Maryland/314/2003	EPI_ISL_28742	2003_(Month_and_day_unknown)
A/mallard/Maryland/296/2003	EPI_ISL_28743	2003_(Month_and_day_unknown)
A/mallard/Maryland/234/2001	EPI_ISL_28744	2001_(Month_and_day_unknown)
A/mallard/Maryland/233/2001	EPI_ISL_28745	2001_(Month_and_day_unknown)
A/mallard/Maryland/232/2001	EPI_ISL_28746	2001_(Month_and_day_unknown)
A/mallard/Maryland/231/2001	EPI_ISL_28747	2001_(Month_and_day_unknown)
A/mallard/Maryland/228/2001	EPI_ISL_28748	2001_(Month_and_day_unknown)
A/mallard/Maryland/226/2001	EPI_ISL_28749	2001_(Month_and_day_unknown)
A/mallard/Maryland/897/2004	EPI_ISL_28750	2004_(Month_and_day_unknown)
A/mallard/Ohio/365/2003	EPI_ISL_28751	2003_(Month_and_day_unknown)
A/mallard/Ohio/363/2003	EPI_ISL_28752	2003_(Month_and_day_unknown)
A/mallard/Ohio/362/2003	EPI_ISL_28753	2003_(Month_and_day_unknown)
A/mallard/Maryland/319/2003	EPI_ISL_28754	2003_(Month_and_day_unknown)
A/mallard/Maryland/301/2003	EPI_ISL_28755	2003_(Month_and_day_unknown)
A/duck/Italy/69238/2007	EPI_ISL_28841	2007_(Month_and_day_unknown)	Istituto_Zooprofilattico_Speriment._Lombardia,_Emilia_Ro._IZSLER		Barbieri_Ilaria
A/duck/Italy/194659/2006	EPI_ISL_28842	2006_(Month_and_day_unknown)	Istituto_Zooprofilattico_Speriment._Lombardia,_Emilia_Ro._IZSLER		Barbieri_Ilaria
A/goose/Italy/296426/2003	EPI_ISL_28843	2003_(Month_and_day_unknown)	Istituto_Zooprofilattico_Speriment._Lombardia,_Emilia_Ro._IZSLER		Barbieri_Ilaria
A/duck/Hunan/689/2006	EPI_ISL_29174	12/15/2006
A/cormorant/Denmark/74-68899-G2/2002	EPI_ISL_29251	10/03/2002	National_Veterinary_Institute	Technical_University_of_Denmark	Handberg_Kurt_Jensen
A/duck/Denmark/75-65472-P24/2003	EPI_ISL_29253	09/25/2003	National_Veterinary_Institute	Technical_University_of_Denmark	Handberg_Kurt_Jensen
A/duck/Denmark/75-65472-P31/2003	EPI_ISL_29254	09/25/2003	National_Veterinary_Institute	Technical_University_of_Denmark	Handberg_Kurt_Jensen
A/mallard/Denmark/74-08216/2002	EPI_ISL_29256	04/17/2002	National_Veterinary_Institute	Technical_University_of_Denmark	Handberg_Kurt_Jensen
A/mallard/Denmark/77-64590-5/2005	EPI_ISL_29257	09/19/2005	National_Veterinary_Institute	Technical_University_of_Denmark	Handberg_Kurt_Jensen
A/mallard/Denmark/77-64650-G4/2005	EPI_ISL_29258	10/27/2005	National_Veterinary_Institute	Technical_University_of_Denmark	Handberg_Kurt_Jensen
A/chicken/Guangdong/1/2005	EPI_ISL_23104	2005_(Month_and_day_unknown)
A/ruddy_turnstone/Delaware/Sg-00469/2008	EPI_ISL_63148	05/21/2008
A/ruddy_turnstone/Delaware/Sg-00470/2008	EPI_ISL_29317	05/21/2008
A/ruddy_turnstone/Delaware/Sg-00474/2008	EPI_ISL_29318	05/21/2008
A/red_knot/New_Jersey/Sg-00479/2008	EPI_ISL_29322	05/16/2008
A/ruddy_turnstone/Delaware/Sg-00539/2008	EPI_ISL_29349	05/31/2008
A/ruddy_turnstone/New_Jersey/Sg-00551/2008	EPI_ISL_29352	05/22/2008
A/ruddy_turnstone/New_Jersey/Sg-00552/2008	EPI_ISL_29353	06/04/2008
A/ruddy_turnstone/New_Jersey/Sg-00564/2008	EPI_ISL_29359	05/22/2008
A/ruddy_turnstone/New_Jersey/Sg-00565/2008	EPI_ISL_29360	06/04/2008
A/mallard/Minnesota/Sg-00569/2008	EPI_ISL_29361	08/01/2008
A/mallard/Minnesota/Sg-00570/2008	EPI_ISL_29362	08/03/2008
A/duck/Hubei/Hangmei01/2006	EPI_ISL_29372	2006_(Month_and_day_unknown)
A/chicken/Sihala/NARC3303.4/2006	EPI_ISL_29083	2006_(Month_and_day_unknown)
A/chicken/Rawalpindi/NARC68/2002	EPI_ISL_25495	2002_(Month_and_day_unknown)
A/chicken/Rawalpindi/NARC72/2002	EPI_ISL_25497	2002_(Month_and_day_unknown)
A/northern_pintail/Interior_Alaska/2/2007	EPI_ISL_29427	09/07/2007
A/chicken/Rawalakot/NARC2441A/2006	EPI_ISL_29082	2006_(Month_and_day_unknown)
A/red-necked_stint/Australia/4/2004	EPI_ISL_29689	2004_(Month_and_day_unknown)
A/chicken/New_York/23165-9/2005	EPI_ISL_29690	03/04/2005
A/mallard/New_Zealand/479-8/2005	EPI_ISL_29703	2005_(Month_and_day_unknown)
A/chicken/Pakistan/UDL-01/2007	EPI_ISL_29785	06/07/2007
A/chicken/Pakistan/UDL-04/2006	EPI_ISL_29786	06/19/2006
A/chicken/Pakistan/UDL-01/2005	EPI_ISL_29787	05/18/2005
A/chicken/Pakistan/UDL-02/2005	EPI_ISL_29788	12/31/2005
A/chicken/Pakistan/UDL-01/2006	EPI_ISL_29789	05/02/2006
A/chicken/Pakistan/UDL-02/2006	EPI_ISL_29790	12/29/2006
A/chicken/Pakistan/UDL-03/2005	EPI_ISL_29791	12/21/2005
A/chicken/Pakistan/UDL-03/2007	EPI_ISL_29792	12/17/2007
A/chicken/Pakistan/UDL-01/2008	EPI_ISL_29793	01/09/2008
A/chicken/Pakistan/UDL-02/2008	EPI_ISL_29794	02/22/2008
A/chicken/Pakistan/UDL-03/2008	EPI_ISL_29795	03/04/2008
A/chicken/Pakistan/UDL-04/2007	EPI_ISL_29796	03/23/2007
A/chicken/Jiangsu/7/2002	EPI_ISL_29822	2002_(Month_and_day_unknown)
A/chicken/Jiangsu/7/2002	EPI_ISL_29822	2002_(Month_and_day_unknown)
A/Goose/Italy/6117/2004	EPI_ISL_29997	2004_(Month_and_day_unknown)	Istituto_Zooprofilattico_Speriment._Lombardia,_Emilia_Ro._IZSLER		Barbieri_Ilaria
A/Duck/Italy/62330/2006	EPI_ISL_29998	2006_(Month_and_day_unknown)	Istituto_Zooprofilattico_Speriment._Lombardia,_Emilia_Ro._IZSLER		Barbieri_Ilaria
A/Duck/Italy/60772/2007	EPI_ISL_29999	2007_(Month_and_day_unknown)	Istituto_Zooprofilattico_Speriment._Lombardia,_Emilia_Ro._IZSLER		Barbieri_Ilaria
A/Mallard/Italy/46341-12/2006	EPI_ISL_30001	2006_(Month_and_day_unknown)	Istituto_Zooprofilattico_Speriment._Lombardia,_Emilia_Ro._IZSLER		Barbieri_Ilaria
A/northern_shoveler/Interior_Alaska/2/2007	EPI_ISL_30012	09/06/2007
A/northern_shoveler/Interior_Alaska/3/2007	EPI_ISL_30013	09/07/2007
A/northern_shoveler/Interior_Alaska/4/2007	EPI_ISL_30017	09/05/2007
A/mallard/Interior_Alaska/1/2007	EPI_ISL_30018	09/06/2007
A/mallard/Interior_Alaska/7/2007	EPI_ISL_30019	09/05/2007
A/mallard/Interior_Alaska/8/2007	EPI_ISL_30020	09/16/2007
A/northern_shoveler/California/AKS273/2007	EPI_ISL_30023	12/01/2007
A/gadwall/California/AKS514/2007	EPI_ISL_30024	12/09/2007
A/greater_white-fronted_goose/California/AKS617/2007	EPI_ISL_30025	12/12/2007
A/northern_shoveler/California/HKWF96/2007	EPI_ISL_30026	10/24/2007
A/northern_shoveler/California/HKWF1026/2007	EPI_ISL_30027	12/02/2007
A/northern_shoveler/California/HKWF1204/2007	EPI_ISL_30028	12/05/2007
A/northern_shoveler/California/HKWF2031/2008	EPI_ISL_30029	01/23/2008
A/northern_shoveler/California/HKWF392sm/2007	EPI_ISL_30030	11/03/2007
A/northern_pintail/California/HKWF440/2007	EPI_ISL_30031	11/04/2007
A/northern_shoveler/California/HKWF569/2007	EPI_ISL_30032	11/10/2007
A/northern_shoveler/California/HKWF608/2007	EPI_ISL_30033	11/10/2007
A/mallard/California/7766/2008	EPI_ISL_30047	10/08/2008
A/chicken/Israel/1040/2007	EPI_ISL_30437	12/23/2007
A/chicken/Israel/54/2008	EPI_ISL_30438	06/01/2008
A/chicken/Israel/182/2008	EPI_ISL_30439	06/10/2008
A/chicken/Israel/184/2009	EPI_ISL_30440	02/15/2009
A/chicken/Israel/310/2008	EPI_ISL_30441	06/27/2008
A/chicken/Israel/330/2008	EPI_ISL_30442	06/29/2008
A/chicken/Israel/375/2007	EPI_ISL_30443	03/06/2007
A/turkey/Israel/689/2008	EPI_ISL_30444	04/15/2008
A/chicken/Israel/694/2008	EPI_ISL_30445	04/18/2008
A/chicken/Israel/702/2008	EPI_ISL_30446	04/21/2008
A/chicken/Israel/869/2007	EPI_ISL_30447	11/04/2007
A/chicken/Israel/883/2008	EPI_ISL_30448	06/13/2008
A/chicken/Israel/951/2007	EPI_ISL_30449	12/02/2007
A/chicken/Israel/953/2007	EPI_ISL_30450	11/29/2007
A/duck/Primorie/2621/01	EPI_ISL_2791	08/24/2001
A/mallard/Netherlands/31/2006	EPI_ISL_30791	2006_(Month_and_day_unknown)
A/mallard/Netherlands/14/2007	EPI_ISL_30792	2007_(Month_and_day_unknown)
A/mallard/Netherlands/3/2005	EPI_ISL_30793	2005_(Month_and_day_unknown)
A/mallard/Netherlands/2/2005	EPI_ISL_30794	2005_(Month_and_day_unknown)
A/common_teal/Netherlands/1/2005	EPI_ISL_30795	2005_(Month_and_day_unknown)
A/pink-footed_goose/Netherlands/1/2006	EPI_ISL_30796	2006_(Month_and_day_unknown)
A/shorebird/Delaware/133/2006	EPI_ISL_30797	05/22/2006
A/chicken/Egypt/0836/2008	EPI_ISL_30798	01/15/2008
A/chicken/Egypt/0891/2008	EPI_ISL_30799	09/26/2008
A/mallard/Sweden/45/2005	EPI_ISL_30803	2005_(Month_and_day_unknown)
A/common_eider/Netherlands/1/2006	EPI_ISL_30804	2006_(Month_and_day_unknown)
A/turnstone/Netherlands/1/2007	EPI_ISL_30805	2007_(Month_and_day_unknown)
A/mallard/Sweden/65/2005	EPI_ISL_30806	2005_(Month_and_day_unknown)
A/common_teal/Netherlands/2/2005	EPI_ISL_30808	2005_(Month_and_day_unknown)
A/black-headed_gull/Netherlands/1/2005	EPI_ISL_30809	2005_(Month_and_day_unknown)
A/mallard/Netherlands/71/2006	EPI_ISL_30811	2006_(Month_and_day_unknown)
A/mallard/Netherlands/11/2007	EPI_ISL_30812	2007_(Month_and_day_unknown)
A/mallard/Netherlands/33/2006	EPI_ISL_30813	2006_(Month_and_day_unknown)
A/mallard/Netherlands/26/2005	EPI_ISL_30814	2005_(Month_and_day_unknown)
A/Bewick's_swan/Netherlands/5/2007	EPI_ISL_30817	2007_(Month_and_day_unknown)
A/Baikal_Teal/Hongze/14/2005	EPI_ISL_11856	2005_(Month_and_day_unknown)
A/spotbill_duck/Xuyi/6/2005	EPI_ISL_11854	2005_(Month_and_day_unknown)
A/duck/Primorie/2633/01	EPI_ISL_2790	08/24/2001
A/chicken/Taiwan/1209/03	EPI_ISL_3839	2003_(Month_and_day_unknown)
A/chicken/Taiwan/A703-1/2008	EPI_ISL_31124	2008_(Month_and_day_unknown)
A/mallard/Maryland/338/2003	EPI_ISL_31464	2003_(Month_and_day_unknown)
A/mallard/Maryland/333/2003	EPI_ISL_31465	2003_(Month_and_day_unknown)
A/mallard/Maryland/320/2003	EPI_ISL_31466	2003_(Month_and_day_unknown)
A/mallard/Maryland/235/2001	EPI_ISL_31467	2001_(Month_and_day_unknown)
A/mallard/Maryland/538/2002	EPI_ISL_31468	2002_(Month_and_day_unknown)
A/mallard/Maryland/439/2002	EPI_ISL_31469	2002_(Month_and_day_unknown)
A/mallard/Maryland/214/2001	EPI_ISL_31470	2001_(Month_and_day_unknown)
A/mallard/Maryland/209/2001	EPI_ISL_31471	2001_(Month_and_day_unknown)
A/mallard/Maryland/190/2001	EPI_ISL_31472	2001_(Month_and_day_unknown)
A/mallard/Maryland/13/2003	EPI_ISL_31473	2003_(Month_and_day_unknown)
A/duck/New_York/492652/2007	EPI_ISL_31474	2007_(Month_and_day_unknown)
A/ruddy_turnstone/Delaware/752/2006	EPI_ISL_31479	2006_(Month_and_day_unknown)
A/ruddy_turnstone/Delaware/892/2006	EPI_ISL_31480	2006_(Month_and_day_unknown)
A/ruddy_turnstone/New_Jersey/563/2006	EPI_ISL_31481	2006_(Month_and_day_unknown)
A/mallard/Minnesota/249/2000	EPI_ISL_31482	2000_(Month_and_day_unknown)
A/mallard/Hungary/19616/2007	EPI_ISL_31484	2007_(Month_and_day_unknown)
A/chicken/Chakwal/NARC-35/2001	EPI_ISL_31504	2001_(Month_and_day_unknown)
A/chicken/Karachi/NARC-23/2003	EPI_ISL_31505	2003_(Month_and_day_unknown)
A/chicken/Chakwal/NARC-46/2003	EPI_ISL_31506	2003_(Month_and_day_unknown)
A/chicken/Chakwal/NARC-148/2004	EPI_ISL_31508	2004_(Month_and_day_unknown)
A/green-winged_teal/Minnesota/Sg-00131/2007	EPI_ISL_31598	09/29/2007
A/mallard/Minnesota/Sg-00133/2007	EPI_ISL_31599	09/29/2007
A/grebe/Tyva/3/2009	EPI_ISL_32667	06/22/2009
A/bean_goose/Tyva/10/2009	EPI_ISL_32668	06/22/2009
A/northern_pintail/Minnesota/Sg-00227/2006	EPI_ISL_33271	09/30/2006
A/blue-winged_teal/Minnesota/Sg-00450/2008	EPI_ISL_62980	08/20/2008
A/blue-winged_teal/Minnesota/Sg-00451/2008	EPI_ISL_62981	08/20/2008
A/blue-winged_teal/Minnesota/Sg-00452/2008	EPI_ISL_33294	08/20/2008
A/blue-winged_teal/Minnesota/Sg-00453/2008	EPI_ISL_33295	08/20/2008
A/northern_pintail/South_Dakota/Sg-00456/2008	EPI_ISL_63116	08/22/2008
A/mallard/Minnesota/Sg-00462/2008	EPI_ISL_33304	09/16/2008
A/mallard/Minnesota/Sg-00464/2008	EPI_ISL_63057	09/16/2008
A/ruddy_turnstone/Delaware/Sg-00472/2008	EPI_ISL_63149	05/21/2008
A/ruddy_turnstone/Delaware/Sg-00473/2008	EPI_ISL_33312	05/21/2008
A/ruddy_turnstone/Delaware/Sg-00541/2008	EPI_ISL_33348	05/31/2008
A/ruddy_turnstone/Delaware/Sg-00549/2008	EPI_ISL_33355	05/31/2008
A/mallard/Minnesota/Sg-00573/2008	EPI_ISL_33366	07/31/2008
A/mallard/Minnesota/Sg-00574/2008	EPI_ISL_33367	07/31/2008
A/mallard/Minnesota/Sg-00579/2008	EPI_ISL_33370	09/17/2008
A/mallard/Minnesota/Sg-00625/2008	EPI_ISL_63060	07/29/2008
A/mallard/Minnesota/Sg-00627/2008	EPI_ISL_63062	07/29/2008
A/mallard/Minnesota/Sg-00628/2008	EPI_ISL_63063	07/29/2008
A/mallard/Minnesota/Sg-00629/2008	EPI_ISL_33377	07/31/2008
A/mallard/Minnesota/Sg-00630/2008	EPI_ISL_63064	07/29/2008
A/mallard/Minnesota/Sg-00631/2008	EPI_ISL_63065	07/29/2008
A/mallard/Minnesota/Sg-00632/2008	EPI_ISL_63066	07/29/2008
A/mallard/Minnesota/Sg-00633/2008	EPI_ISL_63067	07/31/2008
A/mallard/Minnesota/Sg-00634/2008	EPI_ISL_63068	07/31/2008
A/mallard/Minnesota/Sg-00635/2008	EPI_ISL_63069	07/29/2008
A/mallard/Minnesota/Sg-00636/2008	EPI_ISL_33384	07/31/2008
A/mallard/Minnesota/Sg-00637/2008	EPI_ISL_63070	07/31/2008
A/mallard/Minnesota/Sg-00638/2008	EPI_ISL_63071	07/31/2008
A/mallard/Minnesota/Sg-00639/2008	EPI_ISL_63072	07/31/2008
A/mallard/Minnesota/Sg-00642/2008	EPI_ISL_63075	07/31/2008
A/mallard/Minnesota/Sg-00643/2008	EPI_ISL_63076	07/31/2008
A/mallard/Minnesota/Sg-00644/2008	EPI_ISL_63077	07/31/2008
A/northern_shoveler/Minnesota/Sg-00645/2008	EPI_ISL_63118	07/31/2008
A/northern_shoveler/Minnesota/Sg-00647/2008	EPI_ISL_63120	08/01/2008
A/northern_shoveler/Minnesota/Sg-00648/2008	EPI_ISL_63121	08/01/2008
A/blue-winged_teal/Minnesota/Sg-00649/2008	EPI_ISL_62982	07/31/2008
A/blue-winged_teal/Minnesota/Sg-00650/2008	EPI_ISL_62983	07/31/2008
A/northern_shoveler/Minnesota/Sg-00652/2008	EPI_ISL_63123	07/31/2008
A/northern_shoveler/Minnesota/Sg-00653/2008	EPI_ISL_63124	07/31/2008
A/northern_shoveler/Minnesota/Sg-00654/2008	EPI_ISL_63125	07/31/2008
A/northern_shoveler/Minnesota/Sg-00655/2008	EPI_ISL_63126	07/31/2008
A/northern_shoveler/Minnesota/Sg-00656/2008	EPI_ISL_63127	07/31/2008
A/northern_shoveler/Minnesota/Sg-00657/2008	EPI_ISL_63128	07/31/2008
A/northern_shoveler/Minnesota/Sg-00658/2008	EPI_ISL_63129	07/31/2008
A/northern_shoveler/Minnesota/Sg-00659/2008	EPI_ISL_63130	07/31/2008
A/northern_shoveler/Minnesota/Sg-00662/2008	EPI_ISL_63133	07/31/2008
A/northern_shoveler/Minnesota/Sg-00663/2008	EPI_ISL_63134	07/31/2008
A/northern_shoveler/Minnesota/Sg-00667/2008	EPI_ISL_63138	07/31/2008
A/northern_shoveler/Minnesota/Sg-00668/2008	EPI_ISL_63139	07/31/2008
A/northern_shoveler/Minnesota/Sg-00669/2008	EPI_ISL_63140	07/31/2008
A/northern_shoveler/Minnesota/Sg-00670/2008	EPI_ISL_33417	07/31/2008
A/northern_shoveler/Minnesota/Sg-00671/2008	EPI_ISL_63142	07/31/2008
A/mallard/Minnesota/Sg-00673/2008	EPI_ISL_63079	08/03/2008
A/mallard/Minnesota/Sg-00675/2008	EPI_ISL_63081	08/03/2008
A/mallard/Minnesota/Sg-00678/2008	EPI_ISL_63084	08/03/2008
A/mallard/Minnesota/Sg-00680/2008	EPI_ISL_63086	08/03/2008
A/mallard/Minnesota/Sg-00681/2008	EPI_ISL_63087	08/03/2008
A/mallard/Minnesota/Sg-00682/2008	EPI_ISL_63088	08/03/2008
A/mallard/Minnesota/Sg-00684/2008	EPI_ISL_63090	08/03/2008
A/mallard/Minnesota/Sg-00685/2008	EPI_ISL_63091	08/03/2008
A/mallard/Minnesota/Sg-00686/2008	EPI_ISL_63092	08/03/2008
A/mallard/Minnesota/Sg-00687/2008	EPI_ISL_63093	08/03/2008
A/mallard/Minnesota/Sg-00688/2008	EPI_ISL_63094	08/03/2008
A/mallard/Minnesota/Sg-00690/2008	EPI_ISL_63096	08/03/2008
A/blue-winged_teal/Minnesota/Sg-00691/2008	EPI_ISL_62984	08/03/2008
A/mallard/Minnesota/Sg-00692/2008	EPI_ISL_63097	08/01/2008
A/mallard/Minnesota/Sg-00693/2008	EPI_ISL_63098	08/01/2008
A/mallard/Minnesota/Sg-00694/2008	EPI_ISL_63099	08/01/2008
A/mallard/Minnesota/Sg-00695/2008	EPI_ISL_33442	08/01/2008
A/mallard/Minnesota/Sg-00696/2008	EPI_ISL_33443	08/01/2008
A/mallard/Minnesota/Sg-00698/2008	EPI_ISL_33445	08/03/2008
A/mallard/Minnesota/Sg-00700/2008	EPI_ISL_33446	08/03/2008
A/mallard/Minnesota/Sg-00701/2008	EPI_ISL_33447	08/03/2008
A/blue-winged_teal/North_Dakota/Sg-00702/2008	EPI_ISL_33448	09/02/2008
A/mallard/North_Dakota/Sg-00703/2008	EPI_ISL_33449	09/02/2008
A/blue-winged_teal/North_Dakota/Sg-00705/2008	EPI_ISL_33451	09/02/2008
A/blue-winged_teal/North_Dakota/Sg-00707/2008	EPI_ISL_33452	09/02/2008
A/blue-winged_teal/North_Dakota/Sg-00708/2008	EPI_ISL_33453	09/02/2008
A/blue-winged_teal/North_Dakota/Sg-00711/2008	EPI_ISL_33454	09/03/2008
A/blue-winged_teal/North_Dakota/Sg-00712/2008	EPI_ISL_33455	09/03/2008
A/blue-winged_teal/North_Dakota/Sg-00713/2008	EPI_ISL_33456	09/08/2008
A/blue-winged_teal/North_Dakota/Sg-00714/2008	EPI_ISL_33457	09/08/2008
A/blue-winged_teal/North_Dakota/Sg-00715/2008	EPI_ISL_33458	09/08/2008
A/blue-winged_teal/North_Dakota/Sg-00716/2008	EPI_ISL_33459	09/08/2008
A/blue-winged_teal/North_Dakota/Sg-00717/2008	EPI_ISL_33460	09/08/2008
A/mallard/Netherlands/1/2007	EPI_ISL_33850	2007_(Month_and_day_unknown)
A/mallard/Netherlands/29/2006	EPI_ISL_33852	2006_(Month_and_day_unknown)
A/mallard/Netherlands/22/2007	EPI_ISL_33853	2007_(Month_and_day_unknown)
A/mallard/Netherlands/1/2006	EPI_ISL_33854	2006_(Month_and_day_unknown)
A/gadwall/Netherlands/1/2006	EPI_ISL_33856	2006_(Month_and_day_unknown)
A/mallard/Sweden/4/2005	EPI_ISL_33857	2005_(Month_and_day_unknown)
A/mallard/Netherlands/17/2007	EPI_ISL_33858	2007_(Month_and_day_unknown)
A/chicken/Egypt/083/2008	EPI_ISL_33865	01/02/2008
A/duck/Egypt/0871/2008	EPI_ISL_33866	02/20/2008
A/northern_pintail/Alaska/7MP0608/2007	EPI_ISL_33924	08/06/2007
A/northern_shoveler/Alaska/7MP1113/2007	EPI_ISL_33925	09/11/2007
A/northern_shoveler/Alaska/7MP1026/2007	EPI_ISL_33926	09/07/2007
A/American_widgeon/Alaska/7MP1061/2007	EPI_ISL_33928	09/10/2007
A/northern_pintail/Alaska/7MP1092/2007	EPI_ISL_33929	09/10/2007
A/northern_pintail/Alaska/7MP1393/2007	EPI_ISL_33930	08/14/2007
A/least_sandpiper/Alaska/7KW0411/2007	EPI_ISL_33931	05/10/2007
A/northern_shoveler/Alaska/7MP1606/2007	EPI_ISL_33932	09/04/2007
A/northern_shoveler/Alaska/7MP0954/2007	EPI_ISL_33933	09/06/2007
A/mallard/Poland/01/08	EPI_ISL_26339	12/28/2007	National_Veterinary_Research_Institut_Poland,_PIWet-PIB	National_Veterinary_Research_Institut_Poland,_PIWet-PIB	Smietanka_Krzysztof
A/mallard/Poland/16/09	EPI_ISL_60707	01/12/2009	National_Veterinary_Research_Institut_Poland,_PIWet-PIB	National_Veterinary_Research_Institut_Poland,_PIWet-PIB	Smietanka_Krzysztof
A/mallard/Poland/41/09	EPI_ISL_60708	02/16/2009	National_Veterinary_Research_Institut_Poland,_PIWet-PIB	National_Veterinary_Research_Institut_Poland,_PIWet-PIB	Smietanka_Krzysztof
A/goose/Czech_Republic/1848/2009	EPI_ISL_60937	02/04/2009
A/bar-headed_goose/Mongolia/X53/2009	EPI_ISL_62719	2009_(Month_and_day_unknown)
A/common_goldeneye/Mongolia/X60/2009	EPI_ISL_62725	08/2009_(Day_unknown)
A/mallard/Hokkaido/24/2009	EPI_ISL_62729	2009_(Month_and_day_unknown)
A/rubby_shelduck/Mongolia/X42/2009	EPI_ISL_62731	2009_(Month_and_day_unknown)
A/whooper_swan/Mongolia/6/2009	EPI_ISL_62737	2009_(Month_and_day_unknown)
A/chicken/India/WB-NIV92456/2009	EPI_ISL_62722	03/10/2009
A/avian/Israel/313/2008	EPI_ISL_62976	2008_(Month_and_day_unknown)
A/avian/Israel/314/2008	EPI_ISL_62977	2008_(Month_and_day_unknown)
A/bald_eagle/Virginia/Sg-00154/2008	EPI_ISL_62978	2008_(Month_and_day_unknown)
A/bald_eagle/Virginia/Sg-00154/2008	EPI_ISL_62978	2008_(Month_and_day_unknown)
A/chicken/Hunan/8/2008	EPI_ISL_63000	11/2008_(Day_unknown)
A/chicken/Israel/292/2008	EPI_ISL_63008	01/25/2008
A/chicken/Israel/524/2008	EPI_ISL_63009	03/09/2008
A/chicken/Primorje/1/2008	EPI_ISL_63010	04/10/2008
A/chicken/Sukhothai/NIAH114843/2008	EPI_ISL_63011	2008_(Month_and_day_unknown)
A/chicken/Uthaithani/NIAH115067/2008	EPI_ISL_63018	2008_(Month_and_day_unknown)
A/duck/Hunan/8/2008	EPI_ISL_63022	11/2008_(Day_unknown)
A/green_winged_teal/California/AKS1305/2008	EPI_ISL_63049	01/26/2008
A/green_winged_teal/California/AKS1370/2008	EPI_ISL_63050	01/27/2008
A/chicken/India/WB-NIV2653/2008	EPI_ISL_63289	01/21/2008
A/duck/India/TR-NIV4396/2008	EPI_ISL_63304	04/03/2008
A/American_black_duck/New_Brunswick/25182/2007	EPI_ISL_63333	09/21/2007
A/American_green-winged_teal/California/28855/2007	EPI_ISL_63334	02/03/2007
A/American_green-winged_teal/California/44287-713/2007	EPI_ISL_63335	02/03/2007
A/American_green-winged_teal/California/HKWF609/2007	EPI_ISL_63337	11/10/2007
A/American_green-winged_teal/Interior_Alaska/3/2007	EPI_ISL_63338	10/17/2007
A/American_green-winged_teal/Interior_Alaska/4/2007	EPI_ISL_63339	09/07/2007
A/American_green-winged_teal/Interior_Alaska/7MP2225/2007	EPI_ISL_63340	09/16/2007
A/American_green-winged_teal/Manitoba/23884/2007	EPI_ISL_63341	08/21/2007
A/American_widgeon/Interior_Alaska/1/2007	EPI_ISL_63342	09/06/2007
A/American_wigeon/California/HKWF1174/2007	EPI_ISL_63343	12/05/2007
A/American_wigeon/California/HKWF295/2007	EPI_ISL_63344	10/31/2007
A/American_wigeon/California/HKWF296/2007	EPI_ISL_63345	10/31/2007
A/American_wigeon/California/HKWF353/2007	EPI_ISL_63346	11/03/2007
A/American_wigeon/California/HKWF371/2007	EPI_ISL_63347	10/07/2007
A/American_wigeon/California/HKWF41/2007	EPI_ISL_63348	10/21/2007
A/American_wigeon/California/HKWF42/2007	EPI_ISL_63349	10/21/2007
A/American_wigeon/California/HKWF450/2007	EPI_ISL_63350	11/04/2007
A/American_wigeon/California/HKWF541/2007	EPI_ISL_63351	11/07/2007
A/Muscovy_duck/Ca_Mau/07-04/2007	EPI_ISL_63388	2007_(Month_and_day_unknown)
A/black_nested_grebe/Germany/R1393/07	EPI_ISL_63430	2007_(Month_and_day_unknown)
A/blue-winged_teal/Saskatchewan/22542/2007	EPI_ISL_63431	08/18/2007
A/chicken/Bac_Lieu/07-10/2007	EPI_ISL_63436	2007_(Month_and_day_unknown)
A/chicken/Hunan/3/2007	EPI_ISL_63441	10/2007_(Day_unknown)
A/chicken/Indonesia/3/2007	EPI_ISL_63442	2007_(Month_and_day_unknown)
A/chicken/Israel/1033/2007	EPI_ISL_63453	12/21/2007
A/chicken/Israel/114/2007	EPI_ISL_63454	01/11/2007
A/chicken/Israel/215/2007	EPI_ISL_63455	02/01/2007
A/chicken/Israel/386/2007	EPI_ISL_63456	03/07/2007
A/chicken/Israel/402/2007	EPI_ISL_63457	03/14/2007
A/chicken/Israel/449/2007	EPI_ISL_63458	04/04/2007
A/chicken/Israel/728/2007	EPI_ISL_63459	07/26/2007
A/chicken/Israel/933/2007	EPI_ISL_63460	11/26/2007
A/chicken/Shandong/B3/2007	EPI_ISL_63465	2007_(Month_and_day_unknown)
A/chicken/Zhejiang/HJ/2007	EPI_ISL_63471	2007_(Month_and_day_unknown)
A/duck/Bac_Lieu/07-06/2007	EPI_ISL_63482	2007_(Month_and_day_unknown)
A/duck/Bac_Lieu/07-09/2007	EPI_ISL_63483	2007_(Month_and_day_unknown)
A/duck/Hau_Giang/07-12/2007	EPI_ISL_63484	2007_(Month_and_day_unknown)
A/duck/Nong-Khai/Thailand/KU-56/2007	EPI_ISL_63488	2007_(Month_and_day_unknown)
A/duck/Phu_Tho/07-92/2007	EPI_ISL_63489	2007_(Month_and_day_unknown)
A/duck/Son_La/07-33/2007	EPI_ISL_63491	2007_(Month_and_day_unknown)
A/gadwall/Altai/1202/2007	EPI_ISL_63505	09/2007_(Day_unknown)
A/gadwall/Altai/1324/2007	EPI_ISL_63506	09/2007_(Day_unknown)
A/gadwall/Altai/1325/2007	EPI_ISL_63507	09/2007_(Day_unknown)
A/gadwall/Altai/1326/2007	EPI_ISL_63508	09/2007_(Day_unknown)
A/gadwall/Altai/1328/2007	EPI_ISL_63509	09/2007_(Day_unknown)
A/garganey/Altai/1213/2007	EPI_ISL_63510	09/2007_(Day_unknown)
A/garganey/Altai/1216/2007	EPI_ISL_63511	09/2007_(Day_unknown)
A/glaucous_gull/Wisconsin/486108-4/2007	EPI_ISL_63514	2007_(Month_and_day_unknown)
A/greater_white_fronted_goose/California/HKWF446/2007	EPI_ISL_63517	11/04/2007
A/least_sandpiper/South_Central_Alaska/2/2007	EPI_ISL_63519	05/09/2007
A/least_sandpiper/South_Central_Alaska/3/2007	EPI_ISL_63520	05/09/2007
A/mallard/Altai/1208/2007	EPI_ISL_63524	09/2007_(Day_unknown)
A/mallard/Interior_Alaska/2/2007	EPI_ISL_63538	09/06/2007
A/mallard/Interior_Alaska/2/2007	EPI_ISL_63539	09/10/2007
A/mallard/Interior_Alaska/3/2007	EPI_ISL_63540	09/07/2007
A/mallard/Interior_Alaska/3/2007	EPI_ISL_63663	09/16/2007
A/mallard/Interior_Alaska/4/2007	EPI_ISL_63541	12/02/2007
A/mallard/Interior_Alaska/4/2007	EPI_ISL_63664	09/07/2007
A/mallard/Interior_Alaska/5/2007	EPI_ISL_63542	09/10/2007
A/mallard/Interior_Alaska/5/2007	EPI_ISL_63665	09/08/2007
A/mallard/Interior_Alaska/6/2007	EPI_ISL_63543	08/17/2007
A/mallard/Interior_Alaska/7MP0372/2007	EPI_ISL_63544	08/17/2007
A/mallard/Interior_Alaska/7MP0709/2007	EPI_ISL_63545	08/09/2007
A/mallard/Interior_Alaska/7MP1050R1/2007	EPI_ISL_63546	09/10/2007
A/mallard/Interior_Alaska/7MP1718/2007	EPI_ISL_63547	09/16/2007
A/mallard/Interior_Alaska/7MP1757/2007	EPI_ISL_63548	09/03/2007
A/mallard/Manitoba/23912/2007	EPI_ISL_63549	08/24/2007
A/mountain_hawk-eagle/Kumamoto/1/07	EPI_ISL_63564	2007_(Month_and_day_unknown)
A/northern_pintail/Interior_Alaska/1/2007	EPI_ISL_63571	08/11/2007
A/northern_pintail/Interior_Alaska/7MP0343/2007	EPI_ISL_63572	08/16/2007
A/northern_pintail/Saskatchewan/22910/2007	EPI_ISL_63573	08/10/2007
A/northern_shoveler/Alaska/7MP1708/2007	EPI_ISL_63574	09/03/2007
A/northern_shoveler/California/HKWF1203/2007	EPI_ISL_63575	12/05/2007
A/northern_shoveler/Interior_Alaska/1/2007	EPI_ISL_63576	11/06/2007
A/northern_shoveler/Interior_Alaska/1/2007	EPI_ISL_63577	09/06/2007
A/northern_shoveler/Interior_Alaska/7MP1601/2007	EPI_ISL_63578	09/11/2007
A/ring_necked_duck/California/HKWF402/2007	EPI_ISL_63590	11/03/2007
A/ring_necked_duck/California/HKWF515/2007	EPI_ISL_63591	11/07/2007
A/ring-necked_duck/California/HKWF662/2007	EPI_ISL_63592	11/11/2007
A/saker_falcon/Kuwait/0286/2007	EPI_ISL_63599	2007_(Month_and_day_unknown)
A/shorebird/Delaware/189/2007	EPI_ISL_63603	05/23/2007
A/shorebird/Delaware/472/2007	EPI_ISL_63604	05/24/2007
A/turkey/Israel/900/2007	EPI_ISL_63640	2007_(Month_and_day_unknown)
A/turkey/VA/505477-18/2007	EPI_ISL_63641	2007_(Month_and_day_unknown)
A/turkey/Virginia/505477-17/2007	EPI_ISL_63642	2007_(Month_and_day_unknown)
A/northern_pintail/Interior_Alaska/1/2007	EPI_ISL_63658	08/07/2007
A/northern_shoveler/Interior_Alaska/1/2007	EPI_ISL_63659	09/01/2007
A/mallard/Interior_Alaska/6/2007	EPI_ISL_63660	09/06/2007
A/wild_duck/Korea/7-D19/2005	EPI_ISL_63700	11/04/2005
A/ruddy_turnstone/Delaware/291/2006	EPI_ISL_63701	05/22/2006
A/dunlin/Alaska/44421-660/2008	EPI_ISL_63727	09/04/2008
A/duck/Hungary/11804/2006	EPI_ISL_63778	2006_(Month_and_day_unknown)	Veterinary_and_Agrochemical_Research_Centre_CODA-CERVA	Central_Veterinary_Institute_Budapest	van_den_Berg_Thierry
A/wood_duck/Ohio/423/2004	EPI_ISL_64008	2004_(Month_and_day_unknown)
A/American_black_duck/New_Brunswick/19347/2006	EPI_ISL_64021	09/14/2006
A/American_black_duck/New_Brunswick/19502/2006	EPI_ISL_64022	09/18/2006
A/American_black_duck/Quebec/11235/2006	EPI_ISL_64023	08/24/2006
A/chicken/Israel/1525/2006	EPI_ISL_64314	12/10/2006
A/chicken/Israel/1548/2006	EPI_ISL_64315	12/13/2006
A/chicken/Israel/1638/2006	EPI_ISL_64316	12/26/2006
A/chicken/Korea/IS/2006	EPI_ISL_64321	2006_(Month_and_day_unknown)
A/chicken/New_York/19495-5/2006	EPI_ISL_64331	02/21/2006
A/common_gull/Chany/P/2006	EPI_ISL_64343	07/18/2006
A/duck/Egypt/2253-3/2006	EPI_ISL_64348	2006_(Month_and_day_unknown)
A/duck/Hai_Phong_/208/2006	EPI_ISL_64352	2006_(Month_and_day_unknown)
A/duck/Nam_Dinh/218/2006	EPI_ISL_64354	2006_(Month_and_day_unknown)
A/duck/Ninh_Binh_/203/2006	EPI_ISL_64355	2006_(Month_and_day_unknown)
A/mallard/Montana/456423/2006	EPI_ISL_64373	2006_(Month_and_day_unknown)
A/mallard/Montana/458328-5/2006	EPI_ISL_64374	2006_(Month_and_day_unknown)
A/mallard/PA/454069-9/2006	EPI_ISL_64375	2006_(Month_and_day_unknown)
A/mallard/Pennsylvania/454069-12/2006	EPI_ISL_64376	2006_(Month_and_day_unknown)
A/mallard/Quebec/10969/2006	EPI_ISL_64378	08/18/2006
A/mallard/Quebec/11002/2006	EPI_ISL_64379	08/19/2006
A/mallard/Quebec/11040/2006	EPI_ISL_64380	08/19/2006
A/mallard/Quebec/11045/2006	EPI_ISL_64381	08/19/2006
A/mallard/Quebec/11063/2006	EPI_ISL_64382	08/19/2006
A/mallard/Quebec/11082/2006	EPI_ISL_64383	08/19/2006
A/mallard/Quebec/11102/2006	EPI_ISL_64384	08/20/2006
A/mallard/Quebec/11103/2006	EPI_ISL_64385	08/20/2006
A/mallard/Quebec/11106/2006	EPI_ISL_64386	08/20/2006
A/mallard/Quebec/11111/2006	EPI_ISL_64387	08/20/2006
A/mallard/Quebec/11121/2006	EPI_ISL_64388	08/20/2006
A/mallard/Quebec/11182/2006	EPI_ISL_64389	08/24/2006
A/mallard/Quebec/11194/2006	EPI_ISL_64390	08/24/2006
A/mallard/Quebec/11247/2006	EPI_ISL_64391	08/24/2006
A/mallard/Quebec/11281/2006	EPI_ISL_64392	08/25/2006
A/mallard/Washington/20010-002/2006	EPI_ISL_64393	10/01/2006
A/mallard/Washington/454202-15/2006	EPI_ISL_64394	2006_(Month_and_day_unknown)
A/mute_swan/MI/451072-2/2006	EPI_ISL_12515	2006_(Month_and_day_unknown)
A/northern_pintail/Akita/714/2006	EPI_ISL_64397	12/2006_(Day_unknown)
A/northern_pintail/Illinois/464067-4/2006	EPI_ISL_64398	2006_(Month_and_day_unknown)
A/pelican/Zambia/01/2006	EPI_ISL_64401	08/2006_(Day_unknown)
A/red_knot/New_Jersey/253/2006	EPI_ISL_64403	2006_(Month_and_day_unknown)
A/ruddy_turnstone/Delaware/760/2006	EPI_ISL_64405	2006_(Month_and_day_unknown)
A/ruddy_turnstone/Delaware/769/2006	EPI_ISL_64406	2006_(Month_and_day_unknown)
A/ruddy_turnstone/Delaware/778/2006	EPI_ISL_64407	2006_(Month_and_day_unknown)
A/ruddy_turnstone/Delaware/779/2006	EPI_ISL_64408	2006_(Month_and_day_unknown)
A/ruddy_turnstone/Delaware/789/2006	EPI_ISL_64409	2006_(Month_and_day_unknown)
A/ruddy_turnstone/Delaware/880/2006	EPI_ISL_64410	2006_(Month_and_day_unknown)
A/ruddy_turnstone/Delaware/887/2006	EPI_ISL_64411	2006_(Month_and_day_unknown)
A/ruddy_turnstone/Delaware/890/2006	EPI_ISL_64412	2006_(Month_and_day_unknown)
A/ruddy_turnstone/Delaware/891/2006	EPI_ISL_64413	2006_(Month_and_day_unknown)
A/ruddy_turnstone/Delaware/893/2006	EPI_ISL_64414	2006_(Month_and_day_unknown)
A/ruddy_turnstone/New_Jersey/166/2006	EPI_ISL_64415	2006_(Month_and_day_unknown)
A/ruddy_turnstone/New_Jersey/175/2006	EPI_ISL_64416	2006_(Month_and_day_unknown)
A/ruddy_turnstone/New_Jersey/176/2006	EPI_ISL_64417	2006_(Month_and_day_unknown)
A/ruddy_turnstone/New_Jersey/179/2006	EPI_ISL_64418	2006_(Month_and_day_unknown)
A/ruddy_turnstone/New_Jersey/183/2006	EPI_ISL_64419	2006_(Month_and_day_unknown)
A/ruddy_turnstone/New_Jersey/189/2006	EPI_ISL_64420	2006_(Month_and_day_unknown)
A/ruddy_turnstone/New_Jersey/195/2006	EPI_ISL_64421	2006_(Month_and_day_unknown)
A/ruddy_turnstone/New_Jersey/196/2006	EPI_ISL_64422	2006_(Month_and_day_unknown)
A/ruddy_turnstone/New_Jersey/199/2006	EPI_ISL_64423	2006_(Month_and_day_unknown)
A/ruddy_turnstone/New_Jersey/200/2006	EPI_ISL_64424	2006_(Month_and_day_unknown)
A/ruddy_turnstone/New_Jersey/204/2006	EPI_ISL_64425	2006_(Month_and_day_unknown)
A/ruddy_turnstone/New_Jersey/215/2006	EPI_ISL_64426	2006_(Month_and_day_unknown)
A/ruddy_turnstone/New_Jersey/490/2006	EPI_ISL_64427	2006_(Month_and_day_unknown)
A/ruddy_turnstone/New_Jersey/518/2006	EPI_ISL_64428	2006_(Month_and_day_unknown)
A/ruddy_turnstone/New_Jersey/527/2006	EPI_ISL_64429	2006_(Month_and_day_unknown)
A/ruddy_turnstone/New_Jersey/549/2006	EPI_ISL_64430	2006_(Month_and_day_unknown)
A/ruddy_turnstone/New_Jersey/562/2006	EPI_ISL_64431	2006_(Month_and_day_unknown)
A/ruddy_turnstone/New_Jersey/564/2006	EPI_ISL_64432	2006_(Month_and_day_unknown)
A/ruddy_turnstone/New_Jersey/565/2006	EPI_ISL_64433	2006_(Month_and_day_unknown)
A/ruddy_turnstone/New_Jersey/569/2006	EPI_ISL_64434	2006_(Month_and_day_unknown)
A/ruddy_turnstone/New_Jersey/576/2006	EPI_ISL_64435	2006_(Month_and_day_unknown)
A/ruddy_turnstone/New_Jersey/577/2006	EPI_ISL_64436	2006_(Month_and_day_unknown)
A/ruddy_turnstone/New_Jersey/589/2006	EPI_ISL_64437	2006_(Month_and_day_unknown)
A/ruddy_turnstone/New_Jersey/594/2006	EPI_ISL_64438	2006_(Month_and_day_unknown)
A/ruddy_turnstone/New_Jersey/604/2006	EPI_ISL_64439	2006_(Month_and_day_unknown)
A/ruddy_turnstone/New_Jersey/612/2006	EPI_ISL_64440	2006_(Month_and_day_unknown)
A/ruddy_turnstone/New_Jersey/622/2006	EPI_ISL_64441	2006_(Month_and_day_unknown)
A/sanderling/New_Jersey/148/2006	EPI_ISL_64442	2006_(Month_and_day_unknown)
A/sanderling/New_Jersey/355/2006	EPI_ISL_64443	2006_(Month_and_day_unknown)
A/sanderling/New_Jersey/369/2006	EPI_ISL_64444	2006_(Month_and_day_unknown)
A/tundra_swan/North_Carolina/671-058/2006	EPI_ISL_64477	2006_(Month_and_day_unknown)
A/turkey/Israel/1608/2006	EPI_ISL_64478	2006_(Month_and_day_unknown)
A/Eurasian_wigeon/Netherlands/3/2005	EPI_ISL_64643	2005_(Month_and_day_unknown)
A/Northern_shoveler/NC/6412-052/2005	EPI_ISL_64727	2005_(Month_and_day_unknown)
A/barnacle_goose/Netherlands/1/2005	EPI_ISL_64815	2005_(Month_and_day_unknown)
A/blue-winged_teal/Alberta/11646/2005	EPI_ISL_64816	08/05/2005
A/brown-headed_gull/VSMU-28-SPK/2005	EPI_ISL_64817	2005_(Month_and_day_unknown)
A/chicken/Canada/314514-1/2005	EPI_ISL_64821	2005_(Month_and_day_unknown)
A/chicken/Canada/314514-2/2005	EPI_ISL_64822	2005_(Month_and_day_unknown)
A/chicken/Lang_Son/200/2005	EPI_ISL_64832	2005_(Month_and_day_unknown)
A/chicken/New_York/11678-5/2005	EPI_ISL_64834	02/02/2005
A/chicken/Ninh_Binh/209/2005	EPI_ISL_64835	2005_(Month_and_day_unknown)
A/chicken/Thailand/Kanchanaburi/CK-160/2005	EPI_ISL_64847	2005_(Month_and_day_unknown)
A/chicken/Thailand/Nontaburi/CK-162/2005	EPI_ISL_64848	2005_(Month_and_day_unknown)
A/duck/Lang_Son/201/2005	EPI_ISL_64865	2005_(Month_and_day_unknown)
A/duck/Novosibirsk/02/05	EPI_ISL_64866	2005_(Month_and_day_unknown)
A/duck/Viet_Nam/NCVDCDC14/2005	EPI_ISL_64872	2005_(Month_and_day_unknown)
A/duck/Viet_Nam/NCVDCDC9/2005	EPI_ISL_64873	2005_(Month_and_day_unknown)
A/green-winged_teal/Alberta/11383/2005	EPI_ISL_64879	07/31/2005
A/green-winged_teal/California/K218/2005	EPI_ISL_64880	12/04/2005
A/green-winged_teal/Nova_Scotia/14687/2005	EPI_ISL_64881	09/22/2005
A/laughing_gull/NJ/768/2005	EPI_ISL_64883	2005_(Month_and_day_unknown)
A/mallard/Alberta/11527/2005	EPI_ISL_64884	08/03/2005
A/mallard/British_Columbia/07569/2005	EPI_ISL_64885	08/18/2005
A/mallard/British_Columbia/07706/2005	EPI_ISL_64886	08/22/2005
A/mallard/British_Columbia/07826/2005	EPI_ISL_64887	08/30/2005
A/mallard/California/430410/2005	EPI_ISL_64888	2005_(Month_and_day_unknown)
A/mallard.Maryland/708/2005	EPI_ISL_64896	2005_(Month_and_day_unknown)
A/mallard/Netherlands/9/2005	EPI_ISL_64897	2005_(Month_and_day_unknown)
A/mallard/ON/499/2005	EPI_ISL_11405	2005_(Month_and_day_unknown)
A/mallard/Quebec/16334/2005	EPI_ISL_64898	08/19/2005
A/mallard/Quebec/16485/2005	EPI_ISL_64899	08/19/2005
A/mallard/Quebec/16566/2005	EPI_ISL_64900	08/21/2005
A/mallard/Yan_chen/2005	EPI_ISL_64901	10/2005_(Day_unknown)
A/northern_pintail/Alberta/11701/2005	EPI_ISL_64903	08/05/2005
A/northern_shoveler/North_Carolina/6412-050/2005	EPI_ISL_64906	2005_(Month_and_day_unknown)
A/northern_shoveler/North_Carolina/674-516/2005	EPI_ISL_64907	2005_(Month_and_day_unknown)
A/quail/Thailand/Nakhon_Pathom/QA-161/2005	EPI_ISL_64913	2005_(Month_and_day_unknown)
A/redhead/Alberta/11817/2005	EPI_ISL_64916	08/06/2005
A/ring-necked_duck/California/K90/2005	EPI_ISL_64917	10/29/2005
A/ruddy_turnstone/New_Jersey/1058/2005	EPI_ISL_64919	2005_(Month_and_day_unknown)
A/ruddy_turnstone/New_Jersey/327/2005	EPI_ISL_64920	2005_(Month_and_day_unknown)
A/ruddy_turnstone/New_Jersey/680/2005	EPI_ISL_64922	2005_(Month_and_day_unknown)
A/ruddy_turnstone/New_Jersey/910/2005	EPI_ISL_64924	2005_(Month_and_day_unknown)
A/ruddy_turnstone/New_Jersey/918/2005	EPI_ISL_64926	2005_(Month_and_day_unknown)
A/ruddy_turnstone/New_Jersey/950/2005	EPI_ISL_64928	2005_(Month_and_day_unknown)
A/ruddy_turnstone/New_Jersey/975/2005	EPI_ISL_64929	2005_(Month_and_day_unknown)
A/turkey/NC/353568/2005	EPI_ISL_64953	2005_(Month_and_day_unknown)
A/chicken/British_Columbia/GSC_human_B/04	EPI_ISL_65195	2004_(Month_and_day_unknown)
A/GSC_chicken_B/British_Columbia/04	EPI_ISL_65198	2004_(Month_and_day_unknown)
A/GSC_chicken/British_Columbia/04	EPI_ISL_65199	2004_(Month_and_day_unknown)
A/Eurasian_wigeon/Sweden/1/2004	EPI_ISL_65221	2004_(Month_and_day_unknown)
A/mallard/New_Zealand/1615-17/2004	EPI_ISL_65222	2004_(Month_and_day_unknown)
A/whiskered_tern/Egypt/04/2004	EPI_ISL_65223	12/05/2004
A/mallard/Guangxi/wt/2004	EPI_ISL_65324	2004_(Month_and_day_unknown)
A/chicken/Jilin/hk/2004	EPI_ISL_65328	2004_(Month_and_day_unknown)
A/turkey/Illinois/2004	EPI_ISL_65337	2004_(Month_and_day_unknown)
A/duck/Malaysia/F59/Apr2004	EPI_ISL_65518	04/2004_(Day_unknown)
A/chicken/PA/298101-4/2004	EPI_ISL_65626	2004_(Month_and_day_unknown)
A/turkey/OH/313053/2004	EPI_ISL_65627	2004_(Month_and_day_unknown)
A/mallard/North_Carolina/6412-009/2004	EPI_ISL_65652	2004_(Month_and_day_unknown)
A/ruddy_turnstone/Delaware/127/2004	EPI_ISL_65653	2004_(Month_and_day_unknown)
A/ruddy_turnstone/New_Jersey/26/2004	EPI_ISL_65654	2004_(Month_and_day_unknown)
A/ruddy_turnstone/New_Jersey/27/2004	EPI_ISL_65655	2004_(Month_and_day_unknown)
A/ruddy_turnstone/New_Jersey/110/2004	EPI_ISL_65656	2004_(Month_and_day_unknown)
A/sanderling/New_Jersey/279/2004	EPI_ISL_65657	2004_(Month_and_day_unknown)
A/ruddy_turnstone/Delaware/335/2004	EPI_ISL_65659	2004_(Month_and_day_unknown)
A/ruddy_turnstone/Delaware/119/2004	EPI_ISL_65660	2004_(Month_and_day_unknown)
A/ruddy_turnstone/Delaware/274/2004	EPI_ISL_65661	2004_(Month_and_day_unknown)
A/ruddy_turnstone/Delaware/460/2004	EPI_ISL_65662	2004_(Month_and_day_unknown)
A/ruddy_turnstone/New_Jersey/2/2004	EPI_ISL_65663	2004_(Month_and_day_unknown)
A/pigeon/Thailand/1B/2004	EPI_ISL_65667	2004_(Month_and_day_unknown)
A/magpie/Korea/Y:S-M1/2004	EPI_ISL_65668	2004_(Month_and_day_unknown)
A/chicken/Texas/298313-2/2004	EPI_ISL_65669	2004_(Month_and_day_unknown)
A/chicken/Pakistan/1/2004	EPI_ISL_65670	2004_(Month_and_day_unknown)
A/chicken/Pakistan/2/2004	EPI_ISL_65671	2004_(Month_and_day_unknown)
A/chicken/Pakistan/3/2004	EPI_ISL_65672	2004_(Month_and_day_unknown)
A/green-winged_teal/Ohio/648/2004	EPI_ISL_65673	2004_(Month_and_day_unknown)
A/blue-winged_teal/Ohio/658/2004	EPI_ISL_65674	2004_(Month_and_day_unknown)
A/mallard/Maryland/718/2004	EPI_ISL_65675	2004_(Month_and_day_unknown)
A/mallard/Ohio/793/2004	EPI_ISL_65676	2004_(Month_and_day_unknown)
A/mallard/Maryland/922/2004	EPI_ISL_65677	2004_(Month_and_day_unknown)
A/mallard/Maryland/926/2004	EPI_ISL_65678	2004_(Month_and_day_unknown)
A/mallard/Maryland/948/2004	EPI_ISL_65679	2004_(Month_and_day_unknown)
A/mallard/Maryland/950/2004	EPI_ISL_65680	2004_(Month_and_day_unknown)
A/mallard/Maryland/954/2004	EPI_ISL_65681	2004_(Month_and_day_unknown)
A/duck/Ang_Thong/71	EPI_ISL_65685	2004_(Month_and_day_unknown)
A/chicken/Yamaguchi/7/2004	EPI_ISL_262	2004_(Month_and_day_unknown)
A/wild_duck/Ohio/623/2004	EPI_ISL_65686	2004_(Month_and_day_unknown)
A/chicken/Nakorn-Patom/Thailand/CU-K2/2004	EPI_ISL_65189	2004_(Month_and_day_unknown)
A/chicken/British_Columbia/04	EPI_ISL_65193	2004_(Month_and_day_unknown)
A/crested_eagle/Belgium/01/2004	EPI_ISL_65216	2004_(Month_and_day_unknown)
A/Mongolian_gull/Mongolia/401/2007	EPI_ISL_65830	08/28/2007
A/Mongolian_gull/Mongolia/405/2007	EPI_ISL_65831	08/28/2007
A/bar_headed_goose/Mongolia/143/2005	EPI_ISL_65833	08/06/2005
A/black_headed_gull/Mongolia/1766/2006	EPI_ISL_65835	09/08/2006
A/chicken/France/03426/2003	EPI_ISL_65836	2003_(Month_and_day_unknown)
A/duck/France/02166/2002	EPI_ISL_65837	2002_(Month_and_day_unknown)
A/duck/France/080032/2008	EPI_ISL_65841	01/2008_(Day_unknown)
A/duck/France/080036/2008	EPI_ISL_65842	01/2008_(Day_unknown)
A/mallard/France/06964/2006	EPI_ISL_65844	10/24/2006
A/red_crested_pochard/Mongolia/1915/2006	EPI_ISL_65845	09/19/2006
A/ruddy_shelduck/Mongolia/37/2005	EPI_ISL_65846	07/31/2005
A/ruddy_shelduck/Mongolia/P52/2005	EPI_ISL_65847	08/09/2005
A/whooper_swan/Mongolia/232/2005	EPI_ISL_65850	08/09/2005
A/green-winged_teal/Ohio/960/2002	EPI_ISL_66122	09/07/2002
A/mallard/California/K752/2006	EPI_ISL_66123	02/04/2006
A/mallard/Maryland/802/2007	EPI_ISL_66124	2007_(Month_and_day_unknown)
A/mallard/Ohio/1506/2006	EPI_ISL_66125	2006_(Month_and_day_unknown)
A/mallard/Ohio/651/2002	EPI_ISL_66126	08/19/2002
A/mallard/Ohio/660/2002	EPI_ISL_66127	08/19/2002
A/northern_shoveler/California/JN587/2006	EPI_ISL_66128	12/06/2006
A/northern_shoveler/California/K168/2005	EPI_ISL_66129	11/13/2005
A/pekin_duck/California/P30/2006	EPI_ISL_66130	03/06/2006
A/mallard/Korea/L08-8/2008	EPI_ISL_66204	09/2008_(Day_unknown)
A/spot-billed_duck/Korea/527/2008	EPI_ISL_66205	09/2008_(Day_unknown)
A/spot-billed_duck/Korea/534/2008	EPI_ISL_66207	09/2008_(Day_unknown)
A/spot-billed_duck/Korea/536/2008	EPI_ISL_66208	09/2008_(Day_unknown)
A/spot-billed_duck/Korea/537/2008	EPI_ISL_66209	09/2008_(Day_unknown)
A/spot-billed_duck/Korea/545/2008	EPI_ISL_66211	09/2008_(Day_unknown)
A/spot-billed_duck/Korea/546/2008	EPI_ISL_66212	09/2008_(Day_unknown)
A/Cygnus_olor/BIH/1/2006	EPI_ISL_64083	2006_(Month_and_day_unknown)
A/duck/Beijing/61/05	EPI_ISL_64859	2005_(Month_and_day_unknown)
A/whooper_swan/Mongolia/244/2005	EPI_ISL_64956	2005_(Month_and_day_unknown)
A/duck/Beijing/40/04	EPI_ISL_10063	2004_(Month_and_day_unknown)
A/chicken/Guatemala/270475-4/2003	EPI_ISL_67371	2003_(Month_and_day_unknown)
A/chicken/Hubei/wo/2003	EPI_ISL_67374	2003_(Month_and_day_unknown)
A/chicken/Indonesia/11/2003	EPI_ISL_11513	12/20/2003
A/chicken/Indonesia/7/2003	EPI_ISL_11512	12/20/2003
A/chicken/Indonesia/8/2003	EPI_ISL_67375	2003_(Month_and_day_unknown)
A/chicken/Indonesia/9/2003	EPI_ISL_67376	2003_(Month_and_day_unknown)
A/chicken/Jilin/ha/2003	EPI_ISL_67379	2003_(Month_and_day_unknown)
A/chicken/Jilin/hj/2003	EPI_ISL_67380	2003_(Month_and_day_unknown)
A/chicken/Jilin/xw/2003	EPI_ISL_67386	2003_(Month_and_day_unknown)
A/chicken/Legok/2003	EPI_ISL_67389	2003_(Month_and_day_unknown)
A/duck/Hubei/wp/2003	EPI_ISL_67393	2003_(Month_and_day_unknown)
A/duck/Hubei/wq/2003	EPI_ISL_67394	2003_(Month_and_day_unknown)
A/goose/Fujian/bb/2003	EPI_ISL_67398	2003_(Month_and_day_unknown)
A/goose/Jilin/hb/2003	EPI_ISL_67399	2003_(Month_and_day_unknown)
A/Mallard/Huadong/Y/2003	EPI_ISL_67407	2003_(Month_and_day_unknown)
A/mallard/Maryland/21/2003	EPI_ISL_67409	2003_(Month_and_day_unknown)
A/mallard/Maryland/210/2003	EPI_ISL_67410	2003_(Month_and_day_unknown)
A/mallard/Maryland/220/2003	EPI_ISL_67411	2003_(Month_and_day_unknown)
A/mallard/Maryland/324/2003	EPI_ISL_67412	2003_(Month_and_day_unknown)
A/ruddy_turnstone/DE/85/2003	EPI_ISL_67413	2003_(Month_and_day_unknown)
A/ruddy_turnstone/Delaware/499/2003	EPI_ISL_67415	2003_(Month_and_day_unknown)
A/chicken/Chile/184240-1/2002	EPI_ISL_67718	2002_(Month_and_day_unknown)
A/chicken/Guatemala/194573/2002	EPI_ISL_67721	2002_(Month_and_day_unknown)
A/chicken/Hong_Kong/409.1/2002	EPI_ISL_67724	2002_(Month_and_day_unknown)
A/chicken/Hubei/wf/2002	EPI_ISL_67725	2002_(Month_and_day_unknown)
A/chicken/Jiangsu/wa/2002	EPI_ISL_67730	2002_(Month_and_day_unknown)
A/chicken/Jilin/hd/2002	EPI_ISL_67731	2002_(Month_and_day_unknown)
A/chicken/Jilin/he/2002	EPI_ISL_67732	2002_(Month_and_day_unknown)
A/chicken/Jilin/hh/2002	EPI_ISL_67735	2002_(Month_and_day_unknown)
A/chicken/Jilin/xv/2002	EPI_ISL_67736	2002_(Month_and_day_unknown)
A/duck/Shanghai/xj/2002	EPI_ISL_67751	2002_(Month_and_day_unknown)
A/duck/Zhejiang/bj/2002	EPI_ISL_67753	2002_(Month_and_day_unknown)
A/egret/Hong_Kong/757.2/2002	EPI_ISL_67754	2002_(Month_and_day_unknown)
A/goose/Hong_Kong/739.2/2002	EPI_ISL_67762	2002_(Month_and_day_unknown)
A/guinea_hen/MA/14801-11/2002	EPI_ISL_67763	2002_(Month_and_day_unknown)
A/mallard/Maryland/304/2002	EPI_ISL_67846	2002_(Month_and_day_unknown)
A/mallard/Maryland/345/2002	EPI_ISL_67847	2002_(Month_and_day_unknown)
A/mallard/Maryland/435/2002	EPI_ISL_67848	2002_(Month_and_day_unknown)
A/mallard/Maryland/470/2002	EPI_ISL_67849	2002_(Month_and_day_unknown)
A/mallard/Maryland/557/2002	EPI_ISL_67850	2002_(Month_and_day_unknown)
A/mallard/Maryland/569/2002	EPI_ISL_67851	2002_(Month_and_day_unknown)
A/mallard/Maryland/584/2002	EPI_ISL_67852	2002_(Month_and_day_unknown)
A/mallard/Maryland/592/2002	EPI_ISL_67853	2002_(Month_and_day_unknown)
A/mallard/Maryland/786/2002	EPI_ISL_67854	2002_(Month_and_day_unknown)
A/mallard/Maryland/789/2002	EPI_ISL_21047	2002_(Month_and_day_unknown)
A/mallard/Maryland/792/2002	EPI_ISL_67855	2002_(Month_and_day_unknown)
A/mallard/Ohio/648/2002	EPI_ISL_67856	2002_(Month_and_day_unknown)
A/mallard/Ohio/654/2002	EPI_ISL_67857	2002_(Month_and_day_unknown)
A/mallard/Ohio/657/2002	EPI_ISL_67858	2002_(Month_and_day_unknown)
A/mallard/Ohio/664/2002	EPI_ISL_67859	2002_(Month_and_day_unknown)
A/mallard/Ohio/667/2002	EPI_ISL_67860	2002_(Month_and_day_unknown)
A/mallard/Ohio/669/2002	EPI_ISL_67862	2002_(Month_and_day_unknown)
A/mallard/Ohio/684/2002	EPI_ISL_67863	2002_(Month_and_day_unknown)
A/mallard/Ohio/686/2002	EPI_ISL_67864	2002_(Month_and_day_unknown)
A/mallard/Sweden/105/2002	EPI_ISL_67865	2002_(Month_and_day_unknown)
A/mallard/Sweden/21/2002	EPI_ISL_67866	2002_(Month_and_day_unknown)
A/mallard/Sweden/49/2002	EPI_ISL_67867	2002_(Month_and_day_unknown)
A/mallard/Sweden/56/2002	EPI_ISL_67868	2002_(Month_and_day_unknown)
A/mallard/Sweden/7/2002	EPI_ISL_67869	2002_(Month_and_day_unknown)
A/northern_pintail/Texas/161/2002	EPI_ISL_67871	2002_(Month_and_day_unknown)
A/northern_pintail/Texas/183/2002	EPI_ISL_67872	2002_(Month_and_day_unknown)
A/northern_pintail/Texas/184/2002	EPI_ISL_67873	2002_(Month_and_day_unknown)
A/northern_pintail/Texas/282/2002	EPI_ISL_67874	2002_(Month_and_day_unknown)
A/red_knot/Delaware/441/2002	EPI_ISL_67875	2002_(Month_and_day_unknown)
A/ruddy_turnstone/Delaware/1044/2002	EPI_ISL_67876	2002_(Month_and_day_unknown)
A/ruddy_turnstone/Delaware/1070/2002	EPI_ISL_67878	2002_(Month_and_day_unknown)
A/ruddy_turnstone/Delaware/1134/2002	EPI_ISL_67879	2002_(Month_and_day_unknown)
A/ruddy_turnstone/Delaware/1190/2002	EPI_ISL_67880	2002_(Month_and_day_unknown)
A/ruddy_turnstone/Delaware/1488/2002	EPI_ISL_67881	2002_(Month_and_day_unknown)
A/ruddy_turnstone/Delaware/1523/2002	EPI_ISL_67882	2002_(Month_and_day_unknown)
A/ruddy_turnstone/Delaware/1543/2002	EPI_ISL_67883	2002_(Month_and_day_unknown)
A/ruddy_turnstone/Delaware/1687/2002	EPI_ISL_67884	2002_(Month_and_day_unknown)
A/ruddy_turnstone/Delaware/1771/2002	EPI_ISL_67885	2002_(Month_and_day_unknown)
A/ruddy_turnstone/Delaware/262/2002	EPI_ISL_67886	2002_(Month_and_day_unknown)
A/ruddy_turnstone/Delaware/413/2002	EPI_ISL_67887	2002_(Month_and_day_unknown)
A/ruddy_turnstone/Delaware/527/2002	EPI_ISL_67888	2002_(Month_and_day_unknown)
A/ruddy_turnstone/Delaware/669/2002	EPI_ISL_67889	2002_(Month_and_day_unknown)
A/ruddy_turnstone/Delaware/726/2002	EPI_ISL_67890	2002_(Month_and_day_unknown)
A/ruddy_turnstone/New_Jersey/1222/2002	EPI_ISL_67891	2002_(Month_and_day_unknown)
A/ruddy_turnstone/New_Jersey/1263/2002	EPI_ISL_67892	2002_(Month_and_day_unknown)
A/ruddy_turnstone/New_Jersey/1315/2002	EPI_ISL_67893	2002_(Month_and_day_unknown)
A/ruddy_turnstone/New_Jersey/1467/2002	EPI_ISL_67894	2002_(Month_and_day_unknown)
A/ruddy_turnstone/New_Jersey/1604/2002	EPI_ISL_67895	2002_(Month_and_day_unknown)
A/ruddy_turnstone/New_Jersey/1780/2002	EPI_ISL_67896	2002_(Month_and_day_unknown)
A/ruddy_turnstone/New_Jersey/300/2002	EPI_ISL_67897	2002_(Month_and_day_unknown)
A/ruddy_turnstone/New_Jersey/544/2002	EPI_ISL_67898	2002_(Month_and_day_unknown)
A/ruddy_turnstone/New_Jersey/690/2002	EPI_ISL_67899	2002_(Month_and_day_unknown)
A/ruddy_turnstone/New_Jersey/749/2002	EPI_ISL_67900	2002_(Month_and_day_unknown)
A/American_black_duck/Maryland/415/2001	EPI_ISL_67989	2001_(Month_and_day_unknown)
A/American_black_duck/Maryland/424/2001	EPI_ISL_67990	2001_(Month_and_day_unknown)
A/Chicken/Hong_Kong/317.5/2001	EPI_ISL_3089	2001_(Month_and_day_unknown)
A/Duck/Hong_Kong/380.5/2001	EPI_ISL_3091	2001_(Month_and_day_unknown)
A/blue-winged_teal/Ohio/455/2001	EPI_ISL_68011	2001_(Month_and_day_unknown)
A/blue-winged_teal/Ohio/467/2001	EPI_ISL_68012	2001_(Month_and_day_unknown)
A/blue-winged_teal/Texas/71/2001	EPI_ISL_68015	2001_(Month_and_day_unknown)
A/blue-winged_teal/Texas/82/2001	EPI_ISL_68016	2001_(Month_and_day_unknown)
A/chicken/El_Salvador/102711-2/2001	EPI_ISL_68017	2001_(Month_and_day_unknown)
A/duck/Guangxi/xa/2001	EPI_ISL_68029	2001_(Month_and_day_unknown)
A/goose/Guangdong/xb/2001	EPI_ISL_68038	2001_(Month_and_day_unknown)
A/goose/Hong_Kong/668.1/2001	EPI_ISL_68039	2001_(Month_and_day_unknown)
A/goose/Viet_Nam/113/2001	EPI_ISL_11881	2001_(Month_and_day_unknown)
A/goose/Viet_Nam/324/2001	EPI_ISL_11883	2001_(Month_and_day_unknown)
A/mallard/Maryland/161/2001	EPI_ISL_68043	2001_(Month_and_day_unknown)
A/mallard/Maryland/173/2001	EPI_ISL_68044	2001_(Month_and_day_unknown)
A/mallard/Maryland/182/2001	EPI_ISL_68045	2001_(Month_and_day_unknown)
A/mallard/Maryland/183/2001	EPI_ISL_68046	2001_(Month_and_day_unknown)
A/mallard/Maryland/187/2001	EPI_ISL_68047	2001_(Month_and_day_unknown)
A/mallard/Maryland/242/2001	EPI_ISL_68048	2001_(Month_and_day_unknown)
A/mallard/Maryland/252/2001	EPI_ISL_68049	2001_(Month_and_day_unknown)
A/mallard/Maryland/302/2001	EPI_ISL_68050	2001_(Month_and_day_unknown)
A/mallard/Maryland/423/2001	EPI_ISL_68051	2001_(Month_and_day_unknown)
A/red_knot/Delaware/1561/2001	EPI_ISL_68054	2001_(Month_and_day_unknown)
A/red_knot/New_Jersey/1988/2001	EPI_ISL_68055	2001_(Month_and_day_unknown)
A/ring-billed_gull/Georgia/124/2001	EPI_ISL_68057	2001_(Month_and_day_unknown)
A/ruddy_turnstone/Delaware/1057/2001	EPI_ISL_68058	2001_(Month_and_day_unknown)
A/ruddy_turnstone/Delaware/1580/2001	EPI_ISL_68059	2001_(Month_and_day_unknown)
A/ruddy_turnstone/Delaware/2005/2001	EPI_ISL_68060	2001_(Month_and_day_unknown)
A/ruddy_turnstone/Delaware/2046/2001	EPI_ISL_68061	2001_(Month_and_day_unknown)
A/ruddy_turnstone/Delaware/69/2001	EPI_ISL_68062	2001_(Month_and_day_unknown)
A/ruddy_turnstone/Delaware/81/2001	EPI_ISL_68063	2001_(Month_and_day_unknown)
A/ruddy_turnstone/New_Jersey/1427/2001	EPI_ISL_68065	2001_(Month_and_day_unknown)
A/ruddy_turnstone/New_Jersey/1595/2001	EPI_ISL_68066	2001_(Month_and_day_unknown)
A/ruddy_turnstone/New_Jersey/1608/2001	EPI_ISL_68067	2001_(Month_and_day_unknown)
A/ruddy_turnstone/New_Jersey/1851/2001	EPI_ISL_68068	2001_(Month_and_day_unknown)
A/ruddy_turnstone/New_Jersey/618/2001	EPI_ISL_68069	2001_(Month_and_day_unknown)
A/ruddy_turnstone/New_Jersey/623/2001	EPI_ISL_68070	2001_(Month_and_day_unknown)
A/sanderling/New_Jersey/821/2001	EPI_ISL_68071	2001_(Month_and_day_unknown)
A/sanderling/New_Jersey/884/2001	EPI_ISL_68072	2001_(Month_and_day_unknown)
A/waterfowl/Hong_Kong/378.5/2001	EPI_ISL_68083	2001_(Month_and_day_unknown)
A/ruddy_turnstone/New_Jersey/1407/2001	EPI_ISL_68064	2001_(Month_and_day_unknown)
A/Goose/Hong_Kong/3014.5/2000	EPI_ISL_3090	2000_(Month_and_day_unknown)
A/blue-winged_teal/Texas/108/2000	EPI_ISL_68360	2000_(Month_and_day_unknown)
A/chicken/Guatemala/45511-1/2000	EPI_ISL_68361	2000_(Month_and_day_unknown)
A/chicken/Guatemala/45511-5/2000	EPI_ISL_68362	2000_(Month_and_day_unknown)
A/duck/Hong_Kong/2986.1-2/2000	EPI_ISL_68380	2000_(Month_and_day_unknown)
A/goose/Hong_Kong/1032.6/2000	EPI_ISL_68391	2000_(Month_and_day_unknown)
A/goose/Hong_Kong/1032.9/2000	EPI_ISL_68392	2000_(Month_and_day_unknown)
A/goose/Hong_Kong/485.3/2000	EPI_ISL_68393	2000_(Month_and_day_unknown)
A/laughing_gull/Delaware/2455/2000	EPI_ISL_68394	2000_(Month_and_day_unknown)
A/laughing_gull/New_York/470/2000	EPI_ISL_68395	2000_(Month_and_day_unknown)
A/mallard/Minnesota/14/2000	EPI_ISL_68396	2000_(Month_and_day_unknown)
A/mallard/Minnesota/166/2000	EPI_ISL_68397	2000_(Month_and_day_unknown)
A/mallard/Minnesota/168/2000	EPI_ISL_68398	2000_(Month_and_day_unknown)
A/mallard/Minnesota/18/2000	EPI_ISL_68399	2000_(Month_and_day_unknown)
A/mallard/Minnesota/24/2000	EPI_ISL_68400	2000_(Month_and_day_unknown)
A/mallard/Minnesota/282/2000	EPI_ISL_68401	2000_(Month_and_day_unknown)
A/mallard/Minnesota/283/2000	EPI_ISL_68402	2000_(Month_and_day_unknown)
A/mallard/Minnesota/31/2000	EPI_ISL_68403	2000_(Month_and_day_unknown)
A/mallard/Minnesota/313/2000	EPI_ISL_68404	2000_(Month_and_day_unknown)
A/mallard/Minnesota/33/2000	EPI_ISL_68405	2000_(Month_and_day_unknown)
A/mallard/Minnesota/348/2000	EPI_ISL_68406	2000_(Month_and_day_unknown)
A/mallard/Minnesota/38/2000	EPI_ISL_68407	2000_(Month_and_day_unknown)
A/mallard/Minnesota/382/2000	EPI_ISL_68408	2000_(Month_and_day_unknown)
A/mallard/Minnesota/410/2000	EPI_ISL_68409	2000_(Month_and_day_unknown)
A/mallard/Minnesota/417/2000	EPI_ISL_68410	2000_(Month_and_day_unknown)
A/mallard/Minnesota/448/2000	EPI_ISL_68411	2000_(Month_and_day_unknown)
A/mallard/Minnesota/518/2000	EPI_ISL_68412	2000_(Month_and_day_unknown)
A/mallard/Minnesota/550/2000	EPI_ISL_68415	2000_(Month_and_day_unknown)
A/mallard/Netherlands/02/2000	EPI_ISL_68416	2000_(Month_and_day_unknown)
A/pochard/Buryatiya/1903/2000	EPI_ISL_27365	2000_(Month_and_day_unknown)
A/pochard/Buryatiya/1941/2000	EPI_ISL_27366	2000_(Month_and_day_unknown)
A/red_knot/Delaware/1269/2000	EPI_ISL_68420	2000_(Month_and_day_unknown)
A/red_knot/Delaware/1329/2000	EPI_ISL_68421	2000_(Month_and_day_unknown)
A/red_knot/Delaware/1886/2000	EPI_ISL_68422	2000_(Month_and_day_unknown)
A/red_knot/Delaware/997/2000	EPI_ISL_68423	2000_(Month_and_day_unknown)
A/ring-billed_gull/Georgia/2667/2000	EPI_ISL_68425	2000_(Month_and_day_unknown)
A/ruddy_turnstone/Delaware/1121/2000	EPI_ISL_68427	2000_(Month_and_day_unknown)
A/ruddy_turnstone/Delaware/1554/2000	EPI_ISL_68428	2000_(Month_and_day_unknown)
A/ruddy_turnstone/Delaware/1564/2000	EPI_ISL_68429	2000_(Month_and_day_unknown)
A/ruddy_turnstone/Delaware/1592/2000	EPI_ISL_68430	2000_(Month_and_day_unknown)
A/ruddy_turnstone/Delaware/1602/2000	EPI_ISL_68431	2000_(Month_and_day_unknown)
A/ruddy_turnstone/Delaware/722/2000	EPI_ISL_68433	2000_(Month_and_day_unknown)
A/ruddy_turnstone/New_Jersey/1143/2000	EPI_ISL_68435	2000_(Month_and_day_unknown)
A/ruddy_turnstone/New_Jersey/1185/2000	EPI_ISL_68436	2000_(Month_and_day_unknown)
A/ruddy_turnstone/New_Jersey/2242/2000	EPI_ISL_68437	2000_(Month_and_day_unknown)
A/ruddy_turnstone/New_Jersey/672/2000	EPI_ISL_68438	2000_(Month_and_day_unknown)
A/ruddy_turnstone/New_Jersey/679/2000	EPI_ISL_68439	2000_(Month_and_day_unknown)
A/ruddy_turnstone/New_Jersey/993/2000	EPI_ISL_68441	2000_(Month_and_day_unknown)
A/semipalmated_sandpiper/Delaware/2109/2000	EPI_ISL_68442	2000_(Month_and_day_unknown)
A/semipalmated_sandpiper/Delaware/2144/2000	EPI_ISL_68443	2000_(Month_and_day_unknown)
A/semipalmated_sandpiper/Delaware/2327/2000	EPI_ISL_68444	2000_(Month_and_day_unknown)
A/turkey/Italy/2379/2000	EPI_ISL_68448	2000_(Month_and_day_unknown)
A/watercoot/Haryana/5844/2005	EPI_ISL_69121	10/2005_(Day_unknown)
A/buzzard/Denmark/6370/2006	EPI_ISL_69720	03/15/2006	Statens_Serum_Institute	National_Veterinary_Institute	Handberg_Kurt_Jensen
A/whooper_swan/Denmark/7275/2006	EPI_ISL_69722	04/05/2006	Statens_Serum_Institute	National_Veterinary_Institute	Handberg_Kurt_Jensen
A/peacock/Denmark/60295/2006	EPI_ISL_69723	05/16/2006	Statens_Serum_Institute	National_Veterinary_Institute	Handberg_Kurt_Jensen
A/tufted_duck/Denmark/6540/2006	EPI_ISL_69724	03/19/2006	Statens_Serum_Institute	National_Veterinary_Institute	Handberg_Kurt_Jensen
A/peregrine/Denmark/6632/2006	EPI_ISL_69725	03/03/2006	Statens_Serum_Institute	National_Veterinary_Institute	Handberg_Kurt_Jensen
A/tufted_duck/Denmark/6431/2006	EPI_ISL_69730	03/15/2006	Statens_Serum_Institute	National_Veterinary_Institute	Handberg_Kurt_Jensen
A/grey_lag_goose/Denmark/6692/2006	EPI_ISL_69731	03/21/2006	Statens_Serum_Institute	National_Veterinary_Institute	Handberg_Kurt_Jensen
A/whooper_swan/Denmark/7224/2006	EPI_ISL_69732	04/03/2006	Statens_Serum_Institute	National_Veterinary_Institute	Handberg_Kurt_Jensen
A/mallard/Alberta/12017/2005	EPI_ISL_69744	08/08/2005
A/mallard/Denmark/64650/03	EPI_ISL_67402	2003_(Month_and_day_unknown)
A/duck/Tuva/01/2006	EPI_ISL_10436	2006_(Month_and_day_unknown)
A/mallard/Korea/GH170/2007	EPI_ISL_70551	12/2007_(Day_unknown)
A/magpie/Korea/YJD174/2007	EPI_ISL_70554	12/2007_(Day_unknown)
A/mallard/Korea/GH171/2007	EPI_ISL_70550	12/2007_(Day_unknown)
A/duck/Fujian/01/2002	EPI_ISL_70631	2002_(Month_and_day_unknown)
A/mallard/California/39/2005	EPI_ISL_70975	08/20/2005
A/duck/Jiangsu/022/2009	EPI_ISL_71340	01/15/2009
A/turkey/Germany-NI/R778/09	EPI_ISL_71593	2009_(Month_and_day_unknown)	Friedrich-Loeffler-Institut		Starick_Elke
A/mallard/Germany-RP/R193/09	EPI_ISL_71596	2009_(Month_and_day_unknown)	Friedrich-Loeffler-Institut		Starick_Elke
A/duck/Hubei/46/2009	EPI_ISL_71945	02/21/2009
A/common_teal/Netherlands/10/2000	EPI_ISL_73361	11/23/2000
A/common_teal/Netherlands/9/2000	EPI_ISL_73362	11/27/2000
A/common_teal/Sweden/1/2003	EPI_ISL_73363	08/30/2003
A/mallard/Netherlands/1/2002	EPI_ISL_73366	01/07/2002
A/mallard/Netherlands/12/2001	EPI_ISL_73368	12/03/2001
A/mallard/Sweden/24/2002	EPI_ISL_73373	11/07/2002
A/mallard/Sweden/25/2002	EPI_ISL_73374	11/08/2002
A/mallard/Sweden/4/2002	EPI_ISL_73376	10/24/2002
A/mallard/Sweden/41/2002	EPI_ISL_73377	11/13/2002
A/mallard/Sweden/45/2002	EPI_ISL_73378	11/13/2002
A/mallard/Sweden/46/2002	EPI_ISL_73379	11/14/2002
A/mallard/Sweden/48/2002	EPI_ISL_73380	11/14/2002
A/mallard/Sweden/50/2002	EPI_ISL_73381	11/14/2002
A/mallard/Sweden/52/2003	EPI_ISL_73382	10/30/2003
A/mallard/Sweden/55/2002	EPI_ISL_73383	11/16/2002
A/mallard/Sweden/58/2003	EPI_ISL_73385	12/18/2003
A/mallard/Sweden/6/2002	EPI_ISL_73386	10/25/2002
A/mallard/Sweden/62/2003	EPI_ISL_73387	09/05/2003
A/mallard/Sweden/65/2002	EPI_ISL_73388	11/17/2002
A/mallard/Sweden/7/2003	EPI_ISL_73389	05/24/2003
A/mallard/Sweden/8/2003	EPI_ISL_73390	05/27/2003
A/mallard/Sweden/81/2002	EPI_ISL_73391	12/03/2002
A/mallard/Sweden/86/2003	EPI_ISL_73392	10/12/2003
A/northern_pintail/Sweden/1/2003	EPI_ISL_73395	09/17/2003
A/duck/Victoria/512/2007	EPI_ISL_73979	2007_(Month_and_day_unknown)
A/mallard/New_Zealand/1365-355/2005	EPI_ISL_73980	2005_(Month_and_day_unknown)
A/teal/Germany/Wv632/2005	EPI_ISL_74112	11/25/2005
A/avian/New_York/466812/2006	EPI_ISL_74346	2006_(Month_and_day_unknown)
A/chicken/New_York/439235/2006	EPI_ISL_74347	2006_(Month_and_day_unknown)
A/crow/Assam/142119/2008	EPI_ISL_74348	12/2008_(Day_unknown)
A/duck/New_York/445743/2006	EPI_ISL_74349	2006_(Month_and_day_unknown)
A/duck/New_York/465571/2006	EPI_ISL_74350	2006_(Month_and_day_unknown)
A/duck/New_York/465976/2006	EPI_ISL_74351	2006_(Month_and_day_unknown)
A/duck/New_York/466787/2006	EPI_ISL_74352	2006_(Month_and_day_unknown)
A/duck/New_York/469961/2006	EPI_ISL_74353	2006_(Month_and_day_unknown)
A/duck/New_York/481172/2007	EPI_ISL_74354	2007_(Month_and_day_unknown)
A/duck/New_York/484057/2007	EPI_ISL_74355	2007_(Month_and_day_unknown)
A/duck/New_York/489761/2007	EPI_ISL_74356	2007_(Month_and_day_unknown)
A/duck/New_York/490722/2007	EPI_ISL_74357	2007_(Month_and_day_unknown)
A/duck/New_York/494165/2007	EPI_ISL_74358	2007_(Month_and_day_unknown)
A/turkey/New_York/465977/2006	EPI_ISL_74394	2006_(Month_and_day_unknown)
A/muscovy_duck/Thailand/CU-LM1973/2009	EPI_ISL_74719	06/2009_(Day_unknown)
A/great_crested-grebe/Qinghai/1/2009	EPI_ISL_75197	05/15/2009
A/blue-winged_teal/Louisiana/Sg-00073/2007	EPI_ISL_75676	09/15/2007
A/blue-winged_teal/Minnesota/Sg-00028/2007	EPI_ISL_75677	08/02/2007
A/blue-winged_teal/Minnesota/Sg-00029/2007	EPI_ISL_75678	08/03/2007
A/blue-winged_teal/Minnesota/Sg-00030/2007	EPI_ISL_75679	08/03/2007
A/blue-winged_teal/Minnesota/Sg-00031/2007	EPI_ISL_75680	08/03/2007
A/blue-winged_teal/Minnesota/Sg-00032/2007	EPI_ISL_75681	08/03/2007
A/blue-winged_teal/Minnesota/Sg-00033/2007	EPI_ISL_75682	08/03/2007
A/blue-winged_teal/Minnesota/Sg-00034/2007	EPI_ISL_75683	08/03/2007
A/blue-winged_teal/Minnesota/Sg-00035/2007	EPI_ISL_75684	08/03/2007
A/blue-winged_teal/Minnesota/Sg-00036/2007	EPI_ISL_75685	08/03/2007
A/blue-winged_teal/Minnesota/Sg-00037/2007	EPI_ISL_75686	08/03/2007
A/blue-winged_teal/Minnesota/Sg-00038/2007	EPI_ISL_75687	08/03/2007
A/blue-winged_teal/Minnesota/Sg-00039/2007	EPI_ISL_75688	08/03/2007
A/blue-winged_teal/Minnesota/Sg-00040/2007	EPI_ISL_75689	08/03/2007
A/blue-winged_teal/Minnesota/Sg-00041/2007	EPI_ISL_75690	08/03/2007
A/blue-winged_teal/Minnesota/Sg-00042/2007	EPI_ISL_75691	08/03/2007
A/blue-winged_teal/Minnesota/Sg-00043/2007	EPI_ISL_75692	08/03/2007
A/blue-winged_teal/Texas/Sg-00075/2007	EPI_ISL_75693	09/16/2007
A/blue-winged_teal/Texas/Sg-00076/2007	EPI_ISL_75694	09/16/2007
A/blue-winged_teal/Texas/Sg-00077/2007	EPI_ISL_75695	09/15/2007
A/blue-winged_teal/Texas/Sg-00078/2007	EPI_ISL_75696	09/15/2007
A/blue-winged_teal/Texas/Sg-00079/2007	EPI_ISL_75697	09/15/2007
A/blue-winged_teal/Texas/Sg-00080/2007	EPI_ISL_75698	09/15/2007
A/blue-winged_teal/Texas/Sg-00081/2007	EPI_ISL_75699	09/15/2007
A/gadwall/Minnesota/Sg-00044/2007	EPI_ISL_75700	08/03/2007
A/mallard/Minnesota/Sg-00045/2007	EPI_ISL_75701	08/03/2007
A/mallard/Minnesota/Sg-00046/2007	EPI_ISL_75702	08/03/2007
A/mallard/Minnesota/Sg-00047/2007	EPI_ISL_75703	08/03/2007
A/mallard/Minnesota/Sg-00048/2007	EPI_ISL_75704	08/03/2007
A/mallard/Minnesota/Sg-00049/2007	EPI_ISL_75705	08/03/2007
A/mallard/Minnesota/Sg-00050/2007	EPI_ISL_75706	08/03/2007
A/mallard/Minnesota/Sg-00051/2007	EPI_ISL_75707	08/03/2007
A/mallard/Minnesota/Sg-00052/2007	EPI_ISL_75708	08/03/2007
A/mallard/Minnesota/Sg-00053/2007	EPI_ISL_75709	08/03/2007
A/mallard/Minnesota/Sg-00055/2007	EPI_ISL_75710	08/02/2007
A/mallard/Minnesota/Sg-00056/2007	EPI_ISL_75711	08/03/2007
A/mallard/Minnesota/Sg-00057/2007	EPI_ISL_75712	08/03/2007
A/mallard/Minnesota/Sg-00058/2007	EPI_ISL_75713	08/03/2007
A/mallard/Minnesota/Sg-00059/2007	EPI_ISL_75714	08/03/2007
A/mallard/Minnesota/Sg-00060/2007	EPI_ISL_75715	08/03/2007
A/mallard/Minnesota/Sg-00061/2007	EPI_ISL_75716	08/03/2007
A/mallard/Minnesota/Sg-00062/2007	EPI_ISL_75717	08/03/2007
A/mallard/Minnesota/Sg-00063/2007	EPI_ISL_75718	08/03/2007
A/mallard/Minnesota/Sg-00064/2007	EPI_ISL_75719	08/03/2007
A/mallard/Minnesota/Sg-00065/2007	EPI_ISL_75720	08/03/2007
A/ring-necked_duck/Minnesota/Sg-00066/2007	EPI_ISL_75721	08/03/2007
A/ring-necked_duck/Minnesota/Sg-00067/2007	EPI_ISL_75722	08/03/2007
A/ring-necked_duck/Minnesota/Sg-00068/2007	EPI_ISL_75723	08/03/2007
A/ring-necked_duck/Minnesota/Sg-00069/2007	EPI_ISL_75724	08/03/2007
A/Cygnus_olor/Caspian_Sea/2006	EPI_ISL_75725	2006_(Month_and_day_unknown)
A/quail/Aichi/1/2009	EPI_ISL_75883	02/2009_(Day_unknown)
A/quail/Aichi/2/2009	EPI_ISL_75884	03/2009_(Day_unknown)
A/quail/Aichi/3/2009	EPI_ISL_75885	03/2009_(Day_unknown)
A/quail/Aichi/4/2009	EPI_ISL_75886	03/2009_(Day_unknown)
A/quail/Aichi/5/2009	EPI_ISL_75887	03/2009_(Day_unknown)
A/quail/Aichi/6/2009	EPI_ISL_75888	03/2009_(Day_unknown)
A/chicken/Chakwal/NARC-35/2001	EPI_ISL_76064	05/2001_(Day_unknown)
A/chicken/Karachi/NARC-23/2003	EPI_ISL_76065	11/2003_(Day_unknown)
A/chicken/Chakwal/NARC-46/2003	EPI_ISL_76066	12/28/2003
A/chicken/Karachi/NARC-100/2004	EPI_ISL_76067	04/24/2004
A/chicken/Chakwal/NARC-148/2004	EPI_ISL_76068	05/12/2004
A/whooper_swan/Mongolia/1/2010	EPI_ISL_76273	2010_(Month_and_day_unknown)
A/mallard/Jiangxi/13228/2005	EPI_ISL_76281	2005_(Month_and_day_unknown)
A/mallard/Jiangxi/10668/2005	EPI_ISL_76282	2005_(Month_and_day_unknown)
A/mallard/Jiangxi/10071/2005	EPI_ISL_76283	2005_(Month_and_day_unknown)
A/duck/Hunan/177/2005	EPI_ISL_76284	2005_(Month_and_day_unknown)
A/duck/Shantou/1275/2004	EPI_ISL_76285	2004_(Month_and_day_unknown)
A/mallard/Jiangxi/7787/2003	EPI_ISL_76286	2003_(Month_and_day_unknown)
A/mallard/Jiangxi/6845/2003	EPI_ISL_76287	2003_(Month_and_day_unknown)
A/mallard/Jiangxi/227/2003	EPI_ISL_76288	2003_(Month_and_day_unknown)
A/duck/Fujian/12371/2005	EPI_ISL_76289	2005_(Month_and_day_unknown)
A/duck/Fujian/11339/2005	EPI_ISL_76290	2005_(Month_and_day_unknown)
A/duck/Fujian/8719/2005	EPI_ISL_76291	2005_(Month_and_day_unknown)
A/duck/Fujian/7033/2005	EPI_ISL_76292	2005_(Month_and_day_unknown)
A/duck/Fujian/5643/2005	EPI_ISL_76293	2005_(Month_and_day_unknown)
A/duck/Fujian/5426/2005	EPI_ISL_76294	2005_(Month_and_day_unknown)
A/duck/Fujian/5117/2005	EPI_ISL_76295	2005_(Month_and_day_unknown)
A/duck/Fujian/4125/2005	EPI_ISL_76296	2005_(Month_and_day_unknown)
A/duck/Fujian/3937/2005	EPI_ISL_76297	2005_(Month_and_day_unknown)
A/duck/Fujian/3701/2005	EPI_ISL_76298	2005_(Month_and_day_unknown)
A/duck/Fujian/3193/2005	EPI_ISL_76299	2005_(Month_and_day_unknown)
A/duck/Fujian/2546/2005	EPI_ISL_76300	2005_(Month_and_day_unknown)
A/duck/Fujian/1695/2005	EPI_ISL_76301	2005_(Month_and_day_unknown)
A/duck/Fujian/629/2005	EPI_ISL_76302	2005_(Month_and_day_unknown)
A/duck/Fujian/420/2005	EPI_ISL_76303	2005_(Month_and_day_unknown)
A/mallard/Jiangxi/12147/2005	EPI_ISL_76304	2005_(Month_and_day_unknown)
A/chicken/Hunan/989/2005	EPI_ISL_76305	2005_(Month_and_day_unknown)
A/duck/Hunan/908/2005	EPI_ISL_76306	2005_(Month_and_day_unknown)
A/duck/Hunan/491/2005	EPI_ISL_76307	2005_(Month_and_day_unknown)
A/duck/Guangxi/3459/2005	EPI_ISL_76308	2005_(Month_and_day_unknown)
A/duck/Guangxi/1598/2005	EPI_ISL_76309	2005_(Month_and_day_unknown)
A/duck/Guangxi/141/2005	EPI_ISL_76310	2005_(Month_and_day_unknown)
A/duck/Shantou/22596/2005	EPI_ISL_76311	2005_(Month_and_day_unknown)
A/duck/Shantou/17887/2005	EPI_ISL_76312	2005_(Month_and_day_unknown)
A/duck/Shantou/17232/2005	EPI_ISL_76313	2005_(Month_and_day_unknown)
A/duck/Shantou/16432/2005	EPI_ISL_76314	2005_(Month_and_day_unknown)
A/duck/Shantou/14966/2005	EPI_ISL_76315	2005_(Month_and_day_unknown)
A/duck/Shantou/14062/2005	EPI_ISL_76316	2005_(Month_and_day_unknown)
A/duck/Shantou/13468/2005	EPI_ISL_76317	2005_(Month_and_day_unknown)
A/duck/Shantou/13145/2005	EPI_ISL_76318	2005_(Month_and_day_unknown)
A/duck/Shantou/10196/2005	EPI_ISL_76319	2005_(Month_and_day_unknown)
A/duck/Shantou/8379/2005	EPI_ISL_76320	2005_(Month_and_day_unknown)
A/duck/Shantou/7568/2005	EPI_ISL_76321	2005_(Month_and_day_unknown)
A/duck/Shantou/6698/2005	EPI_ISL_76322	2005_(Month_and_day_unknown)
A/duck/Shantou/5808/2005	EPI_ISL_76323	2005_(Month_and_day_unknown)
A/duck/Shantou/5480/2005	EPI_ISL_76324	2005_(Month_and_day_unknown)
A/duck/Shantou/4617/2005	EPI_ISL_76325	2005_(Month_and_day_unknown)
A/duck/Shantou/3324/2005	EPI_ISL_76326	2005_(Month_and_day_unknown)
A/duck/Shantou/2472/2005	EPI_ISL_76327	2005_(Month_and_day_unknown)
A/duck/Shantou/924/2005	EPI_ISL_76328	2005_(Month_and_day_unknown)
A/mallard/Shantou/198/2005	EPI_ISL_76329	2005_(Month_and_day_unknown)
A/wild_duck/Shantou/180/2005	EPI_ISL_76330	2005_(Month_and_day_unknown)
A/mallard/Jiangxi/8264/2004	EPI_ISL_76331	2004_(Month_and_day_unknown)
A/wild_duck/Shantou/7900/2004	EPI_ISL_76332	2004_(Month_and_day_unknown)
A/duck/Shantou/7880/2004	EPI_ISL_76333	2004_(Month_and_day_unknown)
A/wild_duck/Shantou/7307/2004	EPI_ISL_76334	2004_(Month_and_day_unknown)
A/duck/Shantou/6847/2004	EPI_ISL_76335	2004_(Month_and_day_unknown)
A/wild_duck/Shantou/5769/2004	EPI_ISL_76336	2004_(Month_and_day_unknown)
A/duck/Shantou/5104/2004	EPI_ISL_76337	2004_(Month_and_day_unknown)
A/wild_duck/Shantou/4086/2004	EPI_ISL_76338	2004_(Month_and_day_unknown)
A/duck/Shantou/3667/2004	EPI_ISL_76339	2004_(Month_and_day_unknown)
A/duck/Shantou/887/2004	EPI_ISL_76340	2004_(Month_and_day_unknown)
A/duck/Shantou/171/2004	EPI_ISL_76341	2004_(Month_and_day_unknown)
A/mallard/Jiangxi/7376/2003	EPI_ISL_76342	2003_(Month_and_day_unknown)
A/duck/Shantou/3654/2003	EPI_ISL_76343	2003_(Month_and_day_unknown)
A/duck/Shantou/3550/2003	EPI_ISL_76344	2003_(Month_and_day_unknown)
A/wild_duck/Shantou/3433/2003	EPI_ISL_76345	2003_(Month_and_day_unknown)
A/duck/Shantou/3274/2003	EPI_ISL_76346	2003_(Month_and_day_unknown)
A/wild_duck/Shantou/3155/2003	EPI_ISL_76347	2003_(Month_and_day_unknown)
A/wild_duck/Shantou/2853/2003	EPI_ISL_76348	2003_(Month_and_day_unknown)
A/duck/Shantou/2834/2003	EPI_ISL_76349	2003_(Month_and_day_unknown)
A/duck/Shantou/2195/2003	EPI_ISL_76350	2003_(Month_and_day_unknown)
A/duck/Shantou/1838/2003	EPI_ISL_76351	2003_(Month_and_day_unknown)
A/duck/Shantou/1658/2003	EPI_ISL_76352	2003_(Month_and_day_unknown)
A/duck/Shantou/925/2003	EPI_ISL_76353	2003_(Month_and_day_unknown)
A/wild_duck/Shantou/853/2003	EPI_ISL_76354	2003_(Month_and_day_unknown)
A/wild_duck/Shantou/852/2003	EPI_ISL_76355	2003_(Month_and_day_unknown)
A/duck/Shantou/689/2003	EPI_ISL_76356	2003_(Month_and_day_unknown)
A/duck/Shantou/487/2003	EPI_ISL_76357	2003_(Month_and_day_unknown)
A/duck/Shantou/481/2003	EPI_ISL_76358	2003_(Month_and_day_unknown)
A/duck/Hunan/573/2002	EPI_ISL_76359	2002_(Month_and_day_unknown)
A/duck/Shantou/3656/2002	EPI_ISL_76360	2002_(Month_and_day_unknown)
A/duck/Shantou/2471/2002	EPI_ISL_76361	2002_(Month_and_day_unknown)
A/duck/Shantou/2450/2002	EPI_ISL_76362	2002_(Month_and_day_unknown)
A/duck/Shantou/2446/2002	EPI_ISL_76363	2002_(Month_and_day_unknown)
A/duck/Shantou/2061/2002	EPI_ISL_76364	2002_(Month_and_day_unknown)
A/duck/Shantou/2045/2002	EPI_ISL_76365	2002_(Month_and_day_unknown)
A/duck/Shantou/1706/2002	EPI_ISL_76366	2002_(Month_and_day_unknown)
A/duck/Shantou/1674/2002	EPI_ISL_76367	2002_(Month_and_day_unknown)
A/duck/Shantou/1648/2002	EPI_ISL_76368	2002_(Month_and_day_unknown)
A/duck/Shantou/1646/2002	EPI_ISL_76369	2002_(Month_and_day_unknown)
A/wild_duck/Shantou/1494/2002	EPI_ISL_76370	2002_(Month_and_day_unknown)
A/goose/Shantou/1321/2002	EPI_ISL_76371	2002_(Month_and_day_unknown)
A/duck/Shantou/1249/2002	EPI_ISL_76372	2002_(Month_and_day_unknown)
A/duck/Shantou/1233/2002	EPI_ISL_76373	2002_(Month_and_day_unknown)
A/duck/Shantou/1217/2002	EPI_ISL_76374	2002_(Month_and_day_unknown)
A/duck/Shantou/1215/2002	EPI_ISL_76375	2002_(Month_and_day_unknown)
A/duck/Shantou/1211/2002	EPI_ISL_76376	2002_(Month_and_day_unknown)
A/wild_duck/Shantou/1068/2002	EPI_ISL_76377	2002_(Month_and_day_unknown)
A/goose/Shantou/879/2002	EPI_ISL_76378	2002_(Month_and_day_unknown)
A/wild_duck/Shantou/867/2002	EPI_ISL_76379	2002_(Month_and_day_unknown)
A/wild_duck/Shantou/865/2002	EPI_ISL_76380	2002_(Month_and_day_unknown)
A/goose/Shantou/756/2002	EPI_ISL_76381	2002_(Month_and_day_unknown)
A/duck/Shantou/674/2002	EPI_ISL_76382	2002_(Month_and_day_unknown)
A/wild_duck/Shantou/641/2002	EPI_ISL_76383	2002_(Month_and_day_unknown)
A/duck/Shantou/494/2002	EPI_ISL_76384	2002_(Month_and_day_unknown)
A/wild_duck/Shantou/488/2002	EPI_ISL_76385	2002_(Month_and_day_unknown)
A/duck/Shantou/313/2002	EPI_ISL_76386	2002_(Month_and_day_unknown)
A/duck/Shantou/266/2002	EPI_ISL_76387	2002_(Month_and_day_unknown)
A/duck/Shantou/184/2002	EPI_ISL_76388	2002_(Month_and_day_unknown)
A/goose/Shantou/106/2002	EPI_ISL_76389	2002_(Month_and_day_unknown)
A/wild_duck/Shantou/41/2002	EPI_ISL_76390	2002_(Month_and_day_unknown)
A/duck/Shantou/5579/2001	EPI_ISL_76391	2001_(Month_and_day_unknown)
A/duck/Shantou/5561/2001	EPI_ISL_76392	2001_(Month_and_day_unknown)
A/duck/Shantou/5525/2001	EPI_ISL_76393	2001_(Month_and_day_unknown)
A/duck/Shantou/5507/2001	EPI_ISL_76394	2001_(Month_and_day_unknown)
A/duck/Shantou/4534/2001	EPI_ISL_76395	2001_(Month_and_day_unknown)
A/duck/Shantou/4439/2001	EPI_ISL_76396	2001_(Month_and_day_unknown)
A/duck/Shantou/4380/2001	EPI_ISL_76397	2001_(Month_and_day_unknown)
A/duck/Shantou/4371/2001	EPI_ISL_76398	2001_(Month_and_day_unknown)
A/duck/Shantou/4267/2001	EPI_ISL_76399	2001_(Month_and_day_unknown)
A/duck/Shantou/4002/2001	EPI_ISL_76400	2001_(Month_and_day_unknown)
A/duck/Shantou/3976/2001	EPI_ISL_76401	2001_(Month_and_day_unknown)
A/duck/Shantou/3939/2001	EPI_ISL_76402	2001_(Month_and_day_unknown)
A/duck/Shantou/3655/2001	EPI_ISL_76403	2001_(Month_and_day_unknown)
A/duck/Shantou/2542/2001	EPI_ISL_76404	2001_(Month_and_day_unknown)
A/duck/Shantou/2444/2001	EPI_ISL_76405	2001_(Month_and_day_unknown)
A/wild_duck/Shantou/2395/2001	EPI_ISL_76406	2001_(Month_and_day_unknown)
A/duck/Shantou/2167/2001	EPI_ISL_76407	2001_(Month_and_day_unknown)
A/wild_duck/Shantou/2026/2001	EPI_ISL_76408	2001_(Month_and_day_unknown)
A/duck/Shantou/1586/2001	EPI_ISL_76409	2001_(Month_and_day_unknown)
A/duck/Shantou/1522/2001	EPI_ISL_76410	2001_(Month_and_day_unknown)
A/wild_duck/Shantou/1381/2001	EPI_ISL_76411	2001_(Month_and_day_unknown)
A/duck/Shantou/1286/2001	EPI_ISL_76412	2001_(Month_and_day_unknown)
A/duck/Shantou/1197/2001	EPI_ISL_76413	2001_(Month_and_day_unknown)
A/duck/Shantou/1090/2001	EPI_ISL_76414	2001_(Month_and_day_unknown)
A/duck/Shantou/728/2001	EPI_ISL_76415	2001_(Month_and_day_unknown)
A/wild_duck/Shantou/261/2001	EPI_ISL_76416	2001_(Month_and_day_unknown)
[truncated: 13,371 more rows]

## Sheet: PA
We gratefully acknowledge the following Authors from the Originating laboratories responsible for obtaining the specimens and the Submitting laboratories where genetic sequence data were generated and shared via the GISAID Initiative, on which this research is based. All submitters of data may be contacted directly via www.gisaid.org 1 Shu, Y., McCauley, J. (2017) GISAID: from vision to reality E…
Virus name	Accession No.	Collected	Originating laboratory	Submitting laboratory	Authors
A/chicken/Yamaguchi/7/2004	EPI_ISL_262	2004_(Month_and_day_unknown)
A/chicken/Oita/8/2004	EPI_ISL_263	2004_(Month_and_day_unknown)
A/chicken/Kyoto/3/2004	EPI_ISL_264	2004_(Month_and_day_unknown)
A/crow/Kyoto/53/2004	EPI_ISL_265	2004_(Month_and_day_unknown)
A/crow/Osaka/102/2004	EPI_ISL_266	2004_(Month_and_day_unknown)
A/duck/Yokohama/aq10/2003	EPI_ISL_269	2003_(Month_and_day_unknown)
A/bar-headed_goose/Mongolia/1/05	EPI_ISL_291	2005_(Month_and_day_unknown)
A/whooper_swan/Mongolia/3/05	EPI_ISL_292	2005_(Month_and_day_unknown)
A/duck/Hokkaido/Vac-2/04	EPI_ISL_310	2004_(Month_and_day_unknown)
A/chicken/Yokohama/aq55/2001	EPI_ISL_334	2001_(Month_and_day_unknown)
A/chicken/Kobe/aq26/2001	EPI_ISL_335	2001_(Month_and_day_unknown)
A/chicken/Osaka/aq58/2001	EPI_ISL_336	2001_(Month_and_day_unknown)
A/chicken/Osaka/aq69/2001	EPI_ISL_337	2001_(Month_and_day_unknown)
A/chicken/Yokohama/aq45/2002	EPI_ISL_338	2002_(Month_and_day_unknown)
A/chicken/Yokohama/aq134/2002	EPI_ISL_339	2002_(Month_and_day_unknown)
A/chicken/Yokohama/aq135/2001	EPI_ISL_340	2001_(Month_and_day_unknown)
A/chicken/Yokohama/aq120/2001	EPI_ISL_341	2001_(Month_and_day_unknown)
A/chicken/Osaka/aq19/2001	EPI_ISL_342	2001_(Month_and_day_unknown)
A/chicken/Yokohama/aq144/2001	EPI_ISL_343	2001_(Month_and_day_unknown)
A/duck/Hokkaido/Vac-1/04	EPI_ISL_356	2004_(Month_and_day_unknown)
A/chicken/Ibaraki/1/2005	EPI_ISL_360	2005_(Month_and_day_unknown)
A/whooper_swan/Mongolia/2/06	EPI_ISL_372	2006_(Month_and_day_unknown)
A/common_goldeneye/Mongolia/12/2006	EPI_ISL_548	2006_(Month_and_day_unknown)
A/duck/Hokkaido/120/2001	EPI_ISL_587	2001_(Month_and_day_unknown)
A/duck/Hokkaido/447/2000	EPI_ISL_303	2000_(Month_and_day_unknown)
A/duck/Hokkaido/84/2002	EPI_ISL_306	2002_(Month_and_day_unknown)
A/duck/Mongolia/54/01	EPI_ISL_297	2001_(Month_and_day_unknown)
A/duck/Shiga/8/2004	EPI_ISL_648	2004_(Month_and_day_unknown)
A/duck/Hokkaido/Vac-3/2007	EPI_ISL_664	2007_(Month_and_day_unknown)
A/Chicken/California/6643/2001	EPI_ISL_2147	2001_(Month_and_day_unknown)
A/chicken/California/431/00	EPI_ISL_2149	2000_(Month_and_day_unknown)
A/chicken/California/1002a/00	EPI_ISL_2145	2000_(Month_and_day_unknown)
A/Chicken/Guangdong/10/00	EPI_ISL_2233	2000_(Month_and_day_unknown)
A/Chicken/Hong_Kong/YU563/01	EPI_ISL_2247	2001_(Month_and_day_unknown)
A/quail/Hong_Kong/SF550/00	EPI_ISL_2553	2000_(Month_and_day_unknown)
A/quail/Hong_Kong/SF595/00	EPI_ISL_2554	2000_(Month_and_day_unknown)
A/pheasant/Hong_Kong/NT261/00	EPI_ISL_2555	2000_(Month_and_day_unknown)
A/chukka/Hong_Kong/FY295/00	EPI_ISL_2556	2000_(Month_and_day_unknown)
A/pheasant/Hong_Kong/FY294/00	EPI_ISL_2615	2000_(Month_and_day_unknown)
A/chicken/Germany/R28/03	EPI_ISL_2789	2003_(Month_and_day_unknown)
A/chicken/Nigeria/BA210/2006	EPI_ISL_2927	2006_(Month_and_day_unknown)
A/chicken/Nigeria/BA211/2006	EPI_ISL_2928	2006_(Month_and_day_unknown)
A/chicken/Nigeria/SO494/2006	EPI_ISL_2932	2006_(Month_and_day_unknown)
A/chicken/Nigeria/SO300/2006	EPI_ISL_2929	2006_(Month_and_day_unknown)
A/chicken/Nigeria/SO452/2006	EPI_ISL_2930	2006_(Month_and_day_unknown)
A/chicken/Nigeria/SO493/2006	EPI_ISL_2931	2006_(Month_and_day_unknown)
A/Hooded_vulture/Burkina_Faso/1/2006	EPI_ISL_2957	2006_(Month_and_day_unknown)
A/Hooded_vulture/Burkina_Faso/2/2006	EPI_ISL_2958	2006_(Month_and_day_unknown)
A/chicken/Nigeria/FA7/2006	EPI_ISL_3000	2006_(Month_and_day_unknown)
A/chicken/Nigeria/OD9/2006	EPI_ISL_3001	2006_(Month_and_day_unknown)
A/chicken/Nigeria/AB13/2006	EPI_ISL_3003	2006_(Month_and_day_unknown)
A/chicken/Nigeria/FA6/2006	EPI_ISL_2999	2006_(Month_and_day_unknown)
A/chicken/Nigeria/IF10/2006	EPI_ISL_3002	2006_(Month_and_day_unknown)
A/chicken/Nigeria/AB14/2006	EPI_ISL_3004	2006_(Month_and_day_unknown)
A/chicken/Nigeria/FA4/2006	EPI_ISL_3005	2006_(Month_and_day_unknown)
A/Quail/Nanchang/7-026/2000	EPI_ISL_3172	07/09/2000
A/Pigeon/Nanchang/2-0461/2000	EPI_ISL_3185	02/17/2000
A/Chicken/Nanchang/4-301/2001	EPI_ISL_3197	04/27/2001
A/Wild_Duck/Nanchang/2-0480/2000	EPI_ISL_3192	02/17/2000
A/Duck/Nanchang/2-0486/2000	EPI_ISL_3140	02/17/2000
A/Duck/Nanchang/4-165/2000	EPI_ISL_3182	04/12/2000
A/Duck/Nanchang/4-184/2000	EPI_ISL_3141	04/12/2000
A/Quail/Nanchang/2-0460/2000	EPI_ISL_3199	02/17/2000
A/Chicken/Nanchang/7-010/2000	EPI_ISL_3154	07/09/2000
A/duck/NC/91347/01	EPI_ISL_3362	2001_(Month_and_day_unknown)
A/chicken/Chile/176822/02	EPI_ISL_3514	2002_(Month_and_day_unknown)
A/chicken/Chile/4957/02	EPI_ISL_3516	2002_(Month_and_day_unknown)
A/chicken/Netherlands/1/03	EPI_ISL_3546	2003_(Month_and_day_unknown)
A/duck/China/E319-2/03	EPI_ISL_3740	2003_(Month_and_day_unknown)
A/Ck/HK/31.4/02	EPI_ISL_3847	2002_(Month_and_day_unknown)
A/Ck/HK/61.9/02	EPI_ISL_3848	2002_(Month_and_day_unknown)
A/Ck/HK/YU777/02	EPI_ISL_3849	2002_(Month_and_day_unknown)
A/Ph/HK/sv674.15/02	EPI_ISL_3853	2002_(Month_and_day_unknown)
A/duck/Fujian/01/2002	EPI_ISL_3889	2002_(Month_and_day_unknown)
A/duck/Fujian/13/2002	EPI_ISL_3890	2002_(Month_and_day_unknown)
A/duck/Fujian/17/2001	EPI_ISL_3904	2001_(Month_and_day_unknown)
A/duck/Fujian/19/2000	EPI_ISL_3891	2000_(Month_and_day_unknown)
A/duck/Guangdong/01/2001	EPI_ISL_3892	2001_(Month_and_day_unknown)
A/duck/Guangdong/07/2000	EPI_ISL_3905	2000_(Month_and_day_unknown)
A/duck/Guangdong/12/2000	EPI_ISL_3893	2000_(Month_and_day_unknown)
A/duck/Guangdong/22/2002	EPI_ISL_3894	2002_(Month_and_day_unknown)
A/duck/Guangdong/40/2000	EPI_ISL_3906	2000_(Month_and_day_unknown)
A/duck/Guangxi/22/2001	EPI_ISL_3896	2001_(Month_and_day_unknown)
A/duck/Guangxi/35/2001	EPI_ISL_3897	2001_(Month_and_day_unknown)
A/duck/Guangxi/50/2001	EPI_ISL_3907	2001_(Month_and_day_unknown)
A/duck/Guangxi/53/2002	EPI_ISL_3898	2002_(Month_and_day_unknown)
A/duck/Shanghai/08/2001	EPI_ISL_3902	2001_(Month_and_day_unknown)
A/duck/Shanghai/35/2002	EPI_ISL_3900	2002_(Month_and_day_unknown)
A/duck/Shanghai/37/2002	EPI_ISL_3901	2002_(Month_and_day_unknown)
A/duck/Shanghai/38/2001	EPI_ISL_3908	2001_(Month_and_day_unknown)
A/duck/Zhejiang/11/2000	EPI_ISL_3903	2000_(Month_and_day_unknown)
A/duck/Zhejiang/52/2000	EPI_ISL_3909	2000_(Month_and_day_unknown)
A/chicken/Guangdong/174/04	EPI_ISL_4036	2004_(Month_and_day_unknown)
A/Gf/HK/38/2002	EPI_ISL_4167	2002_(Month_and_day_unknown)
A/Ck/HK/31.2/2002	EPI_ISL_4168	2002_(Month_and_day_unknown)
A/SCk/HK/YU100/2002	EPI_ISL_4170	2002_(Month_and_day_unknown)
A/chicken/Jilin/9/2004	EPI_ISL_4202	2004_(Month_and_day_unknown)
A/duck/Hong_Kong/821/2002	EPI_ISL_4471	2002_(Month_and_day_unknown)
A/egret/Hong_Kong/757.2/03	EPI_ISL_4472	2003_(Month_and_day_unknown)
A/duck/Korea/ESD1/03	EPI_ISL_4474	2003_(Month_and_day_unknown)
A/chicken/Hubei/327/2004	EPI_ISL_4478	2004_(Month_and_day_unknown)
A/guillemot/Sweden/3/00	EPI_ISL_4509	2000_(Month_and_day_unknown)
A/chicken/Viet_Nam/DT-171/2004	EPI_ISL_4511	2004_(Month_and_day_unknown)
A/chicken/Hebei/1/2002	EPI_ISL_4515	2002_(Month_and_day_unknown)
A/chicken/Guangdong/191/04	EPI_ISL_4531	2004_(Month_and_day_unknown)
A/chicken/Guangdong/178/04	EPI_ISL_4532	2004_(Month_and_day_unknown)
A/duck/Guangdong/173/04	EPI_ISL_4533	2004_(Month_and_day_unknown)
A/chicken/Hubei/489/2004	EPI_ISL_4592	2004_(Month_and_day_unknown)
A/chicken/Korea/S1/2003	EPI_ISL_4618	2003_(Month_and_day_unknown)
A/chicken/Vietnam/C58/04	EPI_ISL_4621	2004_(Month_and_day_unknown)
A/quail/Vietnam/36/04	EPI_ISL_4622	2004_(Month_and_day_unknown)
A/chicken/TX/167280-4/02	EPI_ISL_3487	2002_(Month_and_day_unknown)
A/chicken/TX/298313/04	EPI_ISL_4633	2004_(Month_and_day_unknown)
A/duck/Shandong/093/2004	EPI_ISL_4662	2004_(Month_and_day_unknown)
A/chicken/Korea/S5/03	EPI_ISL_4669	2003_(Month_and_day_unknown)
A/chicken/Henan/01/2004	EPI_ISL_4852	2004_(Month_and_day_unknown)
A/Chicken/Henan/210/2004	EPI_ISL_4853	2004_(Month_and_day_unknown)
A/Chicken/Henan/12/2004	EPI_ISL_4854	2004_(Month_and_day_unknown)
A/Chicken/Henan/13/2004	EPI_ISL_4855	2004_(Month_and_day_unknown)
A/Chicken/Henan/16/2004	EPI_ISL_4856	2004_(Month_and_day_unknown)
A/wild_duck/Guangdong/314/2004	EPI_ISL_4857	2004_(Month_and_day_unknown)
A/swan/Guangxi/307/2004	EPI_ISL_4858	2004_(Month_and_day_unknown)
A/blue-winged_teal/Ohio/926/2002	EPI_ISL_5342	09/07/2002
A/blue-winged_teal/Ohio/908/2002	EPI_ISL_5345	09/07/2002
A/mallard/Maryland/881/2002	EPI_ISL_5351	08/29/2002
A/pintail/Alaska/20/2005	EPI_ISL_5563	08/09/2005
A/pintail/Alaska/53/2005	EPI_ISL_5616	08/08/2005
A/chicken/Indonesia/CDC25/2005	EPI_ISL_5732	10/04/2005
A/mallard/Ohio/657/2002	EPI_ISL_5343	08/19/2002
A/mallard/Alberta/34/2001	EPI_ISL_5799	07/27/2001
A/chicken/Italy/1285/2000	EPI_ISL_5874	2000_(Month_and_day_unknown)
A/chicken/Chile/184240-4322/2002	EPI_ISL_5876	2002_(Month_and_day_unknown)
A/mallard/Alaska/256/2005	EPI_ISL_6150	08/11/2005
A/pintail/Alaska/279/2005	EPI_ISL_6151	08/11/2005
A/pintail/Alaska/211/2005	EPI_ISL_6236	08/10/2005
A/chicken/Nigeria/641/2006	EPI_ISL_6247	01/17/2006
A/chicken/Nigeria/957-20/2006	EPI_ISL_6248	2006_(Month_and_day_unknown)
A/chicken/Sudan/1784-7/2006	EPI_ISL_6249	2006_(Month_and_day_unknown)
A/chicken/Sudan/1784-10/2006	EPI_ISL_6250	2006_(Month_and_day_unknown)
A/mallard/Alaska/715/2005	EPI_ISL_6335	08/19/2005
A/mallard/Maryland/789/2002	EPI_ISL_6360	2002_(Month_and_day_unknown)
A/cygnus_cygnus/Iran/754/2006	EPI_ISL_6381	2006_(Month_and_day_unknown)
A/chicken/Afghanistan/1207/2006	EPI_ISL_6382	2006_(Month_and_day_unknown)
A/mallard/Italy/835/2006	EPI_ISL_6383	2006_(Month_and_day_unknown)
A/duck/Cote_d'Ivoire/1787-18/2006	EPI_ISL_6384	2006_(Month_and_day_unknown)
A/chicken/Cote_d'Ivoire/1787-34/2006	EPI_ISL_6385	2006_(Month_and_day_unknown)
A/cygnus_olor/Croatia/1/2005	EPI_ISL_6386	2005_(Month_and_day_unknown)
A/duck/Viet_Nam/1/2005	EPI_ISL_6387	2005_(Month_and_day_unknown)
A/chicken/Viet_Nam/2/2005	EPI_ISL_6388	2005_(Month_and_day_unknown)
A/chicken/Viet_Nam/6/2005	EPI_ISL_6389	2005_(Month_and_day_unknown)
A/chicken/Viet_Nam/8/2005	EPI_ISL_6390	2005_(Month_and_day_unknown)
A/chicken/Viet_Nam/9/2005	EPI_ISL_6391	2005_(Month_and_day_unknown)
A/chicken/Viet_Nam/10/2005	EPI_ISL_6392	2005_(Month_and_day_unknown)
A/chicken/Viet_Nam/11/2005	EPI_ISL_6393	2005_(Month_and_day_unknown)
A/duck/Viet_Nam/12/2005	EPI_ISL_6394	2005_(Month_and_day_unknown)
A/duck/Viet_Nam/20/2005	EPI_ISL_6395	2005_(Month_and_day_unknown)
A/chicken/Nigeria/1047-8/2006	EPI_ISL_6397	2006_(Month_and_day_unknown)
A/ostrich/Nigeria/1047-25/2006	EPI_ISL_6398	2006_(Month_and_day_unknown)
A/chicken/Nigeria/1047-54/2006	EPI_ISL_6399	2006_(Month_and_day_unknown)
A/chicken/Nigeria/1047-62/2006	EPI_ISL_6400	2006_(Month_and_day_unknown)
A/chicken/Nigeria/1047-30/2006	EPI_ISL_6401	2006_(Month_and_day_unknown)
A/chicken/Nigeria/1047-34/2006	EPI_ISL_6402	2006_(Month_and_day_unknown)
A/duck/Niger/914/2006	EPI_ISL_6412	2006_(Month_and_day_unknown)
A/cygnus_olor/Italy/742/2006	EPI_ISL_6413	02/10/2006
A/swan/Slovenia/760/2006	EPI_ISL_6414	2006_(Month_and_day_unknown)
A/quail/Viet_Nam/15/2005	EPI_ISL_6415	2005_(Month_and_day_unknown)
A/chicken/Viet_Nam/17/2005	EPI_ISL_6416	2005_(Month_and_day_unknown)
A/duck/Viet_Nam/18/2005	EPI_ISL_6417	2005_(Month_and_day_unknown)
A/guinea_fowl/Nigeria/957-12/2006	EPI_ISL_6431	2006_(Month_and_day_unknown)
A/duck/Viet_Nam/19/2005	EPI_ISL_6432	2005_(Month_and_day_unknown)
A/pintail/Alaska/102/2005	EPI_ISL_6499	08/09/2005
A/pintail/Alaska/310/2005	EPI_ISL_6500	08/11/2005
A/mallard/Alaska/708/2005	EPI_ISL_6501	08/19/2005
A/pintail/Alaska/779/2005	EPI_ISL_6502	08/20/2005
A/longtail_duck/Maryland/291/2005	EPI_ISL_6504	12/05/2005
A/snow_goose/Maryland/410/2005	EPI_ISL_6506	12/13/2005
A/blue-winged_teal/Ohio/658/2004	EPI_ISL_6627	09/01/2004
A/snow_goose/Maryland/353/2005	EPI_ISL_6628	12/13/2005
A/snow_goose/Maryland/364/2005	EPI_ISL_6629	12/13/2005
A/cygnus_olor/Italy/808/2006	EPI_ISL_6891	2006_(Month_and_day_unknown)
A/turkey/Italy/4479/2004	EPI_ISL_6916	2004_(Month_and_day_unknown)
A/turkey/Italy/251/2003	EPI_ISL_6917	2003_(Month_and_day_unknown)
A/turkey/Italy/3807/2004	EPI_ISL_6918	2004_(Month_and_day_unknown)
A/turkey/Italy/8912/2002	EPI_ISL_6919	2002_(Month_and_day_unknown)
A/quail/Italy/3347/2004	EPI_ISL_6920	2004_(Month_and_day_unknown)
A/chicken/Afghanistan/1573-47/2006	EPI_ISL_6921	2006_(Month_and_day_unknown)
A/chicken/Afghanistan/1573-65/2006	EPI_ISL_6922	2006_(Month_and_day_unknown)
A/chicken/Afghanistan/1573-92/2006	EPI_ISL_6923	2006_(Month_and_day_unknown)
A/chicken/Egypt/2253-1/2006	EPI_ISL_6924	2006_(Month_and_day_unknown)
A/turkey/Egypt/2253-2/2006	EPI_ISL_6925	2006_(Month_and_day_unknown)
A/chicken/Sudan/1784-8/2006	EPI_ISL_6926	2006_(Month_and_day_unknown)
A/chicken/Sudan/2115-9/2006	EPI_ISL_6927	2006_(Month_and_day_unknown)
A/chicken/Sudan/2115-12/2006	EPI_ISL_6928	2006_(Month_and_day_unknown)
A/ostrich/Italy/1038/2000	EPI_ISL_6929	02/09/2000
A/turkey/Ivory_Coast/4372-2/2006	EPI_ISL_6930	2006_(Month_and_day_unknown)
A/turkey/Ivory_Coast/4372-3/2006	EPI_ISL_6931	2006_(Month_and_day_unknown)
A/turkey/Ivory_Coast/4372-4/2006	EPI_ISL_6932	2006_(Month_and_day_unknown)
A/mallard/Ohio/667/2002	EPI_ISL_6934	08/19/2002
A/mallard/Maryland/750/2002	EPI_ISL_6935	08/27/2002
A/mallard/Ohio/654/2002	EPI_ISL_6936	08/19/2002
A/blue-winged_teal/Ohio/989/2002	EPI_ISL_6937	09/07/2002
A/mallard/Ohio/649/2002	EPI_ISL_6938	08/19/2002
A/black_duck/Maryland/834/2002	EPI_ISL_6939	08/28/2002
A/mallard/Ohio/655/2002	EPI_ISL_6940	08/19/2002
A/mallard/Ohio/666/2002	EPI_ISL_6941	08/19/2002
A/mallard/Ohio/668/2002	EPI_ISL_6942	08/19/2002
A/mallard/Ohio/671/2002	EPI_ISL_6943	08/19/2002
A/mallard/Ohio/686/2002	EPI_ISL_6944	08/19/2002
A/mallard/Maryland/470/2002	EPI_ISL_6945	08/14/2002
A/mallard/Maryland/172/2002	EPI_ISL_6946	06/26/2002
A/mallard/Ohio/648/2002	EPI_ISL_6947	08/19/2002
A/mallard/Ohio/653/2002	EPI_ISL_6948	08/19/2002
A/mallard/Ohio/664/2002	EPI_ISL_6950	08/19/2002
A/blue-winged_teal/Ohio/907/2002	EPI_ISL_6951	09/07/2002
A/pintail/Alaska/49/2005	EPI_ISL_6953	08/08/2005
A/black_duck/Ohio/415/2001	EPI_ISL_6954	08/30/2001
A/longtail_duck/Maryland/295/2005	EPI_ISL_6956	12/05/2005
A/common_scoter/Maryland/297/2005	EPI_ISL_6957	12/05/2005
A/mallard/Missouri/MO130/2005	EPI_ISL_6985	2005_(Month_and_day_unknown)
A/green-winged_teal/Ohio/1747/2005	EPI_ISL_6988	2005_(Month_and_day_unknown)
A/green-winged_teal/Ohio/1844/2005	EPI_ISL_6989	2005_(Month_and_day_unknown)
A/mallard/Ohio/1851/2005	EPI_ISL_6990	2005_(Month_and_day_unknown)
A/blue-winged_teal/Ohio/1339/2005	EPI_ISL_6994	2005_(Month_and_day_unknown)
A/green-winged_teal/Ohio/1324/2005	EPI_ISL_6996	2005_(Month_and_day_unknown)
A/american_black_duck/Ohio/1823/2005	EPI_ISL_6997	2005_(Month_and_day_unknown)
A/mallard/Maryland/681/2005	EPI_ISL_6999	2005_(Month_and_day_unknown)
A/mallard/Maryland/691/2005	EPI_ISL_7000	2005_(Month_and_day_unknown)
A/mallard/Maryland/631/2005	EPI_ISL_7001	2005_(Month_and_day_unknown)
A/mallard/Maryland/1135/2005	EPI_ISL_7003	2005_(Month_and_day_unknown)
A/mallard/Maryland/1153/2005	EPI_ISL_7004	2005_(Month_and_day_unknown)
A/green-winged_teal/Ohio/1289/2005	EPI_ISL_7006	2005_(Month_and_day_unknown)
A/green-winged_teal/Ohio/1324/2005	EPI_ISL_21001	2005_(Month_and_day_unknown)
A/mallard/Maryland/1241/2005	EPI_ISL_7007	2005_(Month_and_day_unknown)
A/mallard/Ohio/1801/2005	EPI_ISL_7008	2005_(Month_and_day_unknown)
A/green-winged_teal/Ohio/1292/2005	EPI_ISL_7009	2005_(Month_and_day_unknown)
A/turkey/Italy/3620/2003	EPI_ISL_7010	2003_(Month_and_day_unknown)
A/turkey/Italy/1010/2003	EPI_ISL_7011	2003_(Month_and_day_unknown)
A/chicken/Afghanistan/1573-7/2006	EPI_ISL_7012	2006_(Month_and_day_unknown)
A/chicken/Sudan/2115-10/2006	EPI_ISL_7014	2006_(Month_and_day_unknown)
A/mallard/Italy/3401/2005	EPI_ISL_7015	2005_(Month_and_day_unknown)
A/turkey/Italy/1351/2001	EPI_ISL_7016	2001_(Month_and_day_unknown)
A/mallard/Maryland/615/2005	EPI_ISL_7020	2005_(Month_and_day_unknown)
A/mallard/Maryland/710/2005	EPI_ISL_7021	2005_(Month_and_day_unknown)
A/mallard/Maryland/1124/2005	EPI_ISL_7022	2005_(Month_and_day_unknown)
A/mallard/Maryland/2022/2005	EPI_ISL_7023	2005_(Month_and_day_unknown)
A/turkey/Italy/4608/2003	EPI_ISL_7024	2003_(Month_and_day_unknown)
A/turkey/Italy/2987/2003	EPI_ISL_7025	2003_(Month_and_day_unknown)
A/turkey/Italy/3337/2004	EPI_ISL_7026	2004_(Month_and_day_unknown)
A/quail/Italy/4610/2003	EPI_ISL_7027	2003_(Month_and_day_unknown)
A/chicken/Ivory_Coast/1787-35/2006	EPI_ISL_7028	2006_(Month_and_day_unknown)
A/turkey/Italy/1258/2005	EPI_ISL_7029	2005_(Month_and_day_unknown)
A/turkey/Italy/2984/2000	EPI_ISL_7030	05/08/2000
A/turkey/Italy/4426/2000	EPI_ISL_7031	2000_(Month_and_day_unknown)
A/chicken/Italy/322/2001	EPI_ISL_7032	2001_(Month_and_day_unknown)
A/duck/Italy/551/2000	EPI_ISL_7033	2000_(Month_and_day_unknown)
A/mallard/Ohio/656/2002	EPI_ISL_7035	08/19/2002
A/mallard/Maryland/899/2002	EPI_ISL_7036	08/29/2002
A/mallard/Delaware/418/2005	EPI_ISL_7040	12/15/2005
A/mallard/Missouri/MO32/2005	EPI_ISL_7046	2005_(Month_and_day_unknown)
A/blue-winged_teal/Ohio/1387/2005	EPI_ISL_7068	2005_(Month_and_day_unknown)
A/mallard/Maryland/1131/2005	EPI_ISL_7070	2005_(Month_and_day_unknown)
A/white-winged_scoter/Maryland/301/2005	EPI_ISL_7071	12/05/2005
A/green-winged_teal/Ohio/1292/2005	EPI_ISL_21007	2005_(Month_and_day_unknown)
A/turkey/Italy/2043/2003	EPI_ISL_7156	2003_(Month_and_day_unknown)
A/turkey/Italy/1325/2005	EPI_ISL_7158	2005_(Month_and_day_unknown)
A/teal/Italy/3931-38/2005	EPI_ISL_7159	2005_(Month_and_day_unknown)
A/teal/Italy/3812/2005	EPI_ISL_7160	2005_(Month_and_day_unknown)
A/guinea_fowl/Italy/155/2000	EPI_ISL_7162	01/11/2000
A/quail/Italy/396/2000	EPI_ISL_7163	01/19/2000
A/mallard/Ohio/1717/2005	EPI_ISL_7169	2005_(Month_and_day_unknown)
A/mallard/Maryland/712/2005	EPI_ISL_7172	2005_(Month_and_day_unknown)
A/chukar/New_York/11653-1/2005	EPI_ISL_7175	02/02/2005
A/chicken/New_York/16326-5/2005	EPI_ISL_7181	02/16/2005
A/chicken/New_York/16330/2005	EPI_ISL_7182	02/16/2005
A/chicken/New_York/21211-2/2005	EPI_ISL_7183	03/01/2005
A/duck/New_York/21211-6/2005	EPI_ISL_7184	03/01/2005
A/turkey/Italy/8000/2002	EPI_ISL_7493	2002_(Month_and_day_unknown)
A/duck/Italy/775/2004	EPI_ISL_7494	2004_(Month_and_day_unknown)
A/chicken/Italy/2335/2000	EPI_ISL_7495	03/31/2000
A/turkey/Italy/1084/2000	EPI_ISL_7496	02/10/2000
A/mallard/Maryland/1983/2005	EPI_ISL_7499	2005_(Month_and_day_unknown)
A/blue-winged_teal/Ohio/566/2006	EPI_ISL_7502	2006_(Month_and_day_unknown)
A/chicken/New_York/21211-1/2005	EPI_ISL_7504	03/01/2005
A/chukar/New_York/21211-7/2005	EPI_ISL_7505	03/01/2005
A/pekin_duck/Italy/1848/2000	EPI_ISL_7511	03/13/2000
A/sharp-tailed_sandpiper/Australia/6/2004	EPI_ISL_7554	2004_(Month_and_day_unknown)
A/mallard/Maryland/182/2006	EPI_ISL_8016	2006_(Month_and_day_unknown)
A/duck/Victoria/5384/2002	EPI_ISL_8018	2002_(Month_and_day_unknown)
A/red-necked_stint/Australia/2/2004	EPI_ISL_8019	2004_(Month_and_day_unknown)
A/guinea_fowl/New_York/143646-3/2005	EPI_ISL_8050	2005_(Month_and_day_unknown)
A/pheasant/New_York/143646-4/2005	EPI_ISL_8051	2005_(Month_and_day_unknown)
A/duck/New_York/143646-5/2005	EPI_ISL_8052	2005_(Month_and_day_unknown)
A/chicken/New_York/3181-5/2006	EPI_ISL_8055	2006_(Month_and_day_unknown)
A/guinea_fowl/New_York/8391-1/2006	EPI_ISL_8059	2006_(Month_and_day_unknown)
A/chicken/New_York/8391-2/2006	EPI_ISL_8060	2006_(Month_and_day_unknown)
A/guinea_fowl/New_York/19501-4/2006	EPI_ISL_8062	2006_(Month_and_day_unknown)
A/chicken/New_York/29047-4/2006	EPI_ISL_8066	2006_(Month_and_day_unknown)
A/turkey/Italy/9742/2002	EPI_ISL_8070	2002_(Month_and_day_unknown)
A/turkey/Italy/2685/2003	EPI_ISL_8071	2003_(Month_and_day_unknown)
A/turkey/Italy/3829/2004	EPI_ISL_8072	2004_(Month_and_day_unknown)
A/turkey/Italy/3477/2004	EPI_ISL_8073	2004_(Month_and_day_unknown)
A/mallard/Maryland/1235/2006	EPI_ISL_8074	2006_(Month_and_day_unknown)
A/chicken/Vietnam/10/2004	EPI_ISL_8075	2004_(Month_and_day_unknown)
A/chicken/Vietnam/23/2004	EPI_ISL_8076	2004_(Month_and_day_unknown)
A/chicken/Vietnam/24/2004	EPI_ISL_8077	2004_(Month_and_day_unknown)
A/mallard/Alberta/24/01	EPI_ISL_8355	2001_(Month_and_day_unknown)
A/mallard/Alberta/24/01	EPI_ISL_8355	2001_(Month_and_day_unknown)
A/chicken/Fujian/25/00	EPI_ISL_8494	2000_(Month_and_day_unknown)
A/Chicken/Guangdong/10/00	EPI_ISL_2233	2000_(Month_and_day_unknown)
A/chicken/Guangdong/21/02	EPI_ISL_8495	2002_(Month_and_day_unknown)
A/chicken/Guangdong/4/00	EPI_ISL_8496	2000_(Month_and_day_unknown)
A/chicken/Guangdong/47/01	EPI_ISL_8497	2001_(Month_and_day_unknown)
A/chicken/Guangdong/56/01	EPI_ISL_8499	2001_(Month_and_day_unknown)
A/chicken/Hebei/31/00	EPI_ISL_8503	2000_(Month_and_day_unknown)
A/chicken/Heilongjiang/35/00	EPI_ISL_8504	2000_(Month_and_day_unknown)
A/chicken/Heilongjiang/48/01	EPI_ISL_8505	2001_(Month_and_day_unknown)
A/chicken/Henan/26/00	EPI_ISL_8506	2000_(Month_and_day_unknown)
A/chicken/Henan/43/02	EPI_ISL_8507	2002_(Month_and_day_unknown)
A/chicken/Jilin/53/01	EPI_ISL_8509	2001_(Month_and_day_unknown)
A/chicken/Jiangsu/1/00	EPI_ISL_8510	2000_(Month_and_day_unknown)
A/chicken/Shanghai/10/01	EPI_ISL_8514	2001_(Month_and_day_unknown)
A/tree_sparrow/Henan/1/2004	EPI_ISL_4539	2004_(Month_and_day_unknown)
A/tree_sparrow/Henan/2/2004	EPI_ISL_4540	2004_(Month_and_day_unknown)
A/tree_sparrow/Henan/3/2004	EPI_ISL_4541	2004_(Month_and_day_unknown)
A/tree_sparrow/Henan/4/2004	EPI_ISL_4542	2004_(Month_and_day_unknown)
A/mallard/Alberta/149/2002	EPI_ISL_8725	08/02/2002
A/mallard/Alberta/79/2003	EPI_ISL_8726	08/01/2003
A/mallard/Alberta/154/2003	EPI_ISL_8767	08/03/2003
A/shorebird/DE/12/2004	EPI_ISL_8768	05/15/2004
A/pintail/Alberta/49/2003	EPI_ISL_8777	2003_(Month_and_day_unknown)
A/mallard/Alberta/209/2003	EPI_ISL_8779	08/07/2003
A/shorebird/DE/101/2004	EPI_ISL_8785	05/17/2004
A/laughing_gull/DE/5/2003	EPI_ISL_8788	05/19/2003
A/shorebird/DE/10/2004	EPI_ISL_8789	05/15/2004
A/shorebird/DE/68/2004	EPI_ISL_8791	05/17/2004
A/pintail_duck/Alberta/210/2002	EPI_ISL_8803	08/16/2002
A/mallard/Alberta/156/2001	EPI_ISL_8826	08/06/2001
A/mallard/Alberta/30/2001	EPI_ISL_8860	07/27/2001
A/pintail/Alberta/269/2001	EPI_ISL_8861	08/14/2001
A/blue-winged_teal/Alberta/293/2003	EPI_ISL_8862	08/13/2003
A/shorebird/DE/75/2004	EPI_ISL_8865	05/17/2004
A/shorebird/DE/68/2003	EPI_ISL_8886	05/19/2003
A/shorebird/DE/231/2003	EPI_ISL_8887	05/30/2003
A/shorebird/DE/261/2003	EPI_ISL_8888	05/20/2003
A/shorebird/DE/286/2003	EPI_ISL_8889	05/20/2003
A/ruddy_turnstone/Delaware/76/2000	EPI_ISL_5802	05/14/2000
A/pintail/Alberta/202/2000	EPI_ISL_8900	08/18/2000
A/mallard/Alberta/208/2000	EPI_ISL_8901	08/19/2000
A/shorebird/DE/122/2004	EPI_ISL_8902	05/17/2004
A/pintail/Alberta/84/2000	EPI_ISL_8909	08/07/2000
A/shorebird/DE/236/2003	EPI_ISL_8910	05/30/2003
A/laughing_gull/Delaware/94/2000	EPI_ISL_5807	05/15/2000
A/ruddy_turnstone/DE/97/2000	EPI_ISL_8912	05/15/2000
A/Duck/Nanchang/2-0486/2000	EPI_ISL_3140	02/17/2000
A/Duck/Nanchang/4-184/2000	EPI_ISL_3141	04/12/2000
A/Chicken/Nanchang/7-010/2000	EPI_ISL_3154	07/09/2000
A/Quail/Nanchang/7-026/2000	EPI_ISL_3172	07/09/2000
A/Duck/Nanchang/4-165/2000	EPI_ISL_3182	04/12/2000
A/Quail/Nanchang/2-0460/2000	EPI_ISL_3199	02/17/2000
A/Pigeon/Nanchang/2-0461/2000	EPI_ISL_3185	02/17/2000
A/Wild_Duck/Nanchang/2-0480/2000	EPI_ISL_3192	02/17/2000
A/Chicken/Nanchang/4-301/2001	EPI_ISL_3197	04/27/2001
A/duck/Nanchang/4-361/2001	EPI_ISL_8922	2001_(Month_and_day_unknown)
A/mallard/Netherlands/12/00	EPI_ISL_3548	2000_(Month_and_day_unknown)
A/Great_Black-headed_Gull/Qinghai/2/05	EPI_ISL_9314	2005_(Month_and_day_unknown)
A/Brown-headed_Gull/Qinghai/3/05	EPI_ISL_9316	2005_(Month_and_day_unknown)
A/Bar-headed_Goose/Qinghai/61/05	EPI_ISL_9318	2005_(Month_and_day_unknown)
A/Bar-headed_Goose/Qinghai/75/05	EPI_ISL_9319	2005_(Month_and_day_unknown)
A/Bar-headed_Goose/Qinghai/12/05	EPI_ISL_9321	2005_(Month_and_day_unknown)
A/chicken/Viet_Nam/TN-025/2004	EPI_ISL_4593	2004_(Month_and_day_unknown)
A/quail/Viet_Nam/TG-007B/2004	EPI_ISL_9302	2004_(Month_and_day_unknown)
A/chicken/Viet_Nam/CT-018/2004	EPI_ISL_4522	2004_(Month_and_day_unknown)
A/chicken/Viet_Nam/TG-023/2004	EPI_ISL_4594	2004_(Month_and_day_unknown)
A/chicken/Viet_Nam/DT-171/2004	EPI_ISL_4511	2004_(Month_and_day_unknown)
A/chicken/Viet_Nam/KG-076/2004	EPI_ISL_4595	2004_(Month_and_day_unknown)
A/chicken/Viet_Nam/LD-080/2004	EPI_ISL_4596	2004_(Month_and_day_unknown)
A/duck/Viet_Nam/TV-V2/2004	EPI_ISL_9304	2004_(Month_and_day_unknown)
A/duck/Viet_Nam/CM-V7/2004	EPI_ISL_9305	2004_(Month_and_day_unknown)
A/grebe/Novosibirsk/29/2005	EPI_ISL_9768	2005_(Month_and_day_unknown)
A/duck/Novosibirsk/56/2005	EPI_ISL_9769	2005_(Month_and_day_unknown)
A/duck/Denmark/65047/04	EPI_ISL_9832	2004_(Month_and_day_unknown)
A/chicken/Korea/S21/04	EPI_ISL_9886	2004_(Month_and_day_unknown)
A/chicken/Kurgan/3/2005	EPI_ISL_9967	2005_(Month_and_day_unknown)
A/turkey/Ohio/313053/04	EPI_ISL_4591	2004_(Month_and_day_unknown)
A/Cygnus_olor/Astrakhan/Ast05-2-2/2005	EPI_ISL_10008	11/26/2005
A/chicken/Hebei/108/02	EPI_ISL_10007	2002_(Month_and_day_unknown)
A/chicken/Hebei/326/2005	EPI_ISL_10005	2005_(Month_and_day_unknown)
A/chicken/Hebei/718/2001	EPI_ISL_10006	2001_(Month_and_day_unknown)
A/Cygnus_olor/Astrakhan/Ast05-2-3/2005	EPI_ISL_10048	12/01/2005
A/Cygnus_olor/Astrakhan/Ast05-2-4/2005	EPI_ISL_10050	2005_(Month_and_day_unknown)
A/Cygnus_olor/Astrakhan/Ast05-2-7/2005	EPI_ISL_10051	2005_(Month_and_day_unknown)
A/Cygnus_olor/Astrakhan/Ast05-2-6/2005	EPI_ISL_10052	11/26/2005
A/Cygnus_olor/Astrakhan/Ast05-2-5/2005	EPI_ISL_10053	11/26/2005
A/duck/Viet_Nam/1/2005	EPI_ISL_21032	2005_(Month_and_day_unknown)
A/goose/Vietnam/3/05	EPI_ISL_10054	2005_(Month_and_day_unknown)
A/duck/Vietnam/8/05	EPI_ISL_10055	2005_(Month_and_day_unknown)
A/chicken/Guangxi/12/2004	EPI_ISL_10056	2004_(Month_and_day_unknown)
A/duck/Guangxi/13/2004	EPI_ISL_10057	2004_(Month_and_day_unknown)
A/chicken/Taiwan/SP1/00	EPI_ISL_10074	2000_(Month_and_day_unknown)
A/duck/Taiwan/29-3/00	EPI_ISL_10075	2000_(Month_and_day_unknown)
A/chicken/Taiwan/0329/01	EPI_ISL_10079	2001_(Month_and_day_unknown)
A/chicken/Taiwan/1205/01	EPI_ISL_10076	2001_(Month_and_day_unknown)
A/chicken/Taiwan/1212/01	EPI_ISL_10077	2001_(Month_and_day_unknown)
A/chicken/Taiwan/1215/01	EPI_ISL_10078	2001_(Month_and_day_unknown)
A/chicken/Taiwan/0222/02	EPI_ISL_10080	2002_(Month_and_day_unknown)
A/chicken/Taiwan/PF1/02	EPI_ISL_10081	2002_(Month_and_day_unknown)
A/chicken/Taiwan/PF2/02	EPI_ISL_10082	2002_(Month_and_day_unknown)
A/chicken/Taiwan/PF3/02	EPI_ISL_10083	2002_(Month_and_day_unknown)
A/chicken/Taiwan/0320/02	EPI_ISL_10084	2002_(Month_and_day_unknown)
A/chicken/Taiwan/A37/02	EPI_ISL_10085	2002_(Month_and_day_unknown)
A/chicken/Taiwan/0107/02	EPI_ISL_10086	2002_(Month_and_day_unknown)
A/chicken/Taiwan/0208/02	EPI_ISL_10087	2002_(Month_and_day_unknown)
A/chicken/Taiwan/0408/02	EPI_ISL_10088	2002_(Month_and_day_unknown)
A/duck/Taiwan/WB239/03	EPI_ISL_10089	2003_(Month_and_day_unknown)
A/chicken/Taiwan/0706/03	EPI_ISL_10090	2003_(Month_and_day_unknown)
A/chicken/Taiwan/1203/03	EPI_ISL_10091	2003_(Month_and_day_unknown)
A/duck/Taiwan/A68/03	EPI_ISL_10092	2003_(Month_and_day_unknown)
A/chicken/Taiwan/0114/04	EPI_ISL_10093	2004_(Month_and_day_unknown)
A/chicken/Taiwan/0305/04	EPI_ISL_10094	2004_(Month_and_day_unknown)
A/chicken/Taiwan/ch1006/04	EPI_ISL_10095	2004_(Month_and_day_unknown)
A/duck/Kingmen/E322/04	EPI_ISL_10096	2004_(Month_and_day_unknown)
A/duck/Taiwan/WB459/04	EPI_ISL_10097	2004_(Month_and_day_unknown)
A/chicken/Taiwan/0204/05	EPI_ISL_10098	2005_(Month_and_day_unknown)
A/chicken/Taiwan/A342/05	EPI_ISL_10099	2005_(Month_and_day_unknown)
A/Cygnus_olor/Astrakhan/Ast05-2-1/2005	EPI_ISL_10103	2005_(Month_and_day_unknown)
A/Cygnus_olor/Astrakhan/Ast05-2-8/2005	EPI_ISL_10101	2005_(Month_and_day_unknown)
A/Cygnus_olor/Astrakhan/Ast05-2-9/2005	EPI_ISL_10106	2005_(Month_and_day_unknown)
A/little_grebe/Thailand/Phichit-01/2004	EPI_ISL_3826	2004_(Month_and_day_unknown)
A/Cygnus_olor/Astrakhan/Ast05-2-10/2005	EPI_ISL_10121	11/26/2005
A/chicken/Kurgan/05/2005	EPI_ISL_10137	2005_(Month_and_day_unknown)
A/duck/Kurgan/08/2005	EPI_ISL_10138	2005_(Month_and_day_unknown)
A/swan/Germany/R65/2006	EPI_ISL_10142	2006_(Month_and_day_unknown)
A/duck/Hubei/W1/2004	EPI_ISL_10144	2004_(Month_and_day_unknown)
A/turkey/Ontario/31232/2005	EPI_ISL_10150	2005_(Month_and_day_unknown)
A/chicken/China/Guangxi1/2000	EPI_ISL_10168	03/20/2000
A/chicken/China/Guangxi17/2000	EPI_ISL_10170	11/20/2000
A/cinnamon_teal/Bolivia/4537/2001	EPI_ISL_10304	2001_(Month_and_day_unknown)
A/chicken/Crimea/08/2005	EPI_ISL_10340	2005_(Month_and_day_unknown)
A/duck/Xuzhou/07/2003	EPI_ISL_10365	2003_(Month_and_day_unknown)
A/duck/Zhejiang/03/2001	EPI_ISL_10364	2001_(Month_and_day_unknown)
A/duck/Xuzhou/05/2001	EPI_ISL_10366	2001_(Month_and_day_unknown)
A/Bewick's_swan/Netherlands/1/2005	EPI_ISL_10384	2005_(Month_and_day_unknown)
A/Bewick's_swan/Netherlands/2/2005	EPI_ISL_10385	2005_(Month_and_day_unknown)
A/babbler/Fujian/320/04	EPI_ISL_9764	2004_(Month_and_day_unknown)
A/golden_mountain_thrush/Fujian/376/04	EPI_ISL_9773	2004_(Month_and_day_unknown)
A/curlew/Shandong/61/04	EPI_ISL_9774	2004_(Month_and_day_unknown)
A/black_bulbul/Fujian/439/04	EPI_ISL_9765	2004_(Month_and_day_unknown)
A/wild_duck/Shanghai/59/04	EPI_ISL_9766	2004_(Month_and_day_unknown)
A/blackbird/Hunan/1/2004	EPI_ISL_4538	2004_(Month_and_day_unknown)
A/slaty-backed_gull/Shandong/38/04	EPI_ISL_10394	2004_(Month_and_day_unknown)
A/grebe/Tyva/Tyv06-2/06	EPI_ISL_10435	06/24/2006
A/Grebe/Tyva/Tyv06-8/2006	EPI_ISL_10440	06/24/2006
A/chicken/Shanxi/2/2006	EPI_ISL_10544	2006_(Month_and_day_unknown)
A/grebe/Tyva/Tyv06-1/2006	EPI_ISL_10543	06/24/2006
A/open-billed_stork/Nakhonsawan/BBD0104F/2004	EPI_ISL_10642	2004_(Month_and_day_unknown)
A/open-billed_stork/Nakhonsawan/BBD0404F/2004	EPI_ISL_10643	2004_(Month_and_day_unknown)
A/open-billed_stork/Suphanburi/TSD0912F/2004	EPI_ISL_10644	2004_(Month_and_day_unknown)
A/open-billed_stork/Suphanburi/TSD0912F/2004	EPI_ISL_10644	2004_(Month_and_day_unknown)
A/open-billed_stork/Suphanburi/TSD0912F/2004	EPI_ISL_10644	2004_(Month_and_day_unknown)
A/open-billed_stork/Nakhonsawan/BBD1521J/2005	EPI_ISL_10645	2005_(Month_and_day_unknown)
A/open-billed_stork/Nakhonsawan/BBD2616F/2005	EPI_ISL_10646	2005_(Month_and_day_unknown)
A/open-billed_stork/Nakhonsawan/BBA3011M/2005	EPI_ISL_10647	2005_(Month_and_day_unknown)
A/ostrich/Italy/2332/00	EPI_ISL_8578	2000_(Month_and_day_unknown)
A/ostrich/Italy/2332/00	EPI_ISL_8578	2000_(Month_and_day_unknown)
A/ostrich/Italy/984/00	EPI_ISL_8571	2000_(Month_and_day_unknown)
A/ostrich/Italy/984/00	EPI_ISL_8571	2000_(Month_and_day_unknown)
A/chicken/Jiangsu/cz1/2002	EPI_ISL_11068	2002_(Month_and_day_unknown)
A/chicken/Thailand/PC-168/2006	EPI_ISL_11111	2006_(Month_and_day_unknown)
A/chicken/Netherlands/03010132/03	EPI_ISL_11114	2003_(Month_and_day_unknown)
A/duck/Yangzhou/02/2005	EPI_ISL_11168	2005_(Month_and_day_unknown)
A/quail/Dubai/301/2000	EPI_ISL_11169	2000_(Month_and_day_unknown)
A/quail/Dubai/302/2000	EPI_ISL_11170	2000_(Month_and_day_unknown)
A/quail/Dubai/303/2000	EPI_ISL_11171	2000_(Month_and_day_unknown)
A/chicken/Dubai/338/2001	EPI_ISL_11172	2001_(Month_and_day_unknown)
A/chicken/Dubai/339/2001	EPI_ISL_11173	2001_(Month_and_day_unknown)
A/chicken/Dubai/383/2002	EPI_ISL_11174	2002_(Month_and_day_unknown)
A/chicken/Dubai/463/2003	EPI_ISL_11175	2003_(Month_and_day_unknown)
A/open-billed_stork/Bangkok/LBD0111F/04	EPI_ISL_11232	2004_(Month_and_day_unknown)
A/open-billed_stork/Bangkok/LBD0511F/04	EPI_ISL_11233	2004_(Month_and_day_unknown)
A/open-billed_stork/Nakhonsawan/BBD1221J/05	EPI_ISL_11234	2005_(Month_and_day_unknown)
A/open-billed_stork/Nakhonsawan/BBD1421J/05	EPI_ISL_11235	2005_(Month_and_day_unknown)
A/open-billed_stork/Nakhonsawan/BBD1621J/05	EPI_ISL_11236	2005_(Month_and_day_unknown)
A/open-billed_stork/Nakhonsawan/BBD1721J/05	EPI_ISL_11237	2005_(Month_and_day_unknown)
A/open-billed_stork/Nakhonsawan/BBD1821J/05	EPI_ISL_11238	2005_(Month_and_day_unknown)
A/open-billed_stork/Nakhonsawan/BBD2316F/05	EPI_ISL_11239	2005_(Month_and_day_unknown)
A/open-billed_stork/Nakhonsawan/BBD2416F/05	EPI_ISL_11240	2005_(Month_and_day_unknown)
A/open-billed_stork/Nakhonsawan/BBD3009M/05	EPI_ISL_11241	2005_(Month_and_day_unknown)
A/open-billed_stork/Nakhonsawan/BBD3209M/05	EPI_ISL_11242	2005_(Month_and_day_unknown)
A/open-billed_stork/Nakhonsawan/BBD3309M/05	EPI_ISL_11243	2005_(Month_and_day_unknown)
A/open-billed_stork/Nakhonsawan/BBD3509M/05	EPI_ISL_11244	2005_(Month_and_day_unknown)
A/open-billed_stork/Nakhonsawan/BBA2111M/05	EPI_ISL_11245	2005_(Month_and_day_unknown)
A/open-billed_stork/Nakhonsawan/BBA2611M/05	EPI_ISL_11246	2005_(Month_and_day_unknown)
A/open-billed_stork/Nakhonsawan/BBA2711M/05	EPI_ISL_11247	2005_(Month_and_day_unknown)
A/open-billed_stork/Nakhonsawan/BBA2811M/05	EPI_ISL_11248	2005_(Month_and_day_unknown)
A/open-billed_stork/Nakhonsawan/BBA2911M/05	EPI_ISL_11249	2005_(Month_and_day_unknown)
A/open-billed_stork/Nakhonsawan/BBD4011M/05	EPI_ISL_11250	2005_(Month_and_day_unknown)
A/open-billed_stork/Nakhonsawan/BBD4211M/05	EPI_ISL_11251	2005_(Month_and_day_unknown)
A/open-billed_stork/Nakhonsawan/BBD4411M/05	EPI_ISL_11252	2005_(Month_and_day_unknown)
A/open-billed_stork/Nakhonsawan/BBD3516M/05	EPI_ISL_11253	2005_(Month_and_day_unknown)
A/open-billed_stork/Nakhonsawan/BBD3616M/05	EPI_ISL_11254	2005_(Month_and_day_unknown)
A/open-billed_stork/Nakhonsawan/BBA0627May/05	EPI_ISL_11255	2005_(Month_and_day_unknown)
A/common_magpie/Hong_Kong/2256/2006	EPI_ISL_10652	2006_(Month_and_day_unknown)
A/white-backed_munia/Hong_Kong/2469/2006	EPI_ISL_10654	2006_(Month_and_day_unknown)
A/chicken/Hong_Kong/282/2006	EPI_ISL_10660	2006_(Month_and_day_unknown)
A/crested_myna/Hong_Kong/540/2006	EPI_ISL_10662	2006_(Month_and_day_unknown)
A/common_magpie/Hong_Kong/645/2006	EPI_ISL_10663	2006_(Month_and_day_unknown)
A/little_egret/Hong_Kong/718/2006	EPI_ISL_10664	2006_(Month_and_day_unknown)
A/chicken/Hong_Kong/947/2006	EPI_ISL_10665	2006_(Month_and_day_unknown)
A/duck/Guiyang/2231/2005	EPI_ISL_10666	2005_(Month_and_day_unknown)
A/goose/Guiyang/337/2006	EPI_ISL_10667	2006_(Month_and_day_unknown)
A/duck/Guangxi/89/2006	EPI_ISL_10669	2006_(Month_and_day_unknown)
A/chicken/Guiyang/2173/2005	EPI_ISL_10671	2005_(Month_and_day_unknown)
A/goose/Yunnan/6368/2005	EPI_ISL_10675	2005_(Month_and_day_unknown)
A/duck/Yunnan/5133/2005	EPI_ISL_10677	2005_(Month_and_day_unknown)
A/goose/Guangxi/4289/2005	EPI_ISL_10679	2005_(Month_and_day_unknown)
A/duck/Guangxi/4428/2005	EPI_ISL_10680	2005_(Month_and_day_unknown)
A/goose/Guangxi/4513/2005	EPI_ISL_10681	2005_(Month_and_day_unknown)
A/chicken/Guangxi/4989/2005	EPI_ISL_10683	2005_(Month_and_day_unknown)
A/duck/Guangxi/5165/2005	EPI_ISL_10685	2005_(Month_and_day_unknown)
A/duck/Guangxi/5270/2005	EPI_ISL_10686	2005_(Month_and_day_unknown)
A/goose/Guangxi/5414/2005	EPI_ISL_10687	2005_(Month_and_day_unknown)
A/duck/Guangxi/5457/2005	EPI_ISL_10688	2005_(Month_and_day_unknown)
A/duck/Guangxi/150/2006	EPI_ISL_10689	2006_(Month_and_day_unknown)
A/goose/Guangxi/224/2006	EPI_ISL_10690	2006_(Month_and_day_unknown)
A/duck/Guangxi/288/2006	EPI_ISL_10691	2006_(Month_and_day_unknown)
A/chicken/Guiyang/3721/2005	EPI_ISL_10697	2005_(Month_and_day_unknown)
A/chicken/Guiyang/4059/2005	EPI_ISL_10698	2005_(Month_and_day_unknown)
A/chicken/Guiyang/29/2006	EPI_ISL_10699	2006_(Month_and_day_unknown)
A/duck/Guiyang/293/2006	EPI_ISL_10700	2006_(Month_and_day_unknown)
A/duck/Guiyang/497/2006	EPI_ISL_10701	2006_(Month_and_day_unknown)
A/goose/Guiyang/538/2006	EPI_ISL_10702	2006_(Month_and_day_unknown)
A/duck/Shantou/13323/2005	EPI_ISL_10703	2005_(Month_and_day_unknown)
A/chicken/Shantou/1233/2006	EPI_ISL_10705	2006_(Month_and_day_unknown)
A/goose/Shantou/3265/2006	EPI_ISL_10706	2006_(Month_and_day_unknown)
A/goose/Shantou/3295/2006	EPI_ISL_10707	2006_(Month_and_day_unknown)
A/chicken/Shantou/3840/2006	EPI_ISL_10708	2006_(Month_and_day_unknown)
A/chicken/Shantou/3923/2006	EPI_ISL_10709	2006_(Month_and_day_unknown)
A/duck/Hunan/5106/2005	EPI_ISL_10710	2005_(Month_and_day_unknown)
A/duck/Hunan/5152/2005	EPI_ISL_10711	2005_(Month_and_day_unknown)
A/duck/Hunan/5472/2005	EPI_ISL_10712	2005_(Month_and_day_unknown)
A/duck/Hunan/988/2006	EPI_ISL_10716	2006_(Month_and_day_unknown)
A/duck/Fujian/9651/2005	EPI_ISL_10717	2005_(Month_and_day_unknown)
A/duck/Fujian/9713/2005	EPI_ISL_10718	2005_(Month_and_day_unknown)
A/chicken/Fujian/9821/2005	EPI_ISL_10719	2005_(Month_and_day_unknown)
A/chicken/Fujian/10039/2005	EPI_ISL_10720	2005_(Month_and_day_unknown)
A/chicken/Fujian/10313/2005	EPI_ISL_10721	2005_(Month_and_day_unknown)
A/chicken/Fujian/10567/2005	EPI_ISL_10722	2005_(Month_and_day_unknown)
A/duck/Fujian/10934/2005	EPI_ISL_10723	2005_(Month_and_day_unknown)
A/duck/Fujian/11094/2005	EPI_ISL_10724	2005_(Month_and_day_unknown)
A/duck/Fujian/11311/2005	EPI_ISL_10725	2005_(Month_and_day_unknown)
A/chicken/Fujian/11933/2005	EPI_ISL_10726	2005_(Month_and_day_unknown)
A/duck/Fujian/12032/2005	EPI_ISL_10727	2005_(Month_and_day_unknown)
A/chicken/Fujian/584/2006	EPI_ISL_10728	2006_(Month_and_day_unknown)
A/duck/Fujian/668/2006	EPI_ISL_10729	2006_(Month_and_day_unknown)
A/duck/Fujian/671/2006	EPI_ISL_10730	2006_(Month_and_day_unknown)
A/duck/Fujian/720/2006	EPI_ISL_10731	2006_(Month_and_day_unknown)
A/duck/Guangxi/4196/2005	EPI_ISL_10749	2005_(Month_and_day_unknown)
A/duck/Guangxi/4665/2005	EPI_ISL_10750	2005_(Month_and_day_unknown)
A/goose/Yunnan/3720/2005	EPI_ISL_10751	2005_(Month_and_day_unknown)
A/goose/Yunnan/4129/2005	EPI_ISL_10752	2005_(Month_and_day_unknown)
A/goose/Yunnan/4494/2005	EPI_ISL_10754	2005_(Month_and_day_unknown)
A/duck/Yunnan/5877/2005	EPI_ISL_10757	2005_(Month_and_day_unknown)
A/goose/Yunnan/6027/2005	EPI_ISL_10758	2005_(Month_and_day_unknown)
A/duck/Yunnan/6332/2005	EPI_ISL_10759	2005_(Month_and_day_unknown)
A/duck/Yunnan/5236/2005	EPI_ISL_10760	2005_(Month_and_day_unknown)
A/goose/Yunnan/5299/2005	EPI_ISL_10761	2005_(Month_and_day_unknown)
A/duck/Guiyang/3009/2005	EPI_ISL_10764	2005_(Month_and_day_unknown)
A/chicken/Guiyang/3570/2005	EPI_ISL_10768	2005_(Month_and_day_unknown)
A/Guinea_fowl/Shantou/1341/2006	EPI_ISL_10769	2006_(Month_and_day_unknown)
A/goose/Yunnan/3315/2005	EPI_ISL_10770	2005_(Month_and_day_unknown)
A/goose/Shantou/239/2006	EPI_ISL_10771	2006_(Month_and_day_unknown)
A/goose/Shantou/2086/2006	EPI_ISL_10772	2006_(Month_and_day_unknown)
A/chicken/Guiyang/3923/2005	EPI_ISL_10773	2005_(Month_and_day_unknown)
A/goose/Guiyang/4030/2005	EPI_ISL_10774	2005_(Month_and_day_unknown)
A/duck/Fujian/10160/2005	EPI_ISL_10775	2005_(Month_and_day_unknown)
A/duck/Fujian/10389/2005	EPI_ISL_10776	2005_(Month_and_day_unknown)
A/goose/Guiyang/1461/2006	EPI_ISL_10777	2006_(Month_and_day_unknown)
A/duck/Guiyang/1558/2006	EPI_ISL_10778	2006_(Month_and_day_unknown)
A/goose/Guiyang/1636/2006	EPI_ISL_10779	2006_(Month_and_day_unknown)
A/duck/Guiyang/1722/2006	EPI_ISL_10780	2006_(Month_and_day_unknown)
A/goose/Guiyang/1794/2006	EPI_ISL_10781	2006_(Month_and_day_unknown)
A/duck/Hunan/1204/2006	EPI_ISL_10782	2006_(Month_and_day_unknown)
A/goose/Guiyang/765/2006	EPI_ISL_10783	2006_(Month_and_day_unknown)
A/duck/Guiyang/1081/2006	EPI_ISL_10784	2006_(Month_and_day_unknown)
A/goose/Shantou/3624/2006	EPI_ISL_10785	2006_(Month_and_day_unknown)
A/chicken/Guiyang/237/2006	EPI_ISL_10786	2006_(Month_and_day_unknown)
A/chicken/Guiyang/1655/2006	EPI_ISL_10787	2006_(Month_and_day_unknown)
A/duck/Guangxi/1258/2006	EPI_ISL_10791	2006_(Month_and_day_unknown)
A/duck/Guangxi/1436/2006	EPI_ISL_10792	2006_(Month_and_day_unknown)
A/goose/Guangxi/1458/2006	EPI_ISL_10793	2006_(Month_and_day_unknown)
A/duck/Guangxi/1550/2006	EPI_ISL_10794	2006_(Month_and_day_unknown)
A/goose/Guangxi/1633/2006	EPI_ISL_10795	2006_(Month_and_day_unknown)
A/duck/Guangxi/1830/2006	EPI_ISL_10796	2006_(Month_and_day_unknown)
A/goose/Guangxi/1898/2006	EPI_ISL_10797	2006_(Month_and_day_unknown)
A/chicken/Guangxi/1951/2006	EPI_ISL_10798	2006_(Month_and_day_unknown)
A/duck/Guangxi/2143/2006	EPI_ISL_10799	2006_(Month_and_day_unknown)
A/chicken/Fujian/12239/2005	EPI_ISL_10800	2005_(Month_and_day_unknown)
A/quail/Shantou/243/2000	EPI_ISL_11269	2000_(Month_and_day_unknown)
A/quail/Shantou/2816/2000	EPI_ISL_11275	2000_(Month_and_day_unknown)
A/quail/Shantou/850/2001	EPI_ISL_11277	2001_(Month_and_day_unknown)
A/quail/Shantou/1242/2001	EPI_ISL_11280	2001_(Month_and_day_unknown)
A/quail/Shantou/1425/2001	EPI_ISL_11281	2001_(Month_and_day_unknown)
A/quail/Shantou/1461/2001	EPI_ISL_11282	2001_(Month_and_day_unknown)
A/tree_sparrow/Thailand/VSMU-16-RBR/2005	EPI_ISL_11364	2005_(Month_and_day_unknown)
A/chicken/Suzdalka/06/05	EPI_ISL_11385	2005_(Month_and_day_unknown)
A/chicken/Omsk/14/05	EPI_ISL_11386	2005_(Month_and_day_unknown)
A/goose/Suzdalka/10/05	EPI_ISL_11387	2005_(Month_and_day_unknown)
A/goose/Krasnoozerskoe/627/05	EPI_ISL_11388	2005_(Month_and_day_unknown)
A/turkey/Suzdalka/12/05	EPI_ISL_11389	2005_(Month_and_day_unknown)
A/chicken/Krasnodar/123/06	EPI_ISL_11390	2006_(Month_and_day_unknown)
A/chicken/Tula/4/05	EPI_ISL_11391	2005_(Month_and_day_unknown)
A/mallard/Manitoba/458/2005	EPI_ISL_11404	2005_(Month_and_day_unknown)
A/chicken/India/NIV33487/06	EPI_ISL_11408	2006_(Month_and_day_unknown)
A/chicken/India/NIV33491/06	EPI_ISL_11409	2006_(Month_and_day_unknown)
A/turkey/England/250/2007	EPI_ISL_11416	2007_(Month_and_day_unknown)
A/chicken/Moscow/2/2007	EPI_ISL_11823	02/13/2007
A/buzzard/Denmark/6370/06	EPI_ISL_11843	2006_(Month_and_day_unknown)
A/great_crested_grebe/Denmark/7498/06	EPI_ISL_11851	2006_(Month_and_day_unknown)
A/grey_lag_goose/Denmark/6692/06	EPI_ISL_11844	2006_(Month_and_day_unknown)
A/peacock/Denmark/60295/06	EPI_ISL_11845	2006_(Month_and_day_unknown)
A/peregrine/Denmark/6632/06	EPI_ISL_11846	2006_(Month_and_day_unknown)
A/tufted_duck/Denmark/6431/06	EPI_ISL_11847	2006_(Month_and_day_unknown)
A/tufted_duck/Denmark/6540/06	EPI_ISL_11848	2006_(Month_and_day_unknown)
A/whooper_swan/Denmark/7275/06	EPI_ISL_11850	2006_(Month_and_day_unknown)
A/whooper_swan/Denmark/7224/06	EPI_ISL_11849	2006_(Month_and_day_unknown)
A/mallard/ON/499/2005	EPI_ISL_11405	2005_(Month_and_day_unknown)
A/mallard/SanJiang/151/2006	EPI_ISL_12405	2006_(Month_and_day_unknown)
A/duck/Jiang_Xi/6146/2003	EPI_ISL_12413	2003_(Month_and_day_unknown)
A/duck/Jiang_Xi/1286/2005	EPI_ISL_12416	2005_(Month_and_day_unknown)
A/migratory_duck/Hong_Kong/MP206/2004	EPI_ISL_12415	2004_(Month_and_day_unknown)
A/migratory_duck/Jiang_Xi/13487/2005	EPI_ISL_12418	2005_(Month_and_day_unknown)
A/duck/Jiang_Xi/2374/2005	EPI_ISL_12424	2005_(Month_and_day_unknown)
A/mallard/Italy/37/2002	EPI_ISL_12423	2002_(Month_and_day_unknown)
A/mallard/Italy/208/2000	EPI_ISL_3915	2000_(Month_and_day_unknown)
A/mallard/Italy/36/2002	EPI_ISL_12422	2002_(Month_and_day_unknown)
A/duck/Jiang_Xi/1850/2005	EPI_ISL_12417	2005_(Month_and_day_unknown)
A/duck/Jiang_Xi/3345/2005	EPI_ISL_12433	2005_(Month_and_day_unknown)
A/chicken/Russia_Moscow_oblast_Odintsovo/1/2007	EPI_ISL_11426	2007_(Month_and_day_unknown)
A/chicken/Russia_Krasnodar/2/2007	EPI_ISL_12512	2007_(Month_and_day_unknown)
A/garganey/SanJiang/160/2006	EPI_ISL_12638	2006_(Month_and_day_unknown)
A/mallard/Hei_Longjiang/131/2006	EPI_ISL_12639	2006_(Month_and_day_unknown)
A/chicken/Taiwan/2838N/00	EPI_ISL_12742	2000_(Month_and_day_unknown)
A/chicken/Taiwan/2838V/00	EPI_ISL_12743	2000_(Month_and_day_unknown)
A/mallard/MD/161/2002	EPI_ISL_12853	2002_(Month_and_day_unknown)
A/mallard/MD/163/2002	EPI_ISL_12561	2002_(Month_and_day_unknown)
A/mallard/MD/168/2002	EPI_ISL_12562	2002_(Month_and_day_unknown)
A/mallard/MD/170/2002	EPI_ISL_12563	2002_(Month_and_day_unknown)
A/mallard/MD/352/2002	EPI_ISL_12568	2002_(Month_and_day_unknown)
A/mallard/MD/358/2002	EPI_ISL_12854	2002_(Month_and_day_unknown)
A/mallard/MD/369/2002	EPI_ISL_12569	2002_(Month_and_day_unknown)
A/mallard/MD/382/2002	EPI_ISL_12570	2002_(Month_and_day_unknown)
A/mallard/MD/390/2002	EPI_ISL_12571	2002_(Month_and_day_unknown)
A/mallard/MD/403/2002	EPI_ISL_12572	2002_(Month_and_day_unknown)
A/mallard/MD/406/2002	EPI_ISL_12855	2002_(Month_and_day_unknown)
A/avian/NY/118353-1/2001	EPI_ISL_3386	2001_(Month_and_day_unknown)
A/shorebird/Delaware/22/06	EPI_ISL_12856	2006_(Month_and_day_unknown)
A/shorebird/Delaware/168/06	EPI_ISL_12857	2006_(Month_and_day_unknown)
A/laughing_gull/Delaware/42/06	EPI_ISL_12858	2006_(Month_and_day_unknown)
A/chicken/NY/30749-3/00	EPI_ISL_3406	2000_(Month_and_day_unknown)
A/chicken/NY/119256-7/01	EPI_ISL_3400	2001_(Month_and_day_unknown)
A/chicken/NJ/118878-5/01	EPI_ISL_3393	2001_(Month_and_day_unknown)
A/avian/NY/53726/00	EPI_ISL_3476	2000_(Month_and_day_unknown)
A/duck/NY/44018-1/00	EPI_ISL_3473	2000_(Month_and_day_unknown)
A/Duck/NJ/117228-7/2001	EPI_ISL_3479	2001_(Month_and_day_unknown)
A/avian/NY/118547-11/2001	EPI_ISL_13006	2001_(Month_and_day_unknown)
A/Duck/NY/185502/2002	EPI_ISL_3482	2002_(Month_and_day_unknown)
A/avian/NY/31588-3/00	EPI_ISL_3472	2000_(Month_and_day_unknown)
A/chicken/Guangxi/37/2005	EPI_ISL_13010	2005_(Month_and_day_unknown)
A/chicken/Guangxi/6/2000	EPI_ISL_13012	2000_(Month_and_day_unknown)
A/bird/Guangxi/62/2005	EPI_ISL_13014	2005_(Month_and_day_unknown)
A/chicken/Guangxi/55/2005	EPI_ISL_13013	2005_(Month_and_day_unknown)
A/duck/Guangxi/51/2005	EPI_ISL_13011	2005_(Month_and_day_unknown)
A/bird/Guangxi/82/2005	EPI_ISL_13016	2005_(Month_and_day_unknown)
A/bird/Guangxi/83/2005	EPI_ISL_13017	2005_(Month_and_day_unknown)
A/quail/Guangxi/B1/2006	EPI_ISL_13018	2006_(Month_and_day_unknown)
A/bird/Guangxi/A1/2006	EPI_ISL_13019	2006_(Month_and_day_unknown)
A/bird/Guangxi/H1/2006	EPI_ISL_13021	2006_(Month_and_day_unknown)
A/mallard/SanJiang/113/2006	EPI_ISL_13025	2006_(Month_and_day_unknown)
A/chicken/Egypt/3/2006	EPI_ISL_13499	2006_(Month_and_day_unknown)
A/chicken/Nigeria/1071-1/2007	EPI_ISL_13515	2007_(Month_and_day_unknown)
A/chicken/Nigeria/1071-3/2007	EPI_ISL_13516	2007_(Month_and_day_unknown)
A/chicken/Nigeria/1071-4/2007	EPI_ISL_13517	2007_(Month_and_day_unknown)
A/chicken/Nigeria/1071-5/2007	EPI_ISL_13518	2007_(Month_and_day_unknown)
A/chicken/Nigeria/1071-7/2007	EPI_ISL_13519	2007_(Month_and_day_unknown)
A/chicken/Nigeria/1071-9/2007	EPI_ISL_13520	2007_(Month_and_day_unknown)
A/chicken/Nigeria/1071-10/2007	EPI_ISL_13521	2007_(Month_and_day_unknown)
A/chicken/Nigeria/1071-15/2007	EPI_ISL_13522	2007_(Month_and_day_unknown)
A/chicken/Nigeria/1071-22/2007	EPI_ISL_13523	2007_(Month_and_day_unknown)
A/chicken/Nigeria/1071-23/2007	EPI_ISL_13524	2007_(Month_and_day_unknown)
A/chicken/Nigeria/1071-29/2007	EPI_ISL_13525	2007_(Month_and_day_unknown)
A/chicken/Nigeria/1071-30/2007	EPI_ISL_13526	2007_(Month_and_day_unknown)
A/mallard/Italy/250/02	EPI_ISL_13570	2002_(Month_and_day_unknown)
A/chicken/Krasnodar/300/07	EPI_ISL_13577	09/05/2007
A/chicken/CA/431/2000	EPI_ISL_13592	2000_(Month_and_day_unknown)
A/chicken/CA/6643/2001	EPI_ISL_13593	2001_(Month_and_day_unknown)
A/Japanese_quail/CA/K0401010/2004	EPI_ISL_13594	2004_(Month_and_day_unknown)
A/chicken/CA/S0403106/2004	EPI_ISL_13595	2004_(Month_and_day_unknown)
A/chicken/PA/143586/01	EPI_ISL_3408	2001_(Month_and_day_unknown)
A/mallard/MD/02-887/2002	EPI_ISL_13599	2002_(Month_and_day_unknown)
A/chicken/Thailand/ICRC-V143/2007	EPI_ISL_13786	2007_(Month_and_day_unknown)
A/chicken/Korea/IS2/2006	EPI_ISL_13788	2006_(Month_and_day_unknown)
A/chicken/Korea/CA7/2006	EPI_ISL_13789	2006_(Month_and_day_unknown)
A/chicken/Korea/IS3/2006	EPI_ISL_13790	2006_(Month_and_day_unknown)
A/duck/Korea/Asan5/2006	EPI_ISL_13791	2006_(Month_and_day_unknown)
A/duck/Korea/Asan6/2006	EPI_ISL_13792	2006_(Month_and_day_unknown)
A/quail/Korea/KJ4/2006	EPI_ISL_13793	2006_(Month_and_day_unknown)
A/Cygnus_cygnus/Krasnodar/329/07	EPI_ISL_13848	09/06/2007
A/chicken/Burkina_Faso/1347-16/2006	EPI_ISL_13903	2006_(Month_and_day_unknown)
A/guinea_fowl/Burkina_Faso/1347-20/2006	EPI_ISL_13904	2006_(Month_and_day_unknown)
A/whooper_swan/Scotland/1430/2006	EPI_ISL_13915	03/31/2006
A/wild_duck/Hunan/021/2005	EPI_ISL_13988	2005_(Month_and_day_unknown)
A/wild_duck/Hunan/211/2005	EPI_ISL_13989	2005_(Month_and_day_unknown)
A/chicken/Hubei/C1/2007	EPI_ISL_14003	2007_(Month_and_day_unknown)
A/chicken/Rostov/22-1/2007	EPI_ISL_14423	2007_(Month_and_day_unknown)
A/chicken/Rostov-on-Don/35/2007	EPI_ISL_14419	12/14/2007
A/chicken/New_York/16326-4/2005	EPI_ISL_15099	02/16/2005
A/muscovy_duck/New_York/21211-5/2005	EPI_ISL_15100	03/01/2005
A/sharp-tailed_sandpiper/Australia/10/2004	EPI_ISL_15105	2004_(Month_and_day_unknown)
A/turkey/Italy/8535/02	EPI_ISL_21059	2002_(Month_and_day_unknown)
A/turkey/Italy/4130/2004	EPI_ISL_15107	2004_(Month_and_day_unknown)
A/mallard/Missouri/209/2006	EPI_ISL_15108	2006_(Month_and_day_unknown)
A/blue-winged_teal/Ohio/1864/2006	EPI_ISL_15109	2006_(Month_and_day_unknown)
A/chicken/Vietnam/15/2004	EPI_ISL_15110	2004_(Month_and_day_unknown)
A/red-necked_stint/Australia/5/2004	EPI_ISL_15161	2004_(Month_and_day_unknown)
A/turkey/Israel/345/2006	EPI_ISL_10369	2006_(Month_and_day_unknown)
A/turkey/Israel/364/2006	EPI_ISL_11858	2006_(Month_and_day_unknown)
A/turkey/Israel/446/2006	EPI_ISL_10372	2006_(Month_and_day_unknown)
A/chicken/Israel/625/2006	EPI_ISL_11862	2006_(Month_and_day_unknown)
A/duck/Guangxi/12/2003	EPI_ISL_15274	2003_(Month_and_day_unknown)
A/duck/Guangxi/27/2003	EPI_ISL_15275	2003_(Month_and_day_unknown)
A/chicken/Kuwait/KISR2/2007	EPI_ISL_15276	2007_(Month_and_day_unknown)
A/chicken/Kuwait/KISR3/2007	EPI_ISL_15277	2007_(Month_and_day_unknown)
A/chicken/Kuwait/KISR5/2007	EPI_ISL_15278	2007_(Month_and_day_unknown)
A/chicken/Kuwait/KISR6/2007	EPI_ISL_15279	2007_(Month_and_day_unknown)
A/chicken/Kuwait/KISR7/2007	EPI_ISL_15280	2007_(Month_and_day_unknown)
A/chicken/Kuwait/KISR8/2007	EPI_ISL_15281	2007_(Month_and_day_unknown)
A/chicken/Kuwait/KISR9/2007	EPI_ISL_15282	2007_(Month_and_day_unknown)
A/starling/Rostov-on-Don/39/2007	EPI_ISL_15357	12/15/2007
A/muscovy_duck/Rostov-on-Don/51/2007	EPI_ISL_15358	12/15/2007
A/pigeon/Rostov-on-Don/6/2007	EPI_ISL_15359	12/14/2007
A/duck/Shantou/700/2002	EPI_ISL_15628	2002_(Month_and_day_unknown)
A/pheasant/Shantou/4567/2002	EPI_ISL_15637	2002_(Month_and_day_unknown)
A/partridge/Shantou/2886/2003	EPI_ISL_15642	2003_(Month_and_day_unknown)
A/pheasant/Shantou/3535/2003	EPI_ISL_15643	2003_(Month_and_day_unknown)
A/chicken/Shantou/3744/2003	EPI_ISL_15644	2003_(Month_and_day_unknown)
A/chukar/Shantou/4690/2003	EPI_ISL_15645	2003_(Month_and_day_unknown)
A/silky_chicken/Shantou/475/2004	EPI_ISL_15646	2004_(Month_and_day_unknown)
A/duck/Hunan/533/2004	EPI_ISL_15654	2004_(Month_and_day_unknown)
A/duck/Hunan/733/2004	EPI_ISL_15655	2004_(Month_and_day_unknown)
A/duck/Yunnan/4072/2003	EPI_ISL_15667	2003_(Month_and_day_unknown)
A/duck/Yunnan/4645/2003	EPI_ISL_15668	2003_(Month_and_day_unknown)
A/duck/Yunnan/5090/2003	EPI_ISL_15669	2003_(Month_and_day_unknown)
A/duck/Yunnan/5169/2003	EPI_ISL_15670	2003_(Month_and_day_unknown)
A/chicken/Yunnan/5686/2003	EPI_ISL_15671	2003_(Month_and_day_unknown)
A/duck/Yunnan/5948/2003	EPI_ISL_15672	2003_(Month_and_day_unknown)
A/duck/Yunnan/6080/2003	EPI_ISL_15673	2003_(Month_and_day_unknown)
A/duck/Yunnan/6603/2003	EPI_ISL_15674	2003_(Month_and_day_unknown)
A/chicken/Yunnan/6797/2003	EPI_ISL_15675	2003_(Month_and_day_unknown)
A/chicken/Yunnan/6885/2003	EPI_ISL_15676	2003_(Month_and_day_unknown)
A/chicken/Yunnan/6957/2003	EPI_ISL_15677	2003_(Month_and_day_unknown)
A/chicken/Yunnan/207/2004	EPI_ISL_15678	2004_(Month_and_day_unknown)
A/duck/Yunnan/426/2004	EPI_ISL_15679	2004_(Month_and_day_unknown)
A/duck/Yunnan/485/2004	EPI_ISL_15680	2004_(Month_and_day_unknown)
A/duck/Yunnan/522/2004	EPI_ISL_15681	2004_(Month_and_day_unknown)
A/Ck/HK/YU22/2002	EPI_ISL_4171	2002_(Month_and_day_unknown)
A/Duck/Fujian/1734/05	EPI_ISL_9329	2005_(Month_and_day_unknown)
A/wild_duck/Shantou/19988/2000	EPI_ISL_12426	2000_(Month_and_day_unknown)
A/wild_duck/Shantou/1411/2000	EPI_ISL_4199	2000_(Month_and_day_unknown)
A/migratory_duck/Hong_Kong/MPS180/2003	EPI_ISL_12427	2003_(Month_and_day_unknown)
A/migratory_duck/Hong_Kong/MP2437/2003	EPI_ISL_12428	2003_(Month_and_day_unknown)
A/migratory_duck/Hong_Kong/MP2553/2003	EPI_ISL_12429	2003_(Month_and_day_unknown)
A/migratory_duck/Jiang_Xi/6568/2004	EPI_ISL_12431	2004_(Month_and_day_unknown)
A/migratory_duck/Jiang_Xi/8624/2004	EPI_ISL_12432	2004_(Month_and_day_unknown)
A/duck/Malaysia/F118-08-04/2004	EPI_ISL_9371	2004_(Month_and_day_unknown)
A/duck/Malaysia/F189/2004	EPI_ISL_16348	2004_(Month_and_day_unknown)
A/turkey/Saudi_Arabia/6732-6/2007	EPI_ISL_15159	2007_(Month_and_day_unknown)
A/duck/Vietnam/1228/2005	EPI_ISL_16221	2005_(Month_and_day_unknown)
A/duck/Vietnam/1233/2005	EPI_ISL_16223	2005_(Month_and_day_unknown)
A/Muscovy_duck/Vietnam/1455/2006	EPI_ISL_16224	2006_(Month_and_day_unknown)
A/duck/Vietnam/1469/2005	EPI_ISL_16225	2005_(Month_and_day_unknown)
A/duck/Vietnam/1/2007	EPI_ISL_16227	2007_(Month_and_day_unknown)
A/duck/Vietnam/2/2007	EPI_ISL_16228	2007_(Month_and_day_unknown)
A/Muscovy_duck/Vietnam/4/2007	EPI_ISL_16229	2007_(Month_and_day_unknown)
A/duck/Vietnam/8/2007	EPI_ISL_16233	2007_(Month_and_day_unknown)
A/chicken/China/Guangxi14/2000	EPI_ISL_10169	11/13/2000
A/chicken/Israel/1055/2008	EPI_ISL_16342	2008_(Month_and_day_unknown)
A/duck/Italy/4609/2003	EPI_ISL_16396	2003_(Month_and_day_unknown)
A/chukar/New_York/23164-13/2005	EPI_ISL_16401	03/04/2005
A/chicken/New_York/23165-6/2005	EPI_ISL_16402	03/04/2005
A/chicken/New_York/30732-6/2005	EPI_ISL_16407	03/23/2005
A/turkey/New_York/30732-7/2005	EPI_ISL_16408	03/23/2005
A/duck/Vietnam/942A/2004	EPI_ISL_16415	2004_(Month_and_day_unknown)
A/chicken/New_York/46545-2/2006	EPI_ISL_16416	07/26/2006
A/chicken/New_York/10196-6/2005	EPI_ISL_16419	01/31/2005
A/guinea_fowl/New_York/10196-7/2005	EPI_ISL_16420	01/31/2005
A/chicken/New_York/23164-6/2005	EPI_ISL_16421	03/04/2005
A/chicken/New_York/23165-7/2005	EPI_ISL_16423	03/04/2005
A/domestic_goose/Pavlodar/1/2005	EPI_ISL_13617	2005_(Month_and_day_unknown)
A/chicken/Ghana/2534/2007	EPI_ISL_18698	04/24/2007	Istituto_Zooprofilattico_Sperimentale_Delle_Venezie		Monne_Isabella
A/chicken/Togo/4106-1/2007	EPI_ISL_18699	2007_(Month_and_day_unknown)	Istituto_Zooprofilattico_Sperimentale_Delle_Venezie		Monne_Isabella
A/chicken/Benin/6693-16/2007	EPI_ISL_18734	2007_(Month_and_day_unknown)	Istituto_Zooprofilattico_Sperimentale_Delle_Venezie		Monne_Isabella
A/duck/Egypt/5169-1/2007	EPI_ISL_18745	2007_(Month_and_day_unknown)	Istituto_Zooprofilattico_Sperimentale_Delle_Venezie		Monne_Isabella
A/chicken/Egypt/5169-2/2007	EPI_ISL_18746	2007_(Month_and_day_unknown)	Istituto_Zooprofilattico_Sperimentale_Delle_Venezie		Monne_Isabella
A/chicken/Nigeria/228-10/2006	EPI_ISL_18870	2006_(Month_and_day_unknown)
A/chicken/Nigeria/228-6/2006	EPI_ISL_18871	2006_(Month_and_day_unknown)
A/chicken/Nigeria/228-5/2006	EPI_ISL_18872	2006_(Month_and_day_unknown)
A/whooper_swan/Hokkaido/1/2008	EPI_ISL_18908	2008_(Month_and_day_unknown)
A/duck/Vietnam/NCVD01/2005	EPI_ISL_19112	2005_(Month_and_day_unknown)
A/muscovy_duck/Vietnam/NCVD02/2005	EPI_ISL_19113	2005_(Month_and_day_unknown)
A/chicken/New_York/22067-7/2005	EPI_ISL_19114	06/27/2005
A/chicken/New_York/22067-12/2005	EPI_ISL_19115	06/27/2005
A/guinea_fowl/New_York/22071/2005	EPI_ISL_19116	03/03/2005
A/guinea_fowl/New_York/23164-3-05/2005	EPI_ISL_19119	03/04/2005
A/chicken/New_York/23164-5/2005	EPI_ISL_19120	03/04/2005
A/chicken/New_York/23164-7/2005	EPI_ISL_19121	03/04/2005
A/chicken/New_York/23164-9/2005	EPI_ISL_19122	03/04/2005
A/muscovy_duck/New_York/23164-10/2005	EPI_ISL_19123	03/04/2005
A/turkey/New_York/23164-11/2005	EPI_ISL_19124	03/04/2005
A/guinea_fowl/New_York/23165-12/2005	EPI_ISL_19125	03/04/2005
A/quail/New_York/30732-12/2005	EPI_ISL_19126	03/23/2005
A/chicken/New_York/31621-9/2005	EPI_ISL_19128	03/24/2005
A/guinea_fowl/New_York/37982-3/2005	EPI_ISL_19130	04/06/2005
A/chicken/New_York/42217/2005	EPI_ISL_19131	04/14/2005
A/turkey/Israel/90710/2000	EPI_ISL_10368	2000_(Month_and_day_unknown)
A/chicken/Beit-Aran/29/05	EPI_ISL_9494	2005_(Month_and_day_unknown)
A/turkey/Bezat/89/05	EPI_ISL_9485	2005_(Month_and_day_unknown)
A/chicken/Israel/178/2006	EPI_ISL_19621	2006_(Month_and_day_unknown)
A/chicken/Israel/282/2005	EPI_ISL_19622	2005_(Month_and_day_unknown)
A/turkey/Israel/425/2005	EPI_ISL_19623	2005_(Month_and_day_unknown)
A/chicken/Israel/554/2005	EPI_ISL_19624	2005_(Month_and_day_unknown)
A/avian/Israel/584/2005	EPI_ISL_19625	2005_(Month_and_day_unknown)
A/turkey/Mishmar_Hasharon/619/02	EPI_ISL_9505	2002_(Month_and_day_unknown)
A/turkey/Israel/747/2005	EPI_ISL_19626	2005_(Month_and_day_unknown)
A/chicken/Tel_Adashim/786/01	EPI_ISL_3802	2001_(Month_and_day_unknown)
A/chicken/Israel/793/2005	EPI_ISL_19620	2005_(Month_and_day_unknown)
A/turkey/Israel/810/2001	EPI_ISL_10373	2001_(Month_and_day_unknown)
A/chicken/Israel/853/2005	EPI_ISL_19627	2005_(Month_and_day_unknown)
A/turkey/Israel/884/2005	EPI_ISL_19628	2005_(Month_and_day_unknown)
A/chicken/Israel/909/2005	EPI_ISL_19629	2005_(Month_and_day_unknown)
A/turkey/Israel/965/2002	EPI_ISL_10374	2002_(Month_and_day_unknown)
A/turkey/Naharia/1013/02	EPI_ISL_9342	2002_(Month_and_day_unknown)
A/turkey/Israel/1209/2003	EPI_ISL_10375	2003_(Month_and_day_unknown)
A/chicken/Iarah/1376/03	EPI_ISL_9474	2003_(Month_and_day_unknown)
A/ostrich/Eshkol/1436/03	EPI_ISL_4535	2003_(Month_and_day_unknown)
A/chicken/Pardes-Hana-Carcur/1475/03	EPI_ISL_9367	2003_(Month_and_day_unknown)
A/turkey/Israel/1562/2004	EPI_ISL_19630	2004_(Month_and_day_unknown)
A/turkey/Shadmot_Dvorah/1567/04	EPI_ISL_9481	2004_(Month_and_day_unknown)
A/chicken/Ein_Habsor/1808/04	EPI_ISL_9488	2004_(Month_and_day_unknown)
A/chicken/Israel/1953/2004	EPI_ISL_10376	2004_(Month_and_day_unknown)
A/chicken/Israel/1966/2004	EPI_ISL_10377	2004_(Month_and_day_unknown)
A/chicken/Maale_HaHamisha/90658/00	EPI_ISL_9357	2000_(Month_and_day_unknown)
A/chicken/Netherlands/2586/2003	EPI_ISL_19633	2003_(Month_and_day_unknown)
A/mallard/MD/350/2002	EPI_ISL_21279	07/25/2002
A/ruddy_turnstone/DE/371/2003	EPI_ISL_12539	2003_(Month_and_day_unknown)
A/falcon/Saudi_Arabia/D1795/2005	EPI_ISL_19785	2005_(Month_and_day_unknown)
A/ostrich/Saudi_Arabia/6732-3/2007	EPI_ISL_19925	2007_(Month_and_day_unknown)	Istituto_Zooprofilattico_Sperimentale_Delle_Venezie		Monne_Isabella
A/chicken/Saudi_Arabia/6732-4/2007	EPI_ISL_19926	2007_(Month_and_day_unknown)	Istituto_Zooprofilattico_Sperimentale_Delle_Venezie		Monne_Isabella
A/duck/Saudi_Arabia/6732-7/2007	EPI_ISL_19927	2007_(Month_and_day_unknown)	Istituto_Zooprofilattico_Sperimentale_Delle_Venezie		Monne_Isabella
A/chicken/Saudi_Arabia/6732-13/2007	EPI_ISL_19928	2007_(Month_and_day_unknown)	Istituto_Zooprofilattico_Sperimentale_Delle_Venezie		Monne_Isabella
A/chicken/Saudi_Arabia/6732-18/2007	EPI_ISL_19929	2007_(Month_and_day_unknown)	Istituto_Zooprofilattico_Sperimentale_Delle_Venezie		Monne_Isabella
A/northern_shoveler/California/HKWF1005/2007	EPI_ISL_19941	11/02/2007
A/gadwall/California/HKWF100/2007	EPI_ISL_19942	10/24/2007
A/northern_shoveler/California/HKWF1201/2007	EPI_ISL_19943	12/05/2007
A/northern_shoveler/California/HKWF1370/2007	EPI_ISL_19945	12/12/2007
A/northern_shoveler/California/HKWF268/2007	EPI_ISL_19946	10/28/2007
A/northern_shoveler/California/HKWF383/2007	EPI_ISL_19948	11/03/2007
A/northern_pintail/California/HKWF792/2007	EPI_ISL_19949	11/28/2007
A/northern_shoveler/California/HKWF979/2007	EPI_ISL_19950	12/02/2007
A/chicken/Thailand/ICRC-195/2007	EPI_ISL_15725	2007_(Month_and_day_unknown)
A/chicken/Thailand/ICRC-V586/2008	EPI_ISL_15724	2008_(Month_and_day_unknown)
A/duck/Thailand/ICRC-V629/2008	EPI_ISL_20030	2008_(Month_and_day_unknown)
A/Kalij_pheasant/Thailand/vsmu-1/2008	EPI_ISL_20031	2008_(Month_and_day_unknown)
A/northern_shoveler/California/HKWF115/2007	EPI_ISL_20032	10/24/2007
A/bufflehead/California/HKWF205/2007	EPI_ISL_20033	10/28/2007
A/northern_shoveler/California/HKWF611/2007	EPI_ISL_20036	11/10/2007
A/rook/Rostov-on-Don/26/2007	EPI_ISL_20040	12/14/2007
A/chicken/Egypt/452-2/2007	EPI_ISL_20064	2007_(Month_and_day_unknown)	Istituto_Zooprofilattico_Sperimentale_Delle_Venezie		Monne_Isabella
A/chicken/Egypt/1709-2/2008	EPI_ISL_20066	2007_(Month_and_day_unknown)	Istituto_Zooprofilattico_Sperimentale_Delle_Venezie		Monne_Isabella
A/chicken/Egypt/1709-4VIR08/2007	EPI_ISL_20068	2007_(Month_and_day_unknown)	Istituto_Zooprofilattico_Sperimentale_Delle_Venezie		Monne_Isabella
A/chicken/Egypt/1709-5/2008	EPI_ISL_20069	2007_(Month_and_day_unknown)	Istituto_Zooprofilattico_Sperimentale_Delle_Venezie		Monne_Isabella
A/chicken/Egypt/1709-6/2008	EPI_ISL_20070	2007_(Month_and_day_unknown)	Istituto_Zooprofilattico_Sperimentale_Delle_Venezie		Monne_Isabella
A/turkey/Egypt/1709-9VIR08/2007	EPI_ISL_20071	2007_(Month_and_day_unknown)	Istituto_Zooprofilattico_Sperimentale_Delle_Venezie		Monne_Isabella
A/chicken/Egitto/2628-1/2007	EPI_ISL_20072	2007_(Month_and_day_unknown)	Istituto_Zooprofilattico_Sperimentale_Delle_Venezie		Monne_Isabella
A/pintail/Barrow/38/2005	EPI_ISL_20130	2005_(Month_and_day_unknown)
A/dunlin/Barrow/65/2005	EPI_ISL_20131	2005_(Month_and_day_unknown)
A/pintail/Barrow/155/2005	EPI_ISL_20133	2005_(Month_and_day_unknown)
A/duck/Tasmania/277/2007	EPI_ISL_20835	2007_(Month_and_day_unknown)
A/chicken/Vietnam/830/2004	EPI_ISL_20836	2004_(Month_and_day_unknown)
A/duck/Vietnam/942B/2004	EPI_ISL_20837	2004_(Month_and_day_unknown)
A/Duck/Viet_Nam/NCVD08/2005	EPI_ISL_21337	2005_(Month_and_day_unknown)
A/chicken/New_York/22067-8/2005	EPI_ISL_20839	06/27/2005
A/chicken/New_York/22067-9/2005	EPI_ISL_20840	06/27/2005
A/muscovy_duck/New_York/23165-13/2005	EPI_ISL_20842	03/04/2005
A/chicken/New_York/30732-8/2005	EPI_ISL_20843	03/23/2005
A/chicken/New_York/30732-9/2005	EPI_ISL_20844	03/23/2005
A/chicken/New_York/30732-10/2005	EPI_ISL_20845	03/23/2005
A/chicken/New_York/30732-11/2005	EPI_ISL_20846	03/23/2005
A/muscovy_duck/New_York/30732-13/2005	EPI_ISL_20847	03/23/2005
A/guinea_fowl/New_York/31621-8/2005	EPI_ISL_20849	03/24/2005
A/chicken/New_York/37982-4/2005	EPI_ISL_20851	04/06/2005
A/chicken/New_York/63806-8/2005	EPI_ISL_20852	05/25/2005
A/chicken/Thailand/NS-339/2008	EPI_ISL_20855	2008_(Month_and_day_unknown)
A/chicken/Thailand/PC-340/2008	EPI_ISL_20856	2008_(Month_and_day_unknown)
A/duck/Egypt/452-1VIR07/2006	EPI_ISL_20904	11/2007_(Day_unknown)	Istituto_Zooprofilattico_Sperimentale_Delle_Venezie		Monne_Isabella
A/avian/Togo/3618-10/2007	EPI_ISL_20909	2007_(Month_and_day_unknown)	Istituto_Zooprofilattico_Sperimentale_Delle_Venezie		Monne_Isabella
A/chicken/Togo/4106-4/2007	EPI_ISL_20910	2007_(Month_and_day_unknown)	Istituto_Zooprofilattico_Sperimentale_Delle_Venezie		Monne_Isabella
A/chicken/Egypt/5169-3/2007	EPI_ISL_20911	06/2007_(Day_unknown)	Istituto_Zooprofilattico_Sperimentale_Delle_Venezie		Monne_Isabella
A/swan/Poland/305-135V08/2006	EPI_ISL_20916	03/04/2006	National_Veterinary_Research_Institut_Poland,_PIWet-PIB		Smietanka_Krzysztof
A/chicken/Poland/38-140V08/2007	EPI_ISL_20917	12/04/2007	National_Veterinary_Research_Institut_Poland,_PIWet-PIB		Smietanka_Krzysztof
A/buzzard/Poland/MB266B-141V08/2007	EPI_ISL_20918	12/11/2007	National_Veterinary_Research_Institut_Poland,_PIWet-PIB		Smietanka_Krzysztof
A/goosander/Poland/502-137V08/2006	EPI_ISL_20919	03/11/2006	National_Veterinary_Research_Institut_Poland,_PIWet-PIB		Smietanka_Krzysztof
A/swan/Poland/467-136V08/2006	EPI_ISL_20920	03/10/2006	National_Veterinary_Research_Institut_Poland,_PIWet-PIB		Smietanka_Krzysztof
A/hawk/Poland/937-138V08/2006	EPI_ISL_20921	03/24/2006	National_Veterinary_Research_Institut_Poland,_PIWet-PIB		Smietanka_Krzysztof
A/swan/Poland/1242-139V08/2006	EPI_ISL_20922	04/03/2006	National_Veterinary_Research_Institut_Poland,_PIWet-PIB		Smietanka_Krzysztof
A/duck/NY/186875/02	EPI_ISL_3483	2002_(Month_and_day_unknown)
A/chicken/NY/51375/2000	EPI_ISL_22492	2000_(Month_and_day_unknown)
A/duck/NY/191255-59/02	EPI_ISL_3488	2002_(Month_and_day_unknown)
A/duck/ME/151895-7/2002	EPI_ISL_22493	2002_(Month_and_day_unknown)
A/Chicken/New_Jersey/30739-6/00	EPI_ISL_1865	2000_(Month_and_day_unknown)
A/turkey/CA/8651-C/2002	EPI_ISL_22498	2002_(Month_and_day_unknown)
A/ruddy_turnstone/DE/1444/00	EPI_ISL_8394	2000_(Month_and_day_unknown)
A/ruddy_turnstone/NJ/1602/2001	EPI_ISL_22501	2001_(Month_and_day_unknown)
A/chicken/PA/149092-1/02	EPI_ISL_3409	2002_(Month_and_day_unknown)
A/mallard/MD/02-375/2002	EPI_ISL_22514	2002_(Month_and_day_unknown)
A/mallard/MD/02-359/2002	EPI_ISL_22515	2002_(Month_and_day_unknown)
A/mallard/MD/02-184/2002	EPI_ISL_22516	2002_(Month_and_day_unknown)
A/mallard/MD/02-181/2002	EPI_ISL_22517	2002_(Month_and_day_unknown)
A/mallard/MN/515/2000	EPI_ISL_22518	2000_(Month_and_day_unknown)
A/mallard/MN/99/2000	EPI_ISL_22519	2000_(Month_and_day_unknown)
A/ruddy_turnstone/NJ/581/2000	EPI_ISL_22523	2000_(Month_and_day_unknown)
A/mallard/MN/109/2000	EPI_ISL_22524	2000_(Month_and_day_unknown)
A/mallard/MN/107/2000	EPI_ISL_22525	2000_(Month_and_day_unknown)
A/mallard/MN/42/2000	EPI_ISL_22526	2000_(Month_and_day_unknown)
A/ruddy_turnstone/NJ/2002/2001	EPI_ISL_22527	2001_(Month_and_day_unknown)
A/ruddy_turnstone/NJ/1956/2001	EPI_ISL_22528	2001_(Month_and_day_unknown)
A/ruddy_turnstone/NJ/1605/2001	EPI_ISL_22529	2001_(Month_and_day_unknown)
A/ruddy_turnstone/NJ/1600/2001	EPI_ISL_22530	2001_(Month_and_day_unknown)
A/ruddy_turnstone/NJ/823/2001	EPI_ISL_22531	2001_(Month_and_day_unknown)
A/ruddy_turnstone/NJ/350/2004	EPI_ISL_22532	2004_(Month_and_day_unknown)
A/ruddy_turnstone/NJ/238/2004	EPI_ISL_22533	2004_(Month_and_day_unknown)
A/ruddy_turnstone/NJ/203/2004	EPI_ISL_22534	2004_(Month_and_day_unknown)
A/ruddy_turnstone/DE/167/2004	EPI_ISL_22535	2004_(Month_and_day_unknown)
A/ruddy_turnstone/DE/1529/2001	EPI_ISL_22536	2001_(Month_and_day_unknown)
A/ruddy_turnstone/DE/1450/2001	EPI_ISL_22537	2001_(Month_and_day_unknown)
A/ruddy_turnstone/DE/323/2004	EPI_ISL_22538	2004_(Month_and_day_unknown)
A/red_knot/NJ/1443/2001	EPI_ISL_22539	2001_(Month_and_day_unknown)
A/red_knot/GA/1721/2001	EPI_ISL_22540	2001_(Month_and_day_unknown)
A/red_knot/DE/1587/2001	EPI_ISL_22541	2001_(Month_and_day_unknown)
A/northern_shoveler/TX/56/2000	EPI_ISL_22542	2000_(Month_and_day_unknown)
A/chicken/NJ/294508-12/2004	EPI_ISL_22547	2004_(Month_and_day_unknown)
A/turkey/MN/366767/2005	EPI_ISL_22551	2005_(Month_and_day_unknown)
A/chicken/NJ/7207-4/2000	EPI_ISL_22564	2000_(Month_and_day_unknown)
A/Duck/PA/143585/01	EPI_ISL_3436	2001_(Month_and_day_unknown)
A/chicken/CT/260413-2/2003	EPI_ISL_22566	2003_(Month_and_day_unknown)
A/guinea_fowl/NJ/119063-8/2001	EPI_ISL_22569	2001_(Month_and_day_unknown)
A/chicken/FL/90348-4/2001	EPI_ISL_22572	2001_(Month_and_day_unknown)
A/turkey/VA/158512/2002	EPI_ISL_22574	2002_(Month_and_day_unknown)
A/ruddy_turnstone/NJ/1698/2001	EPI_ISL_12549	2001_(Month_and_day_unknown)
A/ruddy_turnstone/NJ/327/2004	EPI_ISL_22588	2004_(Month_and_day_unknown)
A/mallard/MN/105/2000	EPI_ISL_12546	2000_(Month_and_day_unknown)
A/mallard/MN/479/2000	EPI_ISL_12544	2000_(Month_and_day_unknown)
A/mallard/MN/113/2000	EPI_ISL_12530	2000_(Month_and_day_unknown)
A/mallard/MN/158/2000	EPI_ISL_22592	2000_(Month_and_day_unknown)
A/sanderling/NJ/1042/2005	EPI_ISL_22593	2005_(Month_and_day_unknown)
A/ruddy_turnstone/NJ/357/2005	EPI_ISL_22594	2005_(Month_and_day_unknown)
A/ruddy_turnstone/NJ/335/2005	EPI_ISL_22595	2005_(Month_and_day_unknown)
A/northern_shoveler/California/HKWF1021/2007	EPI_ISL_22632	12/02/2007
A/northern_shoveler/California/HKWF1046/2007	EPI_ISL_22633	12/02/2007
A/northern_shoveler/California/HKWF1128/2007	EPI_ISL_22634	12/07/2007
A/northern_shoveler/California/HKWF1131/2007	EPI_ISL_22635	12/02/2007
A/northern_shoveler/California/HKWF1199/2007	EPI_ISL_22637	12/05/2007
A/northern_shoveler/California/HKWF1367/2007	EPI_ISL_22638	12/12/2007
A/mallard/California/HKWF1971/2007	EPI_ISL_22639	12/23/2007
A/turkey/CA/358533/2005	EPI_ISL_22672	2005_(Month_and_day_unknown)
A/chicken/Egypt/1709-8VIR08/2007	EPI_ISL_22791	12/18/2007	Istituto_Zooprofilattico_Sperimentale_Delle_Venezie		Monne_Isabella
A/northern_shoveler/California/HKWF1325/2007	EPI_ISL_25501	12/09/2007
A/cinnamon_teal/California/HKWF1111/2007	EPI_ISL_25500	12/02/2007
A/northern_shoveler/California/HKWF592/2007	EPI_ISL_25505	11/10/2007
A/northern_shoveler/California/HKWF848/2007	EPI_ISL_25506	11/28/2007
A/duck/Vietnam/NCVD-48/2007	EPI_ISL_22885	07/2007_(Day_unknown)	Centers_for_Disease_Control_and_Prevention		Davis_Todd
A/duck/Vietnam/NCVD-49/2007	EPI_ISL_22886	07/2007_(Day_unknown)	Centers_for_Disease_Control_and_Prevention		Davis_Todd
A/duck/Vietnam/NCVD-50/2007	EPI_ISL_22887	07/2007_(Day_unknown)	Centers_for_Disease_Control_and_Prevention		Davis_Todd
A/duck/Vietnam/NCVD-53/2007	EPI_ISL_22888	07/2007_(Day_unknown)	Centers_for_Disease_Control_and_Prevention		Davis_Todd
A/duck/Vietnam/NCVD-54/2007	EPI_ISL_22889	07/2007_(Day_unknown)	Centers_for_Disease_Control_and_Prevention		Davis_Todd
A/duck/Vietnam/NCVD-55/2007	EPI_ISL_22890	07/2007_(Day_unknown)	Centers_for_Disease_Control_and_Prevention		Davis_Todd
A/duck/Vietnam/NCVD-56/2007	EPI_ISL_22891	07/2007_(Day_unknown)	Centers_for_Disease_Control_and_Prevention		Davis_Todd
A/duck/Vietnam/NCVD-57/2007	EPI_ISL_22892	07/2007_(Day_unknown)	Centers_for_Disease_Control_and_Prevention		Davis_Todd
A/duck/Vietnam/NCVD-58/2007	EPI_ISL_22893	07/2007_(Day_unknown)	Centers_for_Disease_Control_and_Prevention		Davis_Todd
A/duck/Vietnam/NCVD-59/2007	EPI_ISL_22894	07/2007_(Day_unknown)	Centers_for_Disease_Control_and_Prevention		Davis_Todd
A/duck/Vietnam/NCVD-60/2007	EPI_ISL_22895	07/2007_(Day_unknown)	Centers_for_Disease_Control_and_Prevention		Davis_Todd
A/duck/Vietnam/NCVD-61/2007	EPI_ISL_22896	07/2007_(Day_unknown)	Centers_for_Disease_Control_and_Prevention		Davis_Todd
A/duck/Vietnam/NCVD-62/2007	EPI_ISL_22897	07/2007_(Day_unknown)	Centers_for_Disease_Control_and_Prevention		Davis_Todd
A/duck/Vietnam/NCVD-63/2007	EPI_ISL_22898	07/2007_(Day_unknown)	Centers_for_Disease_Control_and_Prevention		Davis_Todd
A/duck/Vietnam/NCVD-64/2007	EPI_ISL_22899	07/2007_(Day_unknown)	Centers_for_Disease_Control_and_Prevention		Davis_Todd
A/duck/Vietnam/NCVD-65/2007	EPI_ISL_22900	07/2007_(Day_unknown)	Centers_for_Disease_Control_and_Prevention		Davis_Todd
A/duck/Vietnam/NCVD-68/2007	EPI_ISL_22901	07/2007_(Day_unknown)	Centers_for_Disease_Control_and_Prevention		Davis_Todd
A/duck/Vietnam/NCVD-70/2007	EPI_ISL_22902	07/2007_(Day_unknown)	Centers_for_Disease_Control_and_Prevention		Davis_Todd
A/duck/Vietnam/NCVD-71/2007	EPI_ISL_22903	07/2007_(Day_unknown)	Centers_for_Disease_Control_and_Prevention		Davis_Todd
A/chicken/Vietnam/NCVD-74/2007	EPI_ISL_22904	07/2007_(Day_unknown)	Centers_for_Disease_Control_and_Prevention		Davis_Todd
A/duck/Vietnam/NCVD-76/2007	EPI_ISL_22905	07/2007_(Day_unknown)	Centers_for_Disease_Control_and_Prevention		Davis_Todd
A/duck/Vietnam/NCVD-81/2007	EPI_ISL_22906	07/2007_(Day_unknown)	Centers_for_Disease_Control_and_Prevention		Davis_Todd
A/duck/Vietnam/NCVD-82/2007	EPI_ISL_22907	07/2007_(Day_unknown)	Centers_for_Disease_Control_and_Prevention		Davis_Todd
A/chicken/New_York/143646-2/2005	EPI_ISL_22978	2005_(Month_and_day_unknown)
A/chicken/Vietnam/18/2004	EPI_ISL_22979	2004_(Month_and_day_unknown)
A/chicken/Vietnam/890/2004	EPI_ISL_22980	2004_(Month_and_day_unknown)
A/chicken/Vietnam/NCVD09/2005	EPI_ISL_22981	2005_(Month_and_day_unknown)
A/Duck/Viet_Nam/367/2005	EPI_ISL_12088	2005_(Month_and_day_unknown)
A/duck/Vietnam/NCVD05/2005	EPI_ISL_22982	2005_(Month_and_day_unknown)
A/guinea_fowl/New_York/32084/2006	EPI_ISL_22983	07/26/2006
A/chicken/New_York/19499/2005	EPI_ISL_22984	06/28/2005
A/chicken/New_York/10196-4/2005	EPI_ISL_22986	01/31/2005
A/chicken/New_York/10196-5/2005	EPI_ISL_22987	01/31/2005
A/guinea_fowl/New_York/22067-10/2005	EPI_ISL_22988	06/27/2005
A/duck/New_York/22067-11/2005	EPI_ISL_22989	06/27/2005
A/chicken/New_York/23165-10/2005	EPI_ISL_22991	03/04/2005
A/chicken/New_York/23165-11/2005	EPI_ISL_22992	03/04/2005
A/chicken/New_York/63806-12/2005	EPI_ISL_22996	05/25/2005
A/chicken/New_York/88291-6/2005	EPI_ISL_22998	07/20/2005
A/chicken/New_York/88291-11/2005	EPI_ISL_22999	07/20/2005
A/duck/New_York/88291-13/2005	EPI_ISL_23000	07/20/2005
A/quail/New_York/89641/2005	EPI_ISL_23002	07/26/2005
A/chicken/Nigeria/OG2/2007	EPI_ISL_23012	2007_(Month_and_day_unknown)
A/chicken/Nigeria/OG4/2007	EPI_ISL_23013	2007_(Month_and_day_unknown)
A/chicken/Nigeria/OG5/2007	EPI_ISL_23014	2007_(Month_and_day_unknown)
A/chicken/Nigeria/LAG6/2007	EPI_ISL_23015	2007_(Month_and_day_unknown)
A/chicken/Nigeria/OG10/2007	EPI_ISL_23016	2007_(Month_and_day_unknown)
A/chicken/Nigeria/OG11/2007	EPI_ISL_23017	2007_(Month_and_day_unknown)
A/chicken/Nigeria/OYO14/2007	EPI_ISL_23018	2007_(Month_and_day_unknown)
A/chicken/Nigeria/EKI15/2007	EPI_ISL_23019	2007_(Month_and_day_unknown)
A/chicken/Thailand/ICRC-618/2008	EPI_ISL_20028	01/29/2008
A/whooper_swan/Akita/1/2008	EPI_ISL_24569	2008_(Month_and_day_unknown)
A/chicken/Guangdong/1/2005	EPI_ISL_23104	2005_(Month_and_day_unknown)
A/chicken/Jiangsu/L2/2005	EPI_ISL_14001	2005_(Month_and_day_unknown)
A/turkey/VA/55/2002	EPI_ISL_23345	2002_(Month_and_day_unknown)
A/ruddy_turnstone/DE/313/2003	EPI_ISL_12538	2003_(Month_and_day_unknown)
A/mallard/MD/199/2003	EPI_ISL_23353	2003_(Month_and_day_unknown)
A/mallard/MD/11/2003	EPI_ISL_12552	2003_(Month_and_day_unknown)
A/mallard/MD/185/2003	EPI_ISL_12520	2003_(Month_and_day_unknown)
A/mallard/MD/898/2002	EPI_ISL_23354	2002_(Month_and_day_unknown)
A/mallard/MD/865/2002	EPI_ISL_12519	2002_(Month_and_day_unknown)
A/mallard/MD/790/2002	EPI_ISL_12518	2002_(Month_and_day_unknown)
A/chicken/Henan/L1/2002	EPI_ISL_13997	2002_(Month_and_day_unknown)
A/chicken/Beijing/L1/2005	EPI_ISL_13996	2005_(Month_and_day_unknown)
A/chicken/Shandong/B4/2007	EPI_ISL_13999	2007_(Month_and_day_unknown)
A/chicken/Tianjin/B1/2004	EPI_ISL_14000	2004_(Month_and_day_unknown)
A/chicken/Hebei/L1/2006	EPI_ISL_14002	2006_(Month_and_day_unknown)
A/chicken/Hebei/B1/2001	EPI_ISL_13995	2001_(Month_and_day_unknown)
A/chicken/Jiangsu/L1/2004	EPI_ISL_13998	2004_(Month_and_day_unknown)
A/muscovy_duck/Vietnam/NCVD-47/2007	EPI_ISL_24595	07/2007_(Day_unknown)	Centers_for_Disease_Control_and_Prevention		Davis_Todd
A/muscovy_duck/Vietnam/NCVD-51/2007	EPI_ISL_24596	07/2007_(Day_unknown)	Centers_for_Disease_Control_and_Prevention		Davis_Todd
A/muscovy_duck/Vietnam/NCVD-52/2007	EPI_ISL_24597	07/2007_(Day_unknown)	Centers_for_Disease_Control_and_Prevention		Davis_Todd
A/muscovy_duck/Vietnam/NCVD-66/2007	EPI_ISL_24598	07/2007_(Day_unknown)	Centers_for_Disease_Control_and_Prevention		Davis_Todd
A/muscovy_duck/Vietnam/NCVD-67/2007	EPI_ISL_24599	07/2007_(Day_unknown)	Centers_for_Disease_Control_and_Prevention		Davis_Todd
A/muscovy_duck/Vietnam/NCVD-69/2007	EPI_ISL_24600	07/2007_(Day_unknown)	Centers_for_Disease_Control_and_Prevention		Davis_Todd
A/duck/Yunnan/4873/2006	EPI_ISL_24610	2006_(Month_and_day_unknown)
A/duck/Yunnan/5310/2006	EPI_ISL_24611	2006_(Month_and_day_unknown)
A/duck/Yunnan/6490/2006	EPI_ISL_24612	2006_(Month_and_day_unknown)
A/goose/Yunnan/3798/2006	EPI_ISL_24613	2006_(Month_and_day_unknown)
A/goose/Yunnan/4371/2006	EPI_ISL_24614	2006_(Month_and_day_unknown)
A/goose/Yunnan/4389/2006	EPI_ISL_24615	2006_(Month_and_day_unknown)
A/goose/Yunnan/4985/2006	EPI_ISL_24616	2006_(Month_and_day_unknown)
A/goose/Yunnan/5141/2006	EPI_ISL_24617	2006_(Month_and_day_unknown)
A/goose/Yunnan/5540/2006	EPI_ISL_24618	2006_(Month_and_day_unknown)
A/goose/Yunnan/5599/2006	EPI_ISL_24619	2006_(Month_and_day_unknown)
A/goose/Yunnan/5769/2006	EPI_ISL_24620	2006_(Month_and_day_unknown)
A/goose/Yunnan/5979/2006	EPI_ISL_24621	2006_(Month_and_day_unknown)
A/goose/Yunnan/6193/2006	EPI_ISL_24622	2006_(Month_and_day_unknown)
A/goose/Yunnan/6384/2006	EPI_ISL_24623	2006_(Month_and_day_unknown)
A/chicken/Laos/P0020/2007	EPI_ISL_24693	2007_(Month_and_day_unknown)
A/duck/Laos/P0050/2007	EPI_ISL_24694	2007_(Month_and_day_unknown)
A/duck/Laos/P0106/2007	EPI_ISL_24695	2007_(Month_and_day_unknown)
A/chicken/Laos/P0169/2007	EPI_ISL_24696	2007_(Month_and_day_unknown)
A/chicken/Laos/P0171/2007	EPI_ISL_24697	2007_(Month_and_day_unknown)
A/whooper_swan/Aomori/1/2008	EPI_ISL_24698	2008_(Month_and_day_unknown)
A/whooper_swan/Aomori/2/2008	EPI_ISL_24699	2008_(Month_and_day_unknown)
A/Chicken/Jiangxi/25/2004	EPI_ISL_24749	2004_(Month_and_day_unknown)	Harbin_Veterinary_Research_Institute_(CAAS)	Harbin_Veterinary_Research_Institute_(CAAS)	Deng_Guohua
A/Duck/Hunnan/70/2004	EPI_ISL_24750	2004_(Month_and_day_unknown)	Harbin_Veterinary_Research_Institute_(CAAS)	Harbin_Veterinary_Research_Institute_(CAAS)	Deng_Guohua
A/Chicken/Anhui/39/2004	EPI_ISL_24751	2004_(Month_and_day_unknown)	Harbin_Veterinary_Research_Institute_(CAAS)	Harbin_Veterinary_Research_Institute_(CAAS)	Deng_Guohua
A/gull/Moscow/3100/2006	EPI_ISL_24785	2006_(Month_and_day_unknown)
A/quail/New_York/63806-13/2005	EPI_ISL_24786	05/25/2005
A/red-necked_stint/Australia/3/2004	EPI_ISL_24787	2004_(Month_and_day_unknown)
A/chicken/Italy/682/2003	EPI_ISL_24788	2003_(Month_and_day_unknown)
A/mallard/Italy/4223-2/2006	EPI_ISL_24789	11/11/2006
A/duck/Vietnam/177/2005	EPI_ISL_24790	2005_(Month_and_day_unknown)
A/duck/Vietnam/NCVD06/2005	EPI_ISL_24791	2005_(Month_and_day_unknown)
A/Muscovy_duck/New_York/87493-3/2005	EPI_ISL_24793	07/14/2005
A/chicken/New_York/88291-8/2005	EPI_ISL_24794	07/20/2005
A/duck/New_York/98616-4/2005	EPI_ISL_24795	06/27/2005
A/duck/New_York/98616-5/2005	EPI_ISL_24796	06/27/2005
A/Guinea_fowl/New_York/101276-1/2005	EPI_ISL_24798	08/19/2005
A/chicken/New_York/10508/2005	EPI_ISL_24799	08/24/2005
A/Muscovy_duck/New_York/11646-4/2005	EPI_ISL_24800	02/01/2005
A/turkey/New_York/122501-2/2005	EPI_ISL_24806	10/11/2005
A/chicken/New_York/19495-2/2006	EPI_ISL_24807	02/21/2006
A/chicken/New_York/19495-3/2006	EPI_ISL_24808	02/21/2006
A/Canada_goose/BC/3752/2007	EPI_ISL_24810	2007_(Month_and_day_unknown)
A/American_black_duck/NB/2538/2007	EPI_ISL_24811	2007_(Month_and_day_unknown)
A/chicken/SK/HR-00011/2007	EPI_ISL_24812	2007_(Month_and_day_unknown)
A/chicken/Thailand/ICRC-213/2007	EPI_ISL_15726	08/23/2007
A/mallard/ZhaLong/88/2004	EPI_ISL_25104	08/08/2004
A/mallard/MD/53/2003	EPI_ISL_25197	2003_(Month_and_day_unknown)
A/mallard/MD/42/2003	EPI_ISL_25198	2003_(Month_and_day_unknown)
A/mallard/MD/41/2003	EPI_ISL_25199	2003_(Month_and_day_unknown)
A/mallard/MD/26/2003	EPI_ISL_25200	2003_(Month_and_day_unknown)
A/mallard/MN/1/2000	EPI_ISL_25205	2000_(Month_and_day_unknown)
A/blue_winged_teal/TX/43/2002	EPI_ISL_25206	2002_(Month_and_day_unknown)
A/blue_winged_teal/TX/27/2002	EPI_ISL_25207	2002_(Month_and_day_unknown)
A/blue_winged_teal/TX/75/2002	EPI_ISL_25208	2002_(Month_and_day_unknown)
A/blue_winged_teal/TX/34/2002	EPI_ISL_25209	2002_(Month_and_day_unknown)
A/falcon/Saudi_Arabia/D1936/2007	EPI_ISL_25228	2007_(Month_and_day_unknown)
A/least_sandpiper/South_Central_Alaska/1/2007	EPI_ISL_25498	05/09/2007
A/mallard/Interior_Alaska/1/2007	EPI_ISL_25499	09/06/2007
A/northern_pintail/California/HKWF151/2007	EPI_ISL_25502	10/24/2007
A/northern_shoveler/California/HKWF216/2007	EPI_ISL_25503	10/28/2007
A/chicken/Kalasin/NIAH316/2004	EPI_ISL_25507	2004_(Month_and_day_unknown)
A/chicken/Kohn_Kaen/NIAH330/2004	EPI_ISL_25508	2004_(Month_and_day_unknown)
A/quail/Phathumthani/NIAH2711/2004	EPI_ISL_25509	2004_(Month_and_day_unknown)
A/chicken/NaraThiwat/NIAH1703/2004	EPI_ISL_25510	2004_(Month_and_day_unknown)
A/chicken/Suphanburi/NIAH7540/2004	EPI_ISL_25511	2004_(Month_and_day_unknown)
A/duck/Angthong/NIAH8246/2004	EPI_ISL_25512	2004_(Month_and_day_unknown)
A/chicken/Suphanburi/NIAH108192/2005	EPI_ISL_25513	2005_(Month_and_day_unknown)
A/quail/Nakhon_Pathom/NIAH7562/2005	EPI_ISL_25514	2005_(Month_and_day_unknown)
A/chicken/Phichit/NIAH606988/2006	EPI_ISL_25515	2006_(Month_and_day_unknown)
A/pigeon/Thailand/VSMU-11-KRI/2005	EPI_ISL_25518	2005_(Month_and_day_unknown)
A/pigeon/Thailand/VSMU-13-KRI/2005	EPI_ISL_25519	2005_(Month_and_day_unknown)
A/tree_sparrow/Thailand/VSMU-14-KRI/2005	EPI_ISL_25520	2005_(Month_and_day_unknown)
A/tree_sparrow/Thailand/VSMU-16-RBR/2005	EPI_ISL_11364	2005_(Month_and_day_unknown)
A/chicken/Vietnam/NCVD12/2005	EPI_ISL_25602	2005_(Month_and_day_unknown)
A/Guinea_fowl/New_York/88291-9/2005	EPI_ISL_25605	07/20/2005
A/chicken/New_York/88291-10/2005	EPI_ISL_25606	07/20/2005
A/chicken/New_York/11646-2/2005	EPI_ISL_25608	02/01/2005
A/Guinea_fowl/New_York/11646-3/2005	EPI_ISL_25609	02/01/2005
A/chicken/New_York/122501-1/2005	EPI_ISL_25612	10/11/2005
A/chicken/New_York/19495-4/2006	EPI_ISL_25613	02/21/2006
A/Guinea_fowl/New_York/19495-6/2006	EPI_ISL_25614	02/21/2006
A/Muscovy_duck/New_York/19495-7/2006	EPI_ISL_25615	02/21/2006
A/chicken/New_York/19499-1/2006	EPI_ISL_25616	02/17/2006
A/Muscovy_duck/New_York/62095-1/2006	EPI_ISL_25619	05/15/2006
A/duck/Vietnam/NCVD-2/2007	EPI_ISL_25622	2007_(Month_and_day_unknown)
A/chicken/Vietnam/NCVD-3/2007	EPI_ISL_25623	2007_(Month_and_day_unknown)
A/Muscovy_duck/Vietnam/NCVD-4/2007	EPI_ISL_25624	2007_(Month_and_day_unknown)
A/Muscovy_duck/Vietnam/NCVD-5/2007	EPI_ISL_25625	2007_(Month_and_day_unknown)
A/duck/Vietnam/NCVD-6/2007	EPI_ISL_25626	2007_(Month_and_day_unknown)
A/duck/Vietnam/NCVD-7/2007	EPI_ISL_25627	2007_(Month_and_day_unknown)
A/duck/Vietnam/NCVD-8/2007	EPI_ISL_25628	2007_(Month_and_day_unknown)
A/duck/Vietnam/NCVD-9/2007	EPI_ISL_25629	2007_(Month_and_day_unknown)
A/chicken/Vietnam/NCVD-10/2007	EPI_ISL_25630	2007_(Month_and_day_unknown)
A/Muscovy_duck/Vietnam/NCVD-11/2007	EPI_ISL_25631	2007_(Month_and_day_unknown)
A/duck/Vietnam/NCVD-12/2007	EPI_ISL_25632	2007_(Month_and_day_unknown)
A/duck/Vietnam/NCVD-13/2007	EPI_ISL_25633	2007_(Month_and_day_unknown)
A/chicken/Vietnam/NCVD-15/2007	EPI_ISL_25634	2007_(Month_and_day_unknown)
A/duck/Vietnam/NCVD-16/2007	EPI_ISL_25635	2007_(Month_and_day_unknown)
A/duck/Vietnam/NCVD-17/2007	EPI_ISL_25636	2007_(Month_and_day_unknown)
A/duck/Vietnam/NCVD-18/2007	EPI_ISL_25637	2007_(Month_and_day_unknown)
A/duck/Vietnam/NCVD-19/2007	EPI_ISL_25638	2007_(Month_and_day_unknown)
A/chicken/Vietnam/NCVD-20/2007	EPI_ISL_25639	2007_(Month_and_day_unknown)
A/chicken/Vietnam/NCVD-21/2007	EPI_ISL_25640	2007_(Month_and_day_unknown)
A/Muscovy_duck/Vietnam/NCVD-22/2007	EPI_ISL_25641	2007_(Month_and_day_unknown)
A/Muscovy_duck/Vietnam/NCVD-23/2007	EPI_ISL_25642	2007_(Month_and_day_unknown)
A/chicken/Vietnam/NCVD-24/2007	EPI_ISL_25643	2007_(Month_and_day_unknown)
A/duck/Vietnam/NCVD-25/2007	EPI_ISL_25644	2007_(Month_and_day_unknown)
A/duck/Vietnam/NCVD-26/2007	EPI_ISL_25645	2007_(Month_and_day_unknown)
A/duck/Vietnam/NCVD-31/2007	EPI_ISL_25648	2007_(Month_and_day_unknown)
A/duck/Laos/NCVD-35/2007	EPI_ISL_25650	2007_(Month_and_day_unknown)
A/goose/Laos/NCVD-39/2007	EPI_ISL_25653	2007_(Month_and_day_unknown)
A/chicken/Vietnam/NCVD-40/2007	EPI_ISL_25654	2007_(Month_and_day_unknown)
A/duck/Vietnam/NCVD-43/2007	EPI_ISL_25657	2007_(Month_and_day_unknown)
A/chicken/Vietnam/NCVD-44/2007	EPI_ISL_25658	2007_(Month_and_day_unknown)
A/Muscovy_duck/Vietnam/NCVD-29/2007	EPI_ISL_25646	2007_(Month_and_day_unknown)
A/duck/Vietnam/NCVD-30/2007	EPI_ISL_25647	2007_(Month_and_day_unknown)
A/chicken/Vietnam/NCVD-45/2007	EPI_ISL_25659	2007_(Month_and_day_unknown)
A/Muscovy_duck/Vietnam/NCVD-46/2007	EPI_ISL_25660	2007_(Month_and_day_unknown)
A/duck/Italy/69238/2007	EPI_ISL_25670	2007_(Month_and_day_unknown)
A/duck/Italy/194659/2006	EPI_ISL_25671	2006_(Month_and_day_unknown)
A/duck/Italy/281904/2006	EPI_ISL_25672	2006_(Month_and_day_unknown)
A/goose/Italy/296426/2003	EPI_ISL_25673	2003_(Month_and_day_unknown)
A/crested_goshawk/Hong_Kong/458/2007	EPI_ISL_25676	2007_(Month_and_day_unknown)
A/peregrine_falcon/Hong_Kong/1143/2007	EPI_ISL_25680	2007_(Month_and_day_unknown)
A/little_egret/Hong_Kong/8550/2007	EPI_ISL_25693	2007_(Month_and_day_unknown)
A/grey_heron/Hong_Kong/3088/2007	EPI_ISL_25695	2007_(Month_and_day_unknown)
A/common_buzzard/Hong_Kong/9213/2007	EPI_ISL_25696	2007_(Month_and_day_unknown)
A/great_egret/Hong_Kong/807/2008	EPI_ISL_25698	2008_(Month_and_day_unknown)
A/grey_heron/Hong_Kong/1046/2008	EPI_ISL_25699	2008_(Month_and_day_unknown)
A/magpie_robin/Hong_Kong/1097/2008	EPI_ISL_25700	2008_(Month_and_day_unknown)
A/magpie_robin/Hong_Kong/1897/2008	EPI_ISL_25701	2008_(Month_and_day_unknown)
A/peregrine_falcon/Hong_Kong/2142/2008	EPI_ISL_25702	2008_(Month_and_day_unknown)
A/mute_swan/Aktau/1460/2006	EPI_ISL_25913	2006_(Month_and_day_unknown)
A/chicken/Hebei/126/2005	EPI_ISL_11363	2005_(Month_and_day_unknown)
A/chicken/Hebei/102/2005	EPI_ISL_11362	2005_(Month_and_day_unknown)
A/chicken/Hebei/706/2005	EPI_ISL_11361	2005_(Month_and_day_unknown)
A/avian/New_York/Sg-00362/2001	EPI_ISL_65068	2001_(Month_and_day_unknown)
A/avian/New_York/Sg-00363/2001	EPI_ISL_66949	2001_(Month_and_day_unknown)
A/duck/France/06964/2006	EPI_ISL_26258	11/08/2006	ANSES_Agence_Nationale_De_Securite_Sanitaire_De_L?alimentation		Briand_Francois-Xavier
A/duck/France/061054/2006	EPI_ISL_26259	11/22/2006	ANSES_Agence_Nationale_De_Securite_Sanitaire_De_L?alimentation		Briand_Francois-Xavier
A/duck/France/02166/2002	EPI_ISL_26260	12/27/2002	ANSES_Agence_Nationale_De_Securite_Sanitaire_De_L?alimentation		Briand_Francois-Xavier
A/duck/France/05057b/2005	EPI_ISL_26262	02/03/2005	ANSES_Agence_Nationale_De_Securite_Sanitaire_De_L?alimentation		Briand_Francois-Xavier
A/duck/France/05066b/2005	EPI_ISL_26263	02/08/2005	ANSES_Agence_Nationale_De_Securite_Sanitaire_De_L?alimentation		Briand_Francois-Xavier
A/duck/France/06436/2006	EPI_ISL_26264	03/30/2006	ANSES_Agence_Nationale_De_Securite_Sanitaire_De_L?alimentation		Briand_Francois-Xavier
A/duck/France/070090b/2007	EPI_ISL_26265	02/16/2007	ANSES_Agence_Nationale_De_Securite_Sanitaire_De_L?alimentation		Briand_Francois-Xavier
A/Anas_platyrhynchos/Belgium/12827/2007	EPI_ISL_26267	09/18/2007	Veterinary_and_Agrochemical_Research_Centre_CODA-CERVA		van_den_Berg_Thierry
A/least_sandpiper/South_Central_Alaska/4/2007	EPI_ISL_26270	05/10/2007
A/northern_pintail/Interior_Alaska/1/2007	EPI_ISL_26271	08/08/2007
A/green-winged_teal/Interior_Alaska/1/2007	EPI_ISL_26272	08/11/2007
A/common_pochard/France/06167/2006	EPI_ISL_26341	02/16/2006	ANSES_Agence_Nationale_De_Securite_Sanitaire_De_L?alimentation		Briand_Francois-Xavier
A/turkey/France/06222/2006	EPI_ISL_26343	02/23/2006	ANSES_Agence_Nationale_De_Securite_Sanitaire_De_L?alimentation		Briand_Francois-Xavier
A/mute_swan/France/06303/2006	EPI_ISL_26344	02/28/2006	ANSES_Agence_Nationale_De_Securite_Sanitaire_De_L?alimentation		Briand_Francois-Xavier
A/Mallard/Sweden/S90597/2005	EPI_ISL_26368	2005_(Month_and_day_unknown)	National_Veterinary_Institute	National_Veterinary_Institute	Zohari_Siamak
A/Mallard/Sweden/S90754/2003	EPI_ISL_26370	2003_(Month_and_day_unknown)	National_Veterinary_Institute	National_Veterinary_Institute	Zohari_Siamak
A/ruddy_turnstone/NJ/631/2002	EPI_ISL_26427	2002_(Month_and_day_unknown)
A/mallard/MN/506/2000	EPI_ISL_26428	2000_(Month_and_day_unknown)
A/shorebird/DE/1346/2001	EPI_ISL_12547	2001_(Month_and_day_unknown)
A/duck/Mongolia/47/01	EPI_ISL_377	2001_(Month_and_day_unknown)
A/duck/Mongolia/867/2002	EPI_ISL_26430	2002_(Month_and_day_unknown)
A/duck/Vietnam/219/2005	EPI_ISL_27331	12/19/2005
A/duck/Vietnam/218/2005	EPI_ISL_27332	12/19/2005
A/Muscovy_duck/Vietnam/217/2005	EPI_ISL_27333	12/18/2005
A/chicken/Vietnam/216/2005	EPI_ISL_27334	12/18/2005
A/duck/Vietnam/215/2005	EPI_ISL_27335	12/16/2005
A/Muscovy_duck/Vietnam/213/2005	EPI_ISL_27336	12/09/2005
A/chicken/Vietnam/212/2005	EPI_ISL_27337	12/09/2005
A/Muscovy_duck/Vietnam/211/2005	EPI_ISL_27338	12/09/2005
A/duck/Vietnam/210/2005	EPI_ISL_27339	12/09/2005
A/chicken/Vietnam/209/2005	EPI_ISL_27340	12/08/2005
A/duck/Vietnam/208/2005	EPI_ISL_27341	12/07/2005
A/duck/Vietnam/207/2005	EPI_ISL_27342	12/07/2005
A/duck/Vietnam/206/2005	EPI_ISL_27343	12/07/2005
A/duck/Vietnam/205/2005	EPI_ISL_27344	12/07/2005
A/duck/Vietnam/204/2005	EPI_ISL_27345	12/07/2005
A/duck/Vietnam/203/2005	EPI_ISL_27346	12/06/2005
A/chicken/Vietnam/202/2005	EPI_ISL_27347	12/05/2005
A/duck/Vietnam/201/2005	EPI_ISL_27348	12/02/2005
A/chicken/Vietnam/200/2005	EPI_ISL_27349	12/02/2005
A/avian/Russia/5354-vac/2005	EPI_ISL_27352	2005_(Month_and_day_unknown)
A/chicken/Vietnam/921/2004	EPI_ISL_27580	2004_(Month_and_day_unknown)
A/chicken/Vietnam/925/2004	EPI_ISL_27581	2004_(Month_and_day_unknown)
A/chicken/Vietnam/933/2004	EPI_ISL_27582	2004_(Month_and_day_unknown)
A/chicken/Vietnam/NCVD11/2005	EPI_ISL_27583	2005_(Month_and_day_unknown)
A/shorebird/Delaware_Bay/560/2006	EPI_ISL_27589	05/23/2006
A/ruddy_turnstone/Delaware_Bay/108/2007	EPI_ISL_27590	05/22/2007
A/ruddy_turnstone/Delaware_Bay/121/2007	EPI_ISL_27591	05/22/2007
A/ruddy_turnstone/Delaware_Bay/123/2007	EPI_ISL_27592	05/22/2007
A/chicken/Poland/R3248/2007	EPI_ISL_27762	2007_(Month_and_day_unknown)
A/turkey/Poland/R3249/2007	EPI_ISL_27763	2007_(Month_and_day_unknown)
A/mute_swan/Germany/R1359/07	EPI_ISL_3011	2007_(Month_and_day_unknown)
A/domestic_duck/Germany/R1400/2007	EPI_ISL_27766	2007_(Month_and_day_unknown)
A/domestic_duck/Germany/R1772/2007	EPI_ISL_27767	2007_(Month_and_day_unknown)
A/domestic_duck/Germany/R1779/2007	EPI_ISL_27768	2007_(Month_and_day_unknown)
A/domestic_duck/Germany/R2048/2007	EPI_ISL_27769	2007_(Month_and_day_unknown)
A/chicken/Germany/R3294/2007	EPI_ISL_27772	2007_(Month_and_day_unknown)
A/chicken/Germany/R3234/2007	EPI_ISL_27773	2007_(Month_and_day_unknown)
A/domestic_goose/Germany/R1400/07	EPI_ISL_27795	2007_(Month_and_day_unknown)
A/chicken/Korea/S21/04	EPI_ISL_9886	2004_(Month_and_day_unknown)
A/chicken/Korea/S21/04	EPI_ISL_9886	2004_(Month_and_day_unknown)
A/blue-winged_teal/Manitoba/13436/2005	EPI_ISL_28111	08/30/2005
A/chicken/New_York/63806-11/2005	EPI_ISL_28112	05/25/2005
A/duck/New_York/88291-12/2005	EPI_ISL_28115	07/20/2005
A/chicken/New_York/88291-14/2005	EPI_ISL_28116	07/20/2005
A/chicken/New_York/88291-15/2005	EPI_ISL_28117	07/20/2005
A/Guinea_fowl/New_York/98616-3/2005	EPI_ISL_28118	06/27/2005
A/laughing_gull/Delaware_Bay/6/2006	EPI_ISL_28120	05/22/2006
A/laughing_gull/Delaware_Bay/46/2006	EPI_ISL_28121	05/22/2006
A/chicken/New_York/87493-2/2005	EPI_ISL_28122	07/14/2005
A/ruddy_turnstone/Delaware_Bay/283/2006	EPI_ISL_28123	05/22/2006
A/chicken/Primorsky/85/2008	EPI_ISL_28437	04/08/2008
A/mallard/Maryland/316/2003	EPI_ISL_28741	2003_(Month_and_day_unknown)
A/mallard/Maryland/314/2003	EPI_ISL_28742	2003_(Month_and_day_unknown)
A/mallard/Maryland/296/2003	EPI_ISL_28743	2003_(Month_and_day_unknown)
A/mallard/Maryland/234/2001	EPI_ISL_28744	2001_(Month_and_day_unknown)
A/mallard/Maryland/233/2001	EPI_ISL_28745	2001_(Month_and_day_unknown)
A/mallard/Maryland/232/2001	EPI_ISL_28746	2001_(Month_and_day_unknown)
A/mallard/Maryland/231/2001	EPI_ISL_28747	2001_(Month_and_day_unknown)
A/mallard/Maryland/228/2001	EPI_ISL_28748	2001_(Month_and_day_unknown)
A/mallard/Maryland/226/2001	EPI_ISL_28749	2001_(Month_and_day_unknown)
A/mallard/Maryland/897/2004	EPI_ISL_28750	2004_(Month_and_day_unknown)
A/mallard/Ohio/365/2003	EPI_ISL_28751	2003_(Month_and_day_unknown)
A/mallard/Ohio/363/2003	EPI_ISL_28752	2003_(Month_and_day_unknown)
A/mallard/Ohio/362/2003	EPI_ISL_28753	2003_(Month_and_day_unknown)
A/mallard/Maryland/319/2003	EPI_ISL_28754	2003_(Month_and_day_unknown)
A/mallard/Maryland/301/2003	EPI_ISL_28755	2003_(Month_and_day_unknown)
A/duck/Italy/69238/2007	EPI_ISL_28841	2007_(Month_and_day_unknown)	Istituto_Zooprofilattico_Speriment._Lombardia,_Emilia_Ro._IZSLER		Barbieri_Ilaria
A/duck/Italy/194659/2006	EPI_ISL_28842	2006_(Month_and_day_unknown)	Istituto_Zooprofilattico_Speriment._Lombardia,_Emilia_Ro._IZSLER		Barbieri_Ilaria
A/duck/Hunan/689/2006	EPI_ISL_29174	12/15/2006
A/chicken/Anhui/1089/2007	EPI_ISL_29175	01/28/2007
A/chicken/Henan/1362/2006	EPI_ISL_29176	12/30/2006
A/duck/Henan/1647/2006	EPI_ISL_29177	12/30/2006
A/duck/Henan/1650/2006	EPI_ISL_29178	12/30/2006
A/duck/Henan/1652/2006	EPI_ISL_29179	12/30/2006
A/chicken/Hunan/1793/2007	EPI_ISL_29180	01/23/2007
A/duck/Hunan/1930/2007	EPI_ISL_29181	01/23/2007
A/duck/Hunan/1964/2007	EPI_ISL_29182	01/23/2007
A/duck/Hunan/1994/2007	EPI_ISL_29183	01/23/2007
A/chicken/Hubei/2856/2007	EPI_ISL_29184	01/29/2007
A/duck/Hubei/2911/2007	EPI_ISL_29185	01/29/2007
A/chicken/Hubei/3002/2007	EPI_ISL_29186	01/29/2007
A/chicken/Hunan/3157/2006	EPI_ISL_29187	11/30/2006
A/duck/Hunan/3315/2006	EPI_ISL_29188	11/30/2006
A/duck/Hunan/3340/2006	EPI_ISL_29189	11/30/2006
A/cormorant/Denmark/74-68899-G2/2002	EPI_ISL_29251	10/03/2002	National_Veterinary_Institute	Technical_University_of_Denmark	Handberg_Kurt_Jensen
A/duck/Denmark/74-68425/2002	EPI_ISL_29252	09/23/2002	National_Veterinary_Institute	Technical_University_of_Denmark	Handberg_Kurt_Jensen
A/duck/Denmark/75-65472-P24/2003	EPI_ISL_29253	09/25/2003	National_Veterinary_Institute	Technical_University_of_Denmark	Handberg_Kurt_Jensen
A/duck/Denmark/75-65472-P31/2003	EPI_ISL_29254	09/25/2003	National_Veterinary_Institute	Technical_University_of_Denmark	Handberg_Kurt_Jensen
A/duck/Denmark/75-65472-P34/2003	EPI_ISL_29255	09/25/2005	National_Veterinary_Institute	Technical_University_of_Denmark	Handberg_Kurt_Jensen
A/mallard/Denmark/74-08216/2002	EPI_ISL_29256	04/17/2002	National_Veterinary_Institute	Technical_University_of_Denmark	Handberg_Kurt_Jensen
A/mallard/Denmark/77-64590-5/2005	EPI_ISL_29257	09/19/2005	National_Veterinary_Institute	Technical_University_of_Denmark	Handberg_Kurt_Jensen
A/mallard/Denmark/77-64650-G4/2005	EPI_ISL_29258	10/27/2005	National_Veterinary_Institute	Technical_University_of_Denmark	Handberg_Kurt_Jensen
A/mallard/Denmark/77-64849-G2/2005	EPI_ISL_29259	09/07/2005	National_Veterinary_Institute	Technical_University_of_Denmark	Handberg_Kurt_Jensen
A/ruddy_turnstone/New_Jersey/Sg-00552/2008	EPI_ISL_29353	06/04/2008
A/ruddy_turnstone/New_Jersey/Sg-00564/2008	EPI_ISL_29359	05/22/2008
A/mallard/Minnesota/Sg-00569/2008	EPI_ISL_29361	08/01/2008
A/mallard/Minnesota/Sg-00570/2008	EPI_ISL_29362	08/03/2008
A/duck/Hubei/Hangmei01/2006	EPI_ISL_29372	2006_(Month_and_day_unknown)
A/chicken/Rawalakot/NARC2441A/2006	EPI_ISL_29082	2006_(Month_and_day_unknown)
A/chicken/Sihala/NARC3303.4/2006	EPI_ISL_29083	2006_(Month_and_day_unknown)
A/chicken/Rawalpindi/NARC68/2002	EPI_ISL_25495	2002_(Month_and_day_unknown)
A/chicken/Rawalpindi/NARC72/2002	EPI_ISL_25497	2002_(Month_and_day_unknown)
A/northern_pintail/Interior_Alaska/2/2007	EPI_ISL_29427	09/07/2007
A/red-necked_stint/Australia/4/2004	EPI_ISL_29689	2004_(Month_and_day_unknown)
A/chicken/New_York/23165-9/2005	EPI_ISL_29690	03/04/2005
A/mallard/Alberta/243/2006	EPI_ISL_29701	08/09/2006
A/mallard/New_Zealand/479-8/2005	EPI_ISL_29703	2005_(Month_and_day_unknown)
A/chicken/Pakistan/UDL-01/2007	EPI_ISL_29785	06/07/2007
A/chicken/Pakistan/UDL-04/2006	EPI_ISL_29786	06/19/2006
A/chicken/Pakistan/UDL-01/2005	EPI_ISL_29787	05/18/2005
A/chicken/Pakistan/UDL-02/2005	EPI_ISL_29788	12/31/2005
A/chicken/Pakistan/UDL-01/2006	EPI_ISL_29789	05/02/2006
A/chicken/Pakistan/UDL-02/2006	EPI_ISL_29790	12/29/2006
A/chicken/Pakistan/UDL-03/2005	EPI_ISL_29791	12/21/2005
A/chicken/Pakistan/UDL-03/2007	EPI_ISL_29792	12/17/2007
A/chicken/Pakistan/UDL-01/2008	EPI_ISL_29793	01/09/2008
A/chicken/Pakistan/UDL-02/2008	EPI_ISL_29794	02/22/2008
A/chicken/Pakistan/UDL-03/2008	EPI_ISL_29795	03/04/2008
A/chicken/Pakistan/UDL-04/2007	EPI_ISL_29796	03/23/2007
A/chicken/Jiangsu/7/2002	EPI_ISL_29822	2002_(Month_and_day_unknown)
A/chicken/Jiangsu/7/2002	EPI_ISL_29822	2002_(Month_and_day_unknown)
A/duck/Italy/73383/2006	EPI_ISL_29228	2006_(Month_and_day_unknown)	Istituto_Zooprofilattico_Speriment._Lombardia,_Emilia_Ro._IZSLER		Barbieri_Ilaria
A/Duck/Italy/268302/2004	EPI_ISL_29991	2004_(Month_and_day_unknown)	Istituto_Zooprofilattico_Speriment._Lombardia,_Emilia_Ro._IZSLER		Barbieri_Ilaria
A/Goose/Italy/6117/2004	EPI_ISL_29997	2004_(Month_and_day_unknown)	Istituto_Zooprofilattico_Speriment._Lombardia,_Emilia_Ro._IZSLER		Barbieri_Ilaria
A/Duck/Italy/62330/2006	EPI_ISL_29998	2006_(Month_and_day_unknown)	Istituto_Zooprofilattico_Speriment._Lombardia,_Emilia_Ro._IZSLER		Barbieri_Ilaria
A/Duck/Italy/60772/2007	EPI_ISL_29999	2007_(Month_and_day_unknown)	Istituto_Zooprofilattico_Speriment._Lombardia,_Emilia_Ro._IZSLER		Barbieri_Ilaria
A/northern_shoveler/Interior_Alaska/2/2007	EPI_ISL_30012	09/06/2007
A/northern_shoveler/Interior_Alaska/3/2007	EPI_ISL_30013	09/07/2007
A/northern_shoveler/Interior_Alaska/4/2007	EPI_ISL_30017	09/05/2007
A/mallard/Interior_Alaska/1/2007	EPI_ISL_30018	09/06/2007
A/mallard/Interior_Alaska/7/2007	EPI_ISL_30019	09/05/2007
A/mallard/Interior_Alaska/8/2007	EPI_ISL_30020	09/16/2007
A/northern_shoveler/California/AKS273/2007	EPI_ISL_30023	12/01/2007
A/gadwall/California/AKS514/2007	EPI_ISL_30024	12/09/2007
A/greater_white-fronted_goose/California/AKS617/2007	EPI_ISL_30025	12/12/2007
A/northern_shoveler/California/HKWF96/2007	EPI_ISL_30026	10/24/2007
A/northern_shoveler/California/HKWF1026/2007	EPI_ISL_30027	12/02/2007
A/northern_shoveler/California/HKWF1204/2007	EPI_ISL_30028	12/05/2007
A/northern_shoveler/California/HKWF2031/2008	EPI_ISL_30029	01/23/2008
A/northern_shoveler/California/HKWF392sm/2007	EPI_ISL_30030	11/03/2007
A/northern_pintail/California/HKWF440/2007	EPI_ISL_30031	11/04/2007
A/northern_shoveler/California/HKWF569/2007	EPI_ISL_30032	11/10/2007
A/northern_shoveler/California/HKWF608/2007	EPI_ISL_30033	11/10/2007
A/mallard/California/7766/2008	EPI_ISL_30047	10/08/2008
A/duck/Primorie/2621/01	EPI_ISL_2791	08/24/2001
A/pigeon/Laos/P0022/2007	EPI_ISL_30537	2007_(Month_and_day_unknown)
A/duck/Laos/P0127/2007	EPI_ISL_30539	2007_(Month_and_day_unknown)
A/duck/Laos/P0117/2007	EPI_ISL_30540	2007_(Month_and_day_unknown)
A/duck/Laos/P0161/2007	EPI_ISL_30541	2007_(Month_and_day_unknown)
A/duck/Laos/A0301/2007	EPI_ISL_30542	2007_(Month_and_day_unknown)
A/chicken/Laos/A0464/2007	EPI_ISL_30543	2007_(Month_and_day_unknown)
A/duck/Laos/A0503/2007	EPI_ISL_30544	2007_(Month_and_day_unknown)
A/duck/Laos/A0617/2007	EPI_ISL_30545	2007_(Month_and_day_unknown)
A/chicken/Laos/A0573/2007	EPI_ISL_30546	2007_(Month_and_day_unknown)
A/chicken/Laos/P0130/2007	EPI_ISL_30547	2007_(Month_and_day_unknown)
A/duck/Laos/P0137/2007	EPI_ISL_30548	2007_(Month_and_day_unknown)
A/chicken/Laos/13/2008	EPI_ISL_30549	2008_(Month_and_day_unknown)
A/chicken/Laos/16/2008	EPI_ISL_30550	2008_(Month_and_day_unknown)
A/chicken/Laos/17/2008	EPI_ISL_30551	2008_(Month_and_day_unknown)
A/chicken/Laos/33/2008	EPI_ISL_30552	2008_(Month_and_day_unknown)
A/chicken/Laos/35/2008	EPI_ISL_30553	2008_(Month_and_day_unknown)
A/chicken/Laos/37/2008	EPI_ISL_30554	2008_(Month_and_day_unknown)
A/duck/Laos/25/2006	EPI_ISL_30555	2006_(Month_and_day_unknown)
A/chicken/Israel/1040/2007	EPI_ISL_30437	12/23/2007
A/chicken/Israel/54/2008	EPI_ISL_30438	06/01/2008
A/chicken/Israel/182/2008	EPI_ISL_30439	06/10/2008
A/chicken/Israel/184/2009	EPI_ISL_30440	02/15/2009
A/chicken/Israel/310/2008	EPI_ISL_30441	06/27/2008
A/chicken/Israel/330/2008	EPI_ISL_30442	06/29/2008
A/chicken/Israel/375/2007	EPI_ISL_30443	03/06/2007
A/turkey/Israel/689/2008	EPI_ISL_30444	04/15/2008
A/chicken/Israel/694/2008	EPI_ISL_30445	04/18/2008
A/chicken/Israel/702/2008	EPI_ISL_30446	04/21/2008
A/chicken/Israel/869/2007	EPI_ISL_30447	11/04/2007
A/chicken/Israel/883/2008	EPI_ISL_30448	06/13/2008
A/chicken/Israel/951/2007	EPI_ISL_30449	12/02/2007
A/chicken/Israel/953/2007	EPI_ISL_30450	11/29/2007
A/chicken/West_Java/UT1001/2003	EPI_ISL_30633	10/20/2003
A/chicken/East_Java/UT1006/2003	EPI_ISL_30634	11/15/2003
A/chicken/East_Kalimantan/UT1035/2004	EPI_ISL_30636	02/16/2004
A/duck/East_Java/UT1046/2004	EPI_ISL_30637	03/12/2004
A/duck/East_Java/UT1107/2004	EPI_ISL_30639	08/25/2004
A/chicken/Bali/UT2091/2005	EPI_ISL_30640	2005_(Month_and_day_unknown)
A/chicken/Bali/UT2092/2005	EPI_ISL_30641	2005_(Month_and_day_unknown)
A/chicken/Sulawesi_Selatan/UT2093/2005	EPI_ISL_30642	2005_(Month_and_day_unknown)
A/chicken/Sulawesi_Selatan/UT2094/2005	EPI_ISL_30643	2005_(Month_and_day_unknown)
A/chicken/Central_Java/UT3091/2005	EPI_ISL_30644	2005_(Month_and_day_unknown)
A/chicken/East_Java/UT6016/2006	EPI_ISL_30645	2006_(Month_and_day_unknown)
A/chicken/East_Java/UT6019/2006	EPI_ISL_30646	2006_(Month_and_day_unknown)
A/chicken/East_Java/UT6021/2006	EPI_ISL_30647	2006_(Month_and_day_unknown)
A/chicken/Banten/UT6025/2006	EPI_ISL_30648	2006_(Month_and_day_unknown)
A/chicken/South_Kalimantan/UT6029/2006	EPI_ISL_30649	2006_(Month_and_day_unknown)
A/chicken/East_Java/UT6031/2007	EPI_ISL_30650	2007_(Month_and_day_unknown)
A/chicken/East_Java/UT6044/2007	EPI_ISL_30651	2007_(Month_and_day_unknown)
A/chicken/East_Java/UT6045/2007	EPI_ISL_30652	2007_(Month_and_day_unknown)
A/chicken/East_Java/UT6017/2006	EPI_ISL_30653	2006_(Month_and_day_unknown)
A/chicken/East_Java/UT6020/2006	EPI_ISL_30654	2006_(Month_and_day_unknown)
A/chicken/East_Java/UT6023/2006	EPI_ISL_30655	2006_(Month_and_day_unknown)
A/chicken/South_Kalimantan/UT6028/2006	EPI_ISL_30656	2006_(Month_and_day_unknown)
A/mallard/Netherlands/31/2006	EPI_ISL_30791	2006_(Month_and_day_unknown)
A/mallard/Netherlands/14/2007	EPI_ISL_30792	2007_(Month_and_day_unknown)
A/mallard/Netherlands/3/2005	EPI_ISL_30793	2005_(Month_and_day_unknown)
A/mallard/Netherlands/2/2005	EPI_ISL_30794	2005_(Month_and_day_unknown)
A/common_teal/Netherlands/1/2005	EPI_ISL_30795	2005_(Month_and_day_unknown)
A/pink-footed_goose/Netherlands/1/2006	EPI_ISL_30796	2006_(Month_and_day_unknown)
A/shorebird/Delaware/133/2006	EPI_ISL_30797	05/22/2006
A/chicken/Egypt/0836/2008	EPI_ISL_30798	01/15/2008
A/chicken/Egypt/0891/2008	EPI_ISL_30799	09/26/2008
A/mallard/Sweden/45/2005	EPI_ISL_30803	2005_(Month_and_day_unknown)
A/common_eider/Netherlands/1/2006	EPI_ISL_30804	2006_(Month_and_day_unknown)
A/turnstone/Netherlands/1/2007	EPI_ISL_30805	2007_(Month_and_day_unknown)
A/mallard/Sweden/65/2005	EPI_ISL_30806	2005_(Month_and_day_unknown)
A/common_teal/Netherlands/2/2005	EPI_ISL_30808	2005_(Month_and_day_unknown)
A/black-headed_gull/Netherlands/1/2005	EPI_ISL_30809	2005_(Month_and_day_unknown)
A/mallard/Netherlands/71/2006	EPI_ISL_30811	2006_(Month_and_day_unknown)
A/mallard/Netherlands/11/2007	EPI_ISL_30812	2007_(Month_and_day_unknown)
A/mallard/Netherlands/33/2006	EPI_ISL_30813	2006_(Month_and_day_unknown)
A/mallard/Netherlands/26/2005	EPI_ISL_30814	2005_(Month_and_day_unknown)
A/Bewick's_swan/Netherlands/5/2007	EPI_ISL_30817	2007_(Month_and_day_unknown)
A/Baikal_Teal/Hongze/14/2005	EPI_ISL_11856	2005_(Month_and_day_unknown)
A/spotbill_duck/Xuyi/6/2005	EPI_ISL_11854	2005_(Month_and_day_unknown)
A/duck/Primorie/2633/01	EPI_ISL_2790	08/24/2001
A/chicken/Taiwan/1209/03	EPI_ISL_3839	2003_(Month_and_day_unknown)
A/chicken/Taiwan/A703-1/2008	EPI_ISL_31124	2008_(Month_and_day_unknown)
A/mallard/Maryland/338/2003	EPI_ISL_31464	2003_(Month_and_day_unknown)
A/mallard/Maryland/333/2003	EPI_ISL_31465	2003_(Month_and_day_unknown)
A/mallard/Maryland/320/2003	EPI_ISL_31466	2003_(Month_and_day_unknown)
A/mallard/Maryland/235/2001	EPI_ISL_31467	2001_(Month_and_day_unknown)
A/mallard/Maryland/538/2002	EPI_ISL_31468	2002_(Month_and_day_unknown)
A/mallard/Maryland/439/2002	EPI_ISL_31469	2002_(Month_and_day_unknown)
A/mallard/Maryland/214/2001	EPI_ISL_31470	2001_(Month_and_day_unknown)
A/mallard/Maryland/209/2001	EPI_ISL_31471	2001_(Month_and_day_unknown)
A/mallard/Maryland/190/2001	EPI_ISL_31472	2001_(Month_and_day_unknown)
A/mallard/Maryland/13/2003	EPI_ISL_31473	2003_(Month_and_day_unknown)
A/duck/New_York/492652/2007	EPI_ISL_31474	2007_(Month_and_day_unknown)
A/ruddy_turnstone/Delaware/752/2006	EPI_ISL_31479	2006_(Month_and_day_unknown)
A/ruddy_turnstone/Delaware/892/2006	EPI_ISL_31480	2006_(Month_and_day_unknown)
A/ruddy_turnstone/New_Jersey/563/2006	EPI_ISL_31481	2006_(Month_and_day_unknown)
A/mallard/Minnesota/249/2000	EPI_ISL_31482	2000_(Month_and_day_unknown)
A/mute_swan/Hungary/5973/2007	EPI_ISL_31483	2007_(Month_and_day_unknown)
A/mallard/Hungary/19616/2007	EPI_ISL_31484	2007_(Month_and_day_unknown)
A/goose/Hungary/14756/2006	EPI_ISL_31501	06/06/2006
A/mute_swan/Hungary/4571/2006	EPI_ISL_31502	02/16/2006
A/mute_swan/Hungary/3472/2006	EPI_ISL_31503	02/06/2006
A/chicken/Chakwal/NARC-35/2001	EPI_ISL_31504	2001_(Month_and_day_unknown)
A/chicken/Karachi/NARC-23/2003	EPI_ISL_31505	2003_(Month_and_day_unknown)
A/chicken/Chakwal/NARC-46/2003	EPI_ISL_31506	2003_(Month_and_day_unknown)
A/chicken/Karachi/NARC-100/2004	EPI_ISL_31507	2004_(Month_and_day_unknown)
A/chicken/Chakwal/NARC-148/2004	EPI_ISL_31508	2004_(Month_and_day_unknown)
A/green-winged_teal/Minnesota/Sg-00131/2007	EPI_ISL_31598	09/29/2007
A/mallard/Minnesota/Sg-00133/2007	EPI_ISL_31599	09/29/2007
A/chicken/Iran/53-3/2008	EPI_ISL_25706	2008_(Month_and_day_unknown)
A/cygnus_olor/Slovenia/156/2006	EPI_ISL_32505	2006_(Month_and_day_unknown)	Friedrich-Loeffler-Institut	University_of_Ljubljana	Starick_Elke
A/Ardea_cinera/Slovenia/185/2006	EPI_ISL_32506	2006_(Month_and_day_unknown)	Friedrich-Loeffler-Institut	University_of_Ljubljana	Starick_Elke
A/Anas_platyrhynchos/Slovenia/359/2006	EPI_ISL_32507	2006_(Month_and_day_unknown)	Friedrich-Loeffler-Institut	University_of_Ljubljana	Starick_Elke
A/grebe/Tyva/3/2009	EPI_ISL_32667	06/22/2009
A/bean_goose/Tyva/10/2009	EPI_ISL_32668	06/22/2009
A/blue-winged_teal/Minnesota/Sg-00225/2006	EPI_ISL_33269	09/30/2006
A/blue-winged_teal/Minnesota/Sg-00226/2006	EPI_ISL_33270	09/30/2006
A/northern_pintail/Minnesota/Sg-00227/2006	EPI_ISL_33271	09/30/2006
A/green-winged_teal/Minnesota/Sg-00228/2006	EPI_ISL_33272	09/30/2006
A/blue-winged_teal/Minnesota/Sg-00229/2006	EPI_ISL_33273	09/30/2006
A/mallard/Minnesota/Sg-00230/2006	EPI_ISL_33274	09/30/2006
A/avian/New_York/Sg-00368/2001	EPI_ISL_33282	2001_(Month_and_day_unknown)
A/blue-winged_teal/South_Dakota/Sg-00446/2008	EPI_ISL_62985	08/11/2008
A/mallard/Minnesota/Sg-00447/2008	EPI_ISL_63054	08/12/2008
A/mallard/Minnesota/Sg-00448/2008	EPI_ISL_63055	08/19/2008
A/blue-winged_teal/Minnesota/Sg-00450/2008	EPI_ISL_62980	08/20/2008
A/blue-winged_teal/Minnesota/Sg-00451/2008	EPI_ISL_62981	08/20/2008
A/blue-winged_teal/Minnesota/Sg-00452/2008	EPI_ISL_33294	08/20/2008
A/blue-winged_teal/Minnesota/Sg-00453/2008	EPI_ISL_33295	08/20/2008
A/northern_pintail/South_Dakota/Sg-00454/2008	EPI_ISL_33296	08/22/2008
A/northern_pintail/South_Dakota/Sg-00455/2008	EPI_ISL_63115	08/22/2008
A/northern_pintail/South_Dakota/Sg-00456/2008	EPI_ISL_63116	08/22/2008
A/mallard/South_Dakota/Sg-00457/2008	EPI_ISL_63100	08/19/2008
A/mallard/South_Dakota/Sg-00458/2008	EPI_ISL_33300	08/19/2008
A/mallard/South_Dakota/Sg-00459/2008	EPI_ISL_33301	08/19/2008
A/mallard/South_Dakota/Sg-00460/2008	EPI_ISL_33302	08/19/2008
A/northern_pintail/South_Dakota/Sg-00461/2008	EPI_ISL_63117	08/19/2008
A/mallard/Minnesota/Sg-00462/2008	EPI_ISL_33304	09/16/2008
A/mallard/Minnesota/Sg-00464/2008	EPI_ISL_63057	09/16/2008
A/mallard/Minnesota/Sg-00465/2008	EPI_ISL_63058	09/16/2008
A/mallard/Minnesota/Sg-00467/2008	EPI_ISL_63059	09/17/2008
A/ruddy_turnstone/Delaware/Sg-00468/2008	EPI_ISL_63147	05/21/2008
A/ruddy_turnstone/New_Jersey/Sg-00471/2008	EPI_ISL_33310	05/13/2008
A/ruddy_turnstone/New_Jersey/Sg-00499/2008	EPI_ISL_33321	05/18/2008
A/ruddy_turnstone/New_Jersey/Sg-00508/2008	EPI_ISL_63155	05/23/2008
A/ruddy_turnstone/New_Jersey/Sg-00537/2008	EPI_ISL_63165	05/22/2008
A/laughing_gull/New_Jersey/Sg-00559/2008	EPI_ISL_33360	05/28/2008
A/mallard/Minnesota/Sg-00572/2008	EPI_ISL_33365	07/31/2008
A/mallard/Minnesota/Sg-00573/2008	EPI_ISL_33366	07/31/2008
A/mallard/Minnesota/Sg-00574/2008	EPI_ISL_33367	07/31/2008
A/gadwall_duck/Minnesota/Sg-00575/2008	EPI_ISL_33368	07/31/2008
A/mallard/Minnesota/Sg-00576/2008	EPI_ISL_33369	09/17/2008
A/mallard/Minnesota/Sg-00579/2008	EPI_ISL_33370	09/17/2008
A/mallard/Minnesota/Sg-00580/2008	EPI_ISL_33371	08/24/2008
A/mallard/Minnesota/Sg-00628/2008	EPI_ISL_63063	07/29/2008
A/mallard/Minnesota/Sg-00639/2008	EPI_ISL_63072	07/31/2008
A/mallard/Minnesota/Sg-00640/2008	EPI_ISL_63073	07/31/2008
A/mallard/Minnesota/Sg-00641/2008	EPI_ISL_63074	07/31/2008
A/mallard/Minnesota/Sg-00642/2008	EPI_ISL_63075	07/31/2008
A/mallard/Minnesota/Sg-00643/2008	EPI_ISL_63076	07/31/2008
A/mallard/Minnesota/Sg-00644/2008	EPI_ISL_63077	07/31/2008
A/mallard/Netherlands/1/2007	EPI_ISL_33850	2007_(Month_and_day_unknown)
A/mallard/Sweden/30/2005	EPI_ISL_33851	2005_(Month_and_day_unknown)
A/mallard/Netherlands/29/2006	EPI_ISL_33852	2006_(Month_and_day_unknown)
A/mallard/Netherlands/22/2007	EPI_ISL_33853	2007_(Month_and_day_unknown)
A/mallard/Netherlands/1/2006	EPI_ISL_33854	2006_(Month_and_day_unknown)
A/gadwall/Netherlands/1/2006	EPI_ISL_33856	2006_(Month_and_day_unknown)
A/mallard/Sweden/4/2005	EPI_ISL_33857	2005_(Month_and_day_unknown)
A/mallard/Netherlands/17/2007	EPI_ISL_33858	2007_(Month_and_day_unknown)
A/shorebird/Delaware/221/2006	EPI_ISL_33859	05/22/2006
A/shorebird/Delaware/224/2006	EPI_ISL_33860	05/22/2006
A/shorebird/Delaware/246/2006	EPI_ISL_33861	05/22/2006
A/shorebird/Delaware/249/2006	EPI_ISL_33862	05/22/2006
A/chicken/Egypt/083/2008	EPI_ISL_33865	01/02/2008
A/duck/Egypt/0871/2008	EPI_ISL_33866	02/20/2008
A/northern_pintail/Alaska/7MP0344/2007	EPI_ISL_33923	08/16/2007
A/northern_pintail/Alaska/7MP0608/2007	EPI_ISL_33924	08/06/2007
A/northern_shoveler/Alaska/7MP1113/2007	EPI_ISL_33925	09/11/2007
A/northern_shoveler/Alaska/7MP1026/2007	EPI_ISL_33926	09/07/2007
A/mallard/Alaska/7MP1028/2007	EPI_ISL_33927	09/07/2007
A/American_widgeon/Alaska/7MP1061/2007	EPI_ISL_33928	09/10/2007
A/northern_pintail/Alaska/7MP1092/2007	EPI_ISL_33929	09/10/2007
A/northern_pintail/Alaska/7MP1393/2007	EPI_ISL_33930	08/14/2007
A/least_sandpiper/Alaska/7KW0411/2007	EPI_ISL_33931	05/10/2007
A/northern_shoveler/Alaska/7MP1606/2007	EPI_ISL_33932	09/04/2007
A/northern_shoveler/Alaska/7MP0954/2007	EPI_ISL_33933	09/06/2007
A/northern_shoveler/Alaska/7MP1668/2007	EPI_ISL_33934	09/07/2007
A/chicken/Krasnodar/199/06	EPI_ISL_60013	03/2006_(Day_unknown)	Istituto_Zooprofilattico_Sperimentale_Delle_Venezie	Federal_Centre_for_Animal_Health_(ARRIAH)	Fusaro_Alice
A/chicken/Adygea/203/06	EPI_ISL_60018	03/2006_(Day_unknown)	Istituto_Zooprofilattico_Sperimentale_Delle_Venezie	Federal_Centre_for_Animal_Health_(ARRIAH)	Fusaro_Alice
A/turkey/Chile/28317-6504-3/2009	EPI_ISL_61670	08/17/2009
A/goose/Czech_Republic/1848/2009	EPI_ISL_60937	02/04/2009
A/bar-headed_goose/Mongolia/X53/2009	EPI_ISL_62719	2009_(Month_and_day_unknown)
A/common_goldeneye/Mongolia/X60/2009	EPI_ISL_62725	08/2009_(Day_unknown)
A/mallard/Hokkaido/24/2009	EPI_ISL_62729	2009_(Month_and_day_unknown)
A/rubby_shelduck/Mongolia/X42/2009	EPI_ISL_62731	2009_(Month_and_day_unknown)
A/whooper_swan/Mongolia/6/2009	EPI_ISL_62737	2009_(Month_and_day_unknown)
A/chicken/India/WB-NIV92456/2009	EPI_ISL_62722	03/10/2009
A/avian/Israel/313/2008	EPI_ISL_62976	2008_(Month_and_day_unknown)
A/avian/Israel/314/2008	EPI_ISL_62977	2008_(Month_and_day_unknown)
A/bald_eagle/Virginia/Sg-00154/2008	EPI_ISL_62978	2008_(Month_and_day_unknown)
A/bald_eagle/Virginia/Sg-00154/2008	EPI_ISL_62978	2008_(Month_and_day_unknown)
A/black-crowned_night_heron/Hong_Kong/659/2008	EPI_ISL_62979	2008_(Month_and_day_unknown)
A/chicken/Henan/L3/2008	EPI_ISL_62999	2008_(Month_and_day_unknown)
A/chicken/Hunan/8/2008	EPI_ISL_63000	11/2008_(Day_unknown)
A/chicken/Israel/292/2008	EPI_ISL_63008	01/25/2008
A/chicken/Israel/524/2008	EPI_ISL_63009	03/09/2008
A/chicken/Primorje/1/2008	EPI_ISL_63010	04/10/2008
A/chicken/Sukhothai/NIAH114843/2008	EPI_ISL_63011	2008_(Month_and_day_unknown)
A/chicken/Thailand/ST-351/2008	EPI_ISL_63017	2008_(Month_and_day_unknown)
A/chicken/Uthaithani/NIAH115067/2008	EPI_ISL_63018	2008_(Month_and_day_unknown)
A/duck/Hunan/8/2008	EPI_ISL_63022	11/2008_(Day_unknown)
A/green_winged_teal/California/AKS1305/2008	EPI_ISL_63049	01/26/2008
A/green_winged_teal/California/AKS1370/2008	EPI_ISL_63050	01/27/2008
A/ring-necked_duck/Minnesota/Sg-00449/2008	EPI_ISL_63146	08/20/2008
A/brown-head_gull/Thailand/vsmu-4/2008	EPI_ISL_62986	2008_(Month_and_day_unknown)
A/chicken/Zibo/B1/2008	EPI_ISL_63019	2007_(Month_and_day_unknown)
A/chicken/India/WB-NIV2653/2008	EPI_ISL_63289	01/21/2008
A/chicken/India/WB-NIV529/2008	EPI_ISL_63303	01/13/2008
A/duck/India/TR-NIV4396/2008	EPI_ISL_63304	04/03/2008
A/American_black_duck/New_Brunswick/25182/2007	EPI_ISL_63333	09/21/2007
A/American_green-winged_teal/California/28855/2007	EPI_ISL_63334	02/03/2007
A/American_green-winged_teal/California/44287-713/2007	EPI_ISL_63335	02/03/2007
A/American_green-winged_teal/California/HKWF609/2007	EPI_ISL_63337	11/10/2007
A/American_green-winged_teal/Interior_Alaska/3/2007	EPI_ISL_63338	10/17/2007
[truncated: 9,495 more rows]

## Sheet: HA
We gratefully acknowledge the following Authors from the Originating laboratories responsible for obtaining the specimens and the Submitting laboratories where genetic sequence data were generated and shared via the GISAID Initiative, on which this research is based. All submitters of data may be contacted directly via www.gisaid.org 1 Shu, Y., McCauley, J. (2017) GISAID: from vision to reality E…
[truncated: 1,031 more rows]

[truncated: 6 more sheets: NP, NA, MP, NS, Sheet1, Sheet3]
